# Supplementary material for: Gene Expression Profiling Identifies IRF4-Associated Molecular Signatures in Hematological Malignancies
Source: PLoS One. 2014 Sep 10;9(9):e106788. doi: 10.1371/journal.pone.0106788 (PMC4160201; doi:10.1371/journal.pone.0106788)
Supplement: Table S1 — IRF4-associated molecular signatures in different hematological malignancies. (XLSX) [file pone.0106788.s001.xlsx]

## Sheet: Myeloma
Myeloma
Correlation	Gene	Reporter
1	IRF4	U52682_at
0.671	ATXN1	X79204_at
0.635	HEXB	M23294_at
0.635	PSEN2	L43964_at
0.635	CASP10	U60519_at
0.635	SDC1	Z48199_at
0.635	TNFRSF17	Z29574_at
0.635	BMI1	L13689_at
0.635	BMP6	M60315_at
0.615	RCN1	D42073_at
0.582	PAM	M37721_at
0.582		X92493_at
0.582	DUSP5	U15932_at
0.582	IGF1	X57025_at
0.582		D15050_at
0.551	KANK1	D79994_at
0.551	INSR	X02160_at
0.551	IDUA	M74715_at
0.551		AD000684_cds1_at
0.551	ZFP36	M92843_s_at
0.551	CDKN1A	U09579_at
0.499	SELPLG	U25956_at
0.499	IL6R	X58298_at
0.499		M20566_at
0.499	PLA2G16	X92814_at
0.499	GAS6	L13720_at
0.492	TSPAN3	M69023_at
0.492	EPHX1	L25878_s_at
0.492		U32114_at
0.492	CAV1	Z18951_at
0.473	ACVR1	Z22534_at
0.473	BTD	U03274_at
0.449	CFLAR	AF005775_at
0.449	BCL2	M13994_s_at
0.449	BCL2	M14745_at
0.449	KLF3	S77393_at
0.42	AMY2B	D90097_at
0.42	TXNIP	S73591_at
0.42	TSC22D3	Z50781_at
0.42	RHOB	M12174_at
0.42	ESR1	X03635_at
0.42	ITGA6	X53586_rna1_at
0.42	PECAM1	L34657_at
0.42	CITED2	U60593_at
0.42	FOSB	L49169_at
0.42	JUN	J04111_at
0.42	DUSP1	X68277_at
0.42	FOSB	V01512_rna1_at
0.42	CLIP1	X64818_at
0.42	HAGH	X90999_at
0.42	NOMO1	X57398_at
0.42	TMED10	L40397_at
0.42	SRGN	X17042_at
0.42	CKAP4	X69910_at
0.42	PIGK	Y07596_at
0.42	YIPF6	U79272_at
0.42	ARSA	X52151_at
0.42	MANF	M83751_at
0.42	PDIAS	D49490_at
0.42	HSD17B8	D82061_at
0.42	PRDX4	U25182_at

## Sheet: Leukemia
Leukemia
Correlation	Gene	Reporter
1	IRF4	204562_at
0.646	QRSL1	218949_s_at
0.629	FAM3C	201889_at
0.612	KIAA0802	213358_at
0.517	WASF1	204165_at
0.498	PHACTR1	213638_at
0.498	ZHX2	203556_at
0.498	BACH2	221234_at
0.498	LOC90925	210450_at
0.498	CD72	215925_s_at
0.433	CPM	206100_at
0.407	BCA54	220588_at
0.407	BLK	206255_at
0.373	LAMA5	210150_s_at
0.373	ELL3	219518_s_at
0.34	EHD3	218935_at
0.34	GALNT14	219271_at
0.34		216799_at
0.34	CORO2B	209789_at
0.294	COCH	205229_s_at
0.288	EFNA4	205107_s_at
0.288	KIAA0040	203144_s_at
0.288	CEP170	212746_s_at
0.288	FLI1	204236_at
0.274	F13A1	203305_at
0.274	CD58	216322_at
0.274	CD58	211744_s_at
0.274	CD58	205173_x_at
0.274	CD58	216942_s_at
0.274	CD58	222061_at
0.274	SLC15A2	205316_at
0.274	TST	209605_at
0.235	GH2	206195_x_at
0.235		208294_x_at
0.235	CSHL1	207285_x_at
0.235	CSH2	208342_x_at
0.235	CSHL1	205958_x_at
0.235	CSHL1	208293_x_at
0.235	CSH1	206475_x_at
0.235		208356_x_at
0.235	CSH1	211739_x_at
0.235		208341_x_at
0.235	CSHL1	208295_x_at
0.235	GH1	205840_x_at
0.235	GH1	211151_x_at
0.235	GH1	206885_x_at
0.235	GH1	206886_x_at
0.235	GH1	208068_x_at
0.235	GH1	208069_x_at
0.235	CSH1	202493_x_at
0.235		215386_at
0.235	EFNB2	202668_at
0.235	EFNB2	202669_s_at
0.235	ITIH3	205755_at
0.235	COBL	213050_at
0.235		215574_at
0.235	ODZ4	213273_at
0.235		210473_s_at
0.235	MDK	209035_at
0.235	CRMP1	202517_at
0.235		218820_at

## Sheet: Melanoma
Melanoma
Correlation	Gene	Reporter
1	IRF4	204562_at
0.822	SGCD	230730_at
0.769		239361_at
0.769	CABLES1	1558621_at
0.769	SNCA	204466_s_at
0.769	SNCA	204467_s_at
0.769	SNCA	236081_at
0.769	CABLES1	225532_at
0.769	GCNT2	230788_at
0.769	MLANA	206426_at
0.769	MLANA	206427_s_at
0.769		240555_at
0.769	MITF	207233_s_at
0.769	MITF	226066_at
0.769	SLC45A2	220245_at
0.769	SLC45A2	221644_s_at
0.769	TYR	206630_at
0.769	TYR	1555505_a_at
0.769	TYR	1555504_at
0.695	TFAP2A	204654_s_at
0.695	SEMA6A	223449_at
0.695	SEMA6A	215028_at
0.695		225660_at
0.695		240564_x_at
0.695	LOC285556	236523_at
0.695	GMPR	204187_at
0.695		216512_s_at
0.695		216513_at
0.695	DCT	205338_s_at
0.695		205337_at
0.695	SILV	209848_s_at
0.695	GPR143	206696_at
0.65	BCL2	203684_s_at
0.65	MYO10	1554026_a_at
0.65		243159_x_at
0.65	NOV	204501_at
0.65	NOV	214321_at
0.65	LOC100130275	1560503_a_at
0.65	LOC100130275	1557070_at
0.65	MITF	1554874_at
0.65	PITX2	207558_s_at
0.65	ST6GALNAC2	204542_at
0.65	TPCN2	242554_at
0.65	FAM69B	229002_at
0.65	TPCN2	229250_at
0.65	TTYH2	223741_s_at
0.65	ATP10A	214255_at
0.65	PAG1	227354_at
0.65	PAG1	225626_at
0.65	PAG1	225622_at
0.65	TFAP2A	204653_at
0.65	TRIM63	236972_at
0.65		243806_at
0.65	TYRP1	205694_at
0.65	TRPM1	206479_at
0.65	TRPM1	237069_at
0.65	TRPM1	237070_at
0.58	TCF15	207306_at
0.58	PRKD3	242549_at
0.58	TSPAN10	223795_at
0.58	OCA2	206498_at

## Sheet: Classic HL
cHL
Correlation	Gene	Reporter
1	IRF4	216987_at
0.983		216124_at
0.976	SLC26A3	206143_at
0.974	ZNF674	215309_at
0.974	TOX3	215108_x_at
0.974	FUT9	207696_at
0.974		220837_at
0.974	CDY1	207647_at
0.974	UGT2A3	219948_x_at
0.974		207744_at
0.974		216068_at
0.974		217505_at
0.974	C14orf105	220084_at
0.974		217694_at
0.974	PDE6C	211093_at
0.974	ALDOB	204704_s_at
0.974		207750_at
0.974	SI	206664_at
0.974	NAA16	220656_at
0.974	MACROD2	216353_s_at
0.974		216097_at
0.974	SLC4A4	210738_s_at
0.974	GCM2	220799_at
0.974		216737_at
0.974	APOF	207262_at
0.973		220810_at
0.973		211187_at
0.973	RBM26	215647_at
0.972	CATR1	211601_at
0.972	UBE2D1	215957_at
0.972		222249_at
0.972		207471_at
0.972	PCDH7	210941_at
0.972	LRP1B	219643_at
0.972	GRIK2	215655_at
0.972	SLC13A1	220503_at
0.972	ASB4	217229_at
0.97	GLRA3	207928_s_at
0.97		222299_x_at
0.97		215924_at
0.97	PAK7	210721_s_at
0.97	SPOCK3	206434_at
0.97		217440_at
0.97		220787_at
0.97	PRKD1	217705_at
0.97		215469_at
0.97		222227_at
0.97	GAD2	211264_at
0.97	MSTN	207145_at
0.97	MORC1	220850_at
0.97	TAC1	206552_s_at
0.97	DAZZ	207909_x_at
0.97	TOX3	214774_x_at
0.97	PTH	206977_at
0.97	TRDN	222287_at
0.97	CYP7A1	207406_at
0.97	BAI3	211568_at
0.97	CXorf57	215803_at
0.97	RAD21L1	215917_at
0.97	KRTAP4-7	216810_at
0.969	FAM134B	213663_s_at

## Sheet: Non-HL
HL
P-value	Fold change	Gene
1.83e-51	3	TNFRSF13B
3.85e-51	2.95	BATF
8.62e-51	2.55	LIMD1
6.65e-47	5.46	CYB5R2
1.05e-43	2.61	CFLAR
1.87e-40	2.61	RAB7L1
7.6e-40	2.59	FUT8
1.54e-39	7.39	BCL2L10
6.36e-37	1.7	NIPA2
6.78e-37	2.4	SLA
1.72e-36	2.32	IL16
3.09e-36	2.28	ENTPD1
1.11e-35	2.86	FOXP1
1.62e-34	3.73	BSPRY
3.65e-34	3.83	C13orf18
5.31e-33	3.12	MIR155HG
9.36e-33	4.49	RASGRF1
1.38e-32	2.4	TGIF1
3.59e-32	2.55	CCDC50
8.33e-32	3.58	IRF4
1.51e-31	2.19	NFKBIZ
6.27e-31	1.7	HSP90B1
4.09e-30	3.44	CLECL1
4.79e-29	2.21	SH3BP5
8.23e-29	1.63	GNL3
8.71e-29	1.62	LYN
8.89e-29	2.25	ARID3A
1.17e-28	2.69	PIM2
2.15e-28	1.98	STAMBPL1
3.43e-28	2.3	ARHGAP24
4.66e-28	3.42	PHF16
6.25e-28	1.9	SACS
6.33e-28	1.91	C3orf26
1.51e-27	2.26	MPEG1
5.14e-27	2.66	IL12A
1.7e-26	1.98	SP140
1.78e-26	1.71	C5orf30
2.53e-26	1.51	TCTN3
2.94e-26	5.76	ZBTB32
3.91e-26	1.97	PTPN1
4.33e-26	2.34	TCF4
5.59e-26	1.68	BPGM
1.13e-25	3.03	TOX2
1.75e-25	1.82	UCK2
1.84e-25	2.04	BMF
2.43e-25	1.56	IFRD2
3.65e-25	1.78	USP46
3.77e-25	2.28	HCK
7.33e-25	1.81	DCTD
7.58e-25	1.95	BLNK
1.13e-24	2.73	P2RX5
2.03e-24	1.59	TNFAIP8
2.16e-24	1.77	PDLIM1
2.3e-24	1.83	SEPX1
2.52e-24	1.49	PCK2
2.53e-24	2.57	PIGX
3.34e-24	2.61	FAM46C
5.6e-24	1.68	RILPL2
6.07e-24	2.36	BTLA
9.11e-24	2.86	TBC1D27
