# Supplementary material for: Gene Expression Profiling Identifies IRF4-Associated Molecular Signatures in Hematological Malignancies
Source: PLoS One. 2014 Sep 10;9(9):e106788. doi: 10.1371/journal.pone.0106788 (PMC4160201; doi:10.1371/journal.pone.0106788)
Supplement: Table S2 — Bioinformatic analysis of GEO dataset GSE4475 for IRF4-assoicated molecular signatures in B cell lymphoma. (XLSX) [file pone.0106788.s002.xlsx]

## Sheet: GSE4475.select
Correlation.204562	Pvalue.204562	Correlation.216986	Pvalue.216986	adj.p.216986	adj.p.204562	Probe	Gene Title	Gene Symbol	GSM100454	GSM100455	GSM100456	GSM100457	GSM100458	GSM100459	GSM100460	GSM100461	GSM100462	GSM100463	GSM100464	GSM100465	GSM100466	GSM100467	GSM100468	GSM100469	GSM100470	GSM100471	GSM100472	GSM100473	GSM100474	GSM100475	GSM100476	GSM100477	GSM100478	GSM100479	GSM100480	GSM100481	GSM100482	GSM100483	GSM100484	GSM100485	GSM100486	GSM100487	GSM100488	GSM100489	GSM100490	GSM100491	GSM100492	GSM100493	GSM100494
0.671025	0	0.66807	0	0	0	200598_s_at	heat shock protein 90kDa beta (Grp94), member 1	HSP90B1	8.84933	9.45221	9.02663	10.2235	9.68259	8.86689	9.56035	10.3619	10.7479	9.72989	10.1785	10.5505	10.5233	10.3604	9.28369	8.71369	9.78348	10.2172	9.4329	8.94617	8.84735	10.0946	8.87074	8.5212	9.45379	9.0148	10.2343	8.99867	8.67102	9.36489	8.69172	9.45539	9.28285	9.92823	11.1652	7.53214	8.78149	9.06265	10.5852	9.37777	10.5704
0.666773	0	0.576688	0	0	0	200599_s_at	heat shock protein 90kDa beta (Grp94), member 1	HSP90B1	10.4913	10.7384	10.6721	11.1022	10.6839	11.3626	11.1202	11.3365	11.9014	10.7465	11.5222	11.7613	12.0227	11.6267	10.7382	10.69	11.3898	11.4078	10.8047	10.0722	10.5331	11.0008	10.2703	10.1574	11.6197	10.0286	11.1235	10.1455	10.3202	10.0744	9.84061	10.6827	10.626	10.9236	12.2039	10.3061	9.82139	10.203	11.2632	10.4422	11.3959
0.569146	0	0.499701	0	0	0	200825_s_at	hypoxia up-regulated 1	HYOU1	10.3145	10.2858	10.3215	10.6201	10.0825	10.568	10.2635	10.4411	10.6739	10.748	10.3796	11.1707	10.6215	11.0258	10.4223	10.2304	10.4465	10.8214	10.4647	10.388	10.0263	10.3893	9.9056	9.19619	10.0541	10.6327	10.2978	10.1598	10.1093	10.062	9.98823	10.7207	9.86831	10.4765	11.1591	8.9724	9.93174	10.4209	11.0143	10.4562	10.9107
0.521833	0	0.495636	0	0	0	200951_s_at	cyclin D2	CCND2	7.24173	7.27156	7.07182	7.03114	7.54564	6.99282	8.21251	9.05986	7.41078	7.25742	9.21119	8.72623	9.26281	8.61381	7.04019	7.09166	6.96136	7.69923	7.13592	7.2814	7.20935	7.67066	6.97537	7.14338	8.85424	7.14038	9.02515	6.88074	7.0691	7.22588	7.20145	7.17643	7.03656	7.37691	8.41189	6.92152	6.99767	7.22219	8.8044	7.32054	9.30291
0.505885	0	0.531611	0	0	0	200952_s_at	cyclin D2	CCND2	6.98935	7.21902	7.07394	6.94602	7.12071	6.79742	7.43211	8.34122	7.19146	7.17865	7.77977	7.92245	7.93202	8.02754	6.74716	7.07721	7.21346	7.4877	7.12173	7.2691	7.12767	7.44763	6.90292	6.95724	7.216	7.09064	8.2124	6.96621	6.88102	7.16589	6.92316	7.19749	7.33582	7.53668	7.78357	7.40911	6.85727	6.86428	7.81652	7.07157	7.8557
0.506028	0	0.55658	0	0	0	201571_s_at	dCMP deaminase	DCTD	8.02932	8.44921	8.25192	8.5278	8.92425	8.24216	9.11229	9.46971	9.08602	9.09176	9.6272	8.62208	9.22674	8.93589	8.44924	8.13875	7.37252	8.76931	8.94023	8.62936	9.23319	9.02212	8.21073	7.46166	9.23899	8.72264	8.76014	8.86482	8.28939	8.41582	7.77968	8.12686	8.46114	8.86829	7.8883	7.64768	7.92171	8.81569	9.25874	8.93006	9.10085
0.508601	0	0.552447	0	0	0	201668_x_at	myristoylated alanine-rich protein kinase C substrate	MARCKS	8.04021	8.54769	7.59057	7.52043	7.04651	7.35247	8.17767	8.54901	8.78303	8.93376	8.95635	8.21066	8.72072	7.94957	7.33452	7.57643	7.21519	8.6491	7.98103	9.49408	7.83472	9.02034	7.25402	7.11255	7.40495	7.83306	8.22187	7.6994	7.1235	7.77857	7.54713	7.69815	7.82963	8.67152	9.29969	7.32785	7.29506	7.43505	8.2827	7.88803	8.28087
0.507097	0	0.546245	0	0	0	201768_s_at	clathrin interactor 1	CLINT1	9.88554	9.92874	10.0335	10.2016	9.62437	9.58577	10.367	10.6084	10.2451	10.5744	10.9026	10.1797	10.5431	10.3038	10.6658	9.90168	9.80004	10.0507	9.84296	10.3202	9.92551	10.001	9.53326	9.49178	9.67023	9.87425	10.0852	10.4876	9.71645	9.91912	9.66302	10.0373	9.58146	9.87	9.80241	9.05768	10.1055	10.198	10.3005	10.1545	10.4354
0.58038	0	0.507964	0	0	0	202368_s_at	translocation associated membrane protein 2	TRAM2	7.97672	7.82639	8.28301	8.00046	7.7601	7.87051	7.5924	7.44042	8.38546	8.66335	8.73648	8.43792	8.5414	8.80085	8.67421	7.96217	8.0866	9.36014	7.72169	7.58532	7.70709	7.84936	7.56118	7.54464	8.13781	7.45463	7.75728	8.40274	7.53271	7.57203	8.08387	7.97695	7.95048	8.35473	8.04335	7.2869	7.84896	7.75238	7.72523	7.72633	8.24932
0.634454	0	0.575304	0	0	0	202369_s_at	translocation associated membrane protein 2	TRAM2	9.03611	8.98067	9.55424	9.05522	8.69848	9.37425	8.57272	8.98042	9.6286	9.56685	10.0201	9.64958	9.81015	10.3769	9.72036	8.98759	9.75086	10.5964	8.60003	8.57158	8.46695	8.73915	8.41111	8.48174	9.56829	8.4643	8.99631	9.71192	8.21642	9.22175	9.0099	9.1495	8.53144	9.7215	8.69377	8.29245	9.36428	9.17724	9.22574	8.66198	9.77609
0.558313	0	0.500264	0	0	0	202562_s_at	chromosome 14 open reading frame 1	C14orf1	8.46577	8.54098	8.74723	8.48303	8.38898	8.82154	8.86791	8.94962	9.51534	9.01978	9.7347	9.55687	9.15164	9.36764	8.40181	8.57206	9.43491	9.21616	8.37754	9.07474	9.36694	8.7075	8.35272	8.39616	8.99599	8.75493	9.10823	8.93497	8.61907	8.33933	8.27043	9.82842	8.56272	8.80678	9.03291	8.26436	8.74168	8.84743	9.11465	8.4982	9.04739
0.52695	0	0.513809	0	0	0	202740_at	abhydrolase domain containing 14A /// aminoacylase 1	ABHD14A /// ACY1	8.41317	8.29645	8.33822	8.21053	8.51444	8.39115	9.31228	9.04053	8.99965	8.08987	8.70018	8.69253	8.55747	8.77111	8.68701	8.03016	8.29167	8.69183	8.55298	8.6011	8.67495	9.93661	8.6263	7.95566	8.70182	8.86207	9.36016	8.41052	8.09725	8.33876	8.62664	8.5552	9.14415	8.41635	8.77988	7.75526	7.97894	8.74375	9.30796	8.50278	9.06806
0.64907	0	0.516715	0	0	0	203313_s_at	TGFB-induced factor homeobox 1	TGIF1	8.55141	8.17582	7.97416	7.78239	8.92044	8.05634	9.50106	9.65948	7.69526	9.06634	9.37203	9.40239	10.0859	9.55008	7.46077	7.15945	8.57642	9.50153	7.66481	7.89381	8.01666	8.88433	7.36535	6.68738	10.0162	7.6181	8.84981	7.94145	8.48993	7.78292	6.64833	8.17957	7.73303	8.61955	8.3493	8.09255	7.17199	6.87734	8.98269	6.87114	8.84363
-0.569779	0	-0.501201	0	0	0	203435_s_at	membrane metallo-endopeptidase	MME	9.92606	10.2516	10.0521	10.1677	10.4657	8.65023	8.04015	8.27483	7.84199	9.27027	8.4708	8.17631	8.30195	8.25934	9.89961	10.1453	9.60558	8.26524	8.32006	10.0212	8.94877	8.249	10.021	10.2684	8.50872	8.26233	8.18799	9.40602	9.26147	9.63853	9.28309	9.59223	9.55144	8.49022	8.32105	9.11444	10.3619	10.0021	8.20978	10.1097	8.15328
0.555639	0	0.497462	0	0	0	203921_at	carbohydrate (N-acetylglucosamine-6-O) sulfotransferase 2	CHST2	6.90394	7.44414	7.07008	8.54461	8.51931	8.87765	8.20934	8.6524	9.90947	8.25374	8.84409	8.67766	8.29821	8.74253	8.11876	7.06074	6.50733	9.54391	8.44391	8.11946	8.81916	8.49903	7.37279	6.86179	10.5176	8.7778	8.22912	7.11554	7.84744	7.18908	6.97985	7.53288	10.5437	7.21402	7.23639	9.12872	6.77204	7.79326	9.20015	7.47647	8.76754
-0.501912	0	-0.525138	0	0	0	203962_s_at	nebulette	NEBL	6.24637	7.91471	7.14215	6.1735	6.0401	6.31846	6.08111	6.264	6.1194	6.34471	5.97355	5.97176	6.10753	6.03308	6.36614	6.41776	5.84325	5.98838	7.07193	6.39547	6.03794	6.40231	6.21088	5.98264	5.97299	5.97976	5.92838	6.07216	6.12017	6.49678	6.21102	6.63806	5.8637	6.21806	5.94283	6.53256	7.27316	6.8458	6.03686	7.78172	6.07208
0.675672	0	0.670003	0	0	0	204269_at	pim-2 oncogene	PIM2	8.75093	8.83557	8.75116	8.60372	8.36262	9.75227	10.3997	10.5407	10.382	9.68103	10.5088	10.3541	10.9052	9.68664	8.94616	8.64769	8.88486	10.2786	8.89077	8.86143	8.486	8.92915	9.05164	8.84055	10.0763	9.21416	11.2674	8.92777	8.85221	8.47238	8.65315	10.3343	8.42009	9.04816	10.0904	8.27038	9.05329	8.91054	9.69483	8.40359	9.99137
0.575485	0	0.572968	0	0	0	204489_s_at	CD44 molecule (Indian blood group)	CD44	8.91548	9.29217	8.89675	8.86199	10.1263	9.23279	13.0316	11.4014	11.273	10.5439	12.06	10.8277	11.7648	11.4674	8.70867	8.50811	8.04167	13.2081	9.25129	11.4993	10.1035	10.2651	8.32209	7.92525	13.1905	11.1995	12.8079	8.66708	8.49672	9.14938	8.77376	8.06904	9.34516	9.64565	8.01148	9.05901	8.49199	8.94647	11.8555	10.1448	11.6966
0.569012	0	0.558499	0	0	0	204490_s_at	CD44 molecule (Indian blood group)	CD44	7.95224	8.5511	8.08266	7.68859	8.89412	8.2467	12.5309	10.8673	10.5364	10.0473	11.5406	9.97727	10.8574	10.9549	7.75441	7.93585	7.43661	13.0703	8.57115	11.0494	9.94706	9.57521	7.57351	7.49745	13.744	10.5486	12.9042	7.94865	7.7834	8.53236	8.02476	7.54571	8.71355	8.81432	7.5085	8.65581	7.64221	8.13878	10.9835	9.47942	11.0932
1	0	0.856161	0	0	0	204562_at	interferon regulatory factor 4	IRF4	9.68153	8.89312	9.97452	10.7961	9.78976	10.6263	9.75937	10.6668	11.2922	10.6277	11.4536	11.4799	11.3162	11.5562	9.55602	8.63665	10.0193	11.7087	8.86813	8.83288	8.21061	10.0798	10.0108	7.84436	11.1076	10.2074	11.3882	10.2533	9.7532	9.39346	7.73609	9.79701	9.51278	10.9813	11.5682	9.01858	9.16866	8.74429	10.7758	7.91265	11.1722
0.573089	0	0.627548	0	0	0	204907_s_at	B-cell CLL/lymphoma 3	BCL3	7.70297	7.79737	7.33692	7.95448	7.49387	7.80932	7.95291	7.76765	8.18681	7.9228	8.23311	8.29813	8.33769	8.31396	7.51416	7.26245	7.4342	7.8922	7.57826	7.5669	7.5627	7.53589	7.51503	7.50305	7.58633	7.74762	8.19332	7.57108	7.41892	7.72743	7.43465	7.63114	7.67646	8.13984	7.74005	7.1478	7.62109	7.3697	7.89665	7.5538	8.35494
0.578341	0	0.515515	0	0	0	204908_s_at	B-cell CLL/lymphoma 3	BCL3	8.39909	8.71768	7.41683	8.45146	7.3578	9.93012	9.51894	9.00196	9.80008	9.27816	9.76968	10.1137	10.3913	10.2473	7.77037	7.52407	7.78462	9.65464	8.85549	8.16914	8.89621	8.3159	7.82461	7.41244	9.35823	7.95931	9.69318	7.97368	7.91866	7.96046	7.60238	8.4783	8.06099	9.17575	8.38673	7.96763	7.93738	7.90293	9.37017	8.47927	9.89241
0.534675	0	0.600502	0	0	0	205179_s_at	ADAM metallopeptidase domain 8	ADAM8	7.00112	7.11764	7.14787	7.3099	7.4909	7.08996	7.44931	7.65815	7.41744	7.36659	8.45721	7.73235	7.92737	8.18692	7.0986	7.06786	7.02923	7.47315	7.20685	7.05908	7.37419	7.20947	6.98962	7.08118	7.50321	7.01001	7.5355	7.07708	6.92738	7.20808	7.12935	6.84761	7.04151	7.71546	7.22764	6.79292	7.076	7.05421	8.07988	7.55529	7.95337
0.575263	0	0.558371	0	0	0	205180_s_at	ADAM metallopeptidase domain 8	ADAM8	7.78847	7.79236	7.91926	7.94643	8.79066	8.46209	8.96446	8.88192	8.77332	8.48288	9.37543	8.64729	9.23753	8.98958	7.78453	7.69155	7.93762	8.38386	8.32871	8.24429	8.71053	8.17625	7.87593	7.64465	9.24299	7.95511	8.70919	7.5868	7.79286	7.74359	7.90422	7.70695	7.61424	8.60217	8.58447	8.15236	7.62845	7.41207	9.01652	8.60522	8.79402
0.586105	0	0.527013	0	0	0	205865_at	AT rich interactive domain 3A (BRIGHT-like)	ARID3A	7.2504	7.15781	7.05193	7.73971	7.32869	6.95599	7.26485	7.27348	8.56985	7.20874	7.6402	7.50236	8.83612	7.76417	7.03894	6.82713	7.19881	7.13746	7.22762	7.03567	7.06777	7.55217	7.00056	6.97071	7.46499	7.34158	6.83407	6.86464	7.64099	6.97045	6.98713	6.95493	7.0745	7.48348	8.09167	7.23443	6.82597	6.77114	7.5951	6.78545	8.01232
0.727322	0	0.637822	0	0	0	205965_at	basic leucine zipper transcription factor, ATF-like	BATF	7.92941	8.40101	8.0792	8.35856	8.29209	10.1427	10.9101	10.7495	10.8396	9.43555	11.1787	11.4549	11.9597	11.4391	8.00221	8.091	7.88097	11.4002	9.21324	8.50098	9.37778	8.69768	8.30775	8.31161	10.8118	10.1927	11.2737	8.59104	8.30256	8.48998	8.7629	10.6413	8.40763	10.0314	9.46321	8.67948	8.45412	8.36527	11.1043	8.54473	10.7511
0.571863	0	0.60177	0	0	0	206302_s_at	nudix (nucleoside diphosphate linked moiety X)-type motif 4 /// nudix (nucleoside diphosphate linked moiety X)-type motif 4 pseudogene 1	NUDT4 /// NUDT4P1	7.65608	7.4907	7.59601	7.89714	8.07312	7.99427	8.57074	9.18521	10.4038	8.69604	9.71689	8.37898	8.41815	9.0318	8.46204	7.50876	7.69787	9.08348	9.08622	8.45214	7.53371	8.41709	7.86829	6.87234	8.2638	9.58988	8.33124	7.59779	7.70674	7.57103	7.39401	8.05739	7.77291	7.83785	7.92113	7.42004	8.03492	8.25241	8.33311	8.65129	8.56732
0.579349	0	0.620822	0	0	0	206303_s_at	nudix (nucleoside diphosphate linked moiety X)-type motif 4	NUDT4	7.77063	7.91432	7.98361	8.1807	8.36526	8.07629	8.45045	8.98594	9.82499	8.76568	9.56267	8.7558	8.43863	9.2102	8.55767	7.87148	7.92345	9.33493	8.80339	8.23252	8.00798	8.33049	8.21683	7.69556	8.47242	9.50114	8.91297	8.05229	8.08792	8.31755	8.1837	8.6002	8.11504	8.16677	8.2209	8.0264	8.25934	8.31282	8.51338	8.58289	8.8643
0.662392	0	0.611507	0	0	0	207641_at	tumor necrosis factor receptor superfamily, member 13B	TNFRSF13B	8.23102	7.96604	8.09544	8.72218	8.34462	7.92673	8.7822	8.71192	9.368	8.73832	9.57922	8.7738	9.51665	9.28333	8.04301	8.30595	8.17335	9.49602	7.98053	8.0675	8.61781	8.77003	8.28998	8.2139	8.94164	8.19749	8.63046	8.52699	8.42975	8.52938	8.22945	8.42727	8.44586	9.25071	8.82164	8.70488	8.0556	8.10482	8.86063	8.23175	8.94868
0.611368	0	0.506717	0	0	0	207655_s_at	B-cell linker	BLNK	10.3276	10.5971	10.6364	10.2159	10.9578	11.8092	11.5353	11.3416	10.8035	11.4331	11.7919	11.2663	11.3226	11.3358	10.476	10.1595	10.1953	9.86609	9.82835	10.4954	10.5676	10.8952	9.95589	10.4882	11.1913	9.68742	10.7444	10.4416	9.96325	10.2006	8.58578	10.0408	10.3628	10.79	11.5656	10.7269	10.6453	10.1261	11.3619	10.5454	10.576
0.565389	0	0.529277	0	0	0	207691_x_at	ectonucleoside triphosphate diphosphohydrolase 1	ENTPD1	7.49878	7.8207	7.38017	7.57085	7.84204	7.8087	9.78886	10.4572	8.7188	8.48454	9.38052	8.60966	9.09903	9.00816	7.69744	7.58259	7.32604	9.02282	8.72249	7.74986	8.88348	8.64993	7.33522	7.4679	9.08186	9.3685	8.96207	7.54944	7.51264	8.12977	7.88003	8.15739	7.76458	9.17982	7.50233	7.89225	7.15677	7.63415	9.33957	7.69098	9.83003
0.55584	0	0.516704	0	0	0	208018_s_at	hemopoietic cell kinase	HCK	8.06011	8.07123	7.8682	8.04459	7.83439	8.30419	10.0248	10.3145	11.796	10.5114	11.5494	10.4565	11.051	10.3616	8.18741	8.05424	7.5306	10.6561	8.91156	10.1509	9.09619	8.52628	7.82594	7.78694	10.8772	9.66702	10.1039	7.58794	8.09531	8.08775	8.26442	8.48584	7.71609	10.6123	7.93057	8.27637	7.85023	8.37568	10.6284	8.81597	11.4699
0.706961	0	0.595529	0	0	0	208091_s_at	vesicular, overexpressed in cancer, prosurvival protein 1	VOPP1	10.4033	10.5369	10.3011	10.9348	10.4319	11.823	12.2431	11.9949	12.1075	11.8239	12.0233	11.1562	12.4689	12.0169	10.3474	10.5018	11.0243	12.0915	11.284	11.6759	11.4108	11.3106	11.21	9.72703	11.4356	11.5119	12.4605	10.5264	10.3062	10.2389	10.1179	11.3591	10.0655	11.5423	11.5952	11.421	10.6005	10.8317	11.817	11.1521	11.8104
0.575043	0	0.583217	0	0	0	208485_x_at	CASP8 and FADD-like apoptosis regulator	CFLAR	8.20134	8.67557	8.25306	8.36485	8.3485	8.2135	9.38131	9.7265	9.22	8.78344	9.94009	9.4193	9.83589	8.9801	8.30558	8.26624	8.20093	9.41582	9.1333	9.61064	9.00445	8.58217	8.02434	7.94488	9.39846	10.0488	9.60731	7.85733	8.16755	8.58166	8.20906	8.21048	8.25409	9.10359	9.15655	7.91799	8.38985	8.25492	9.12177	9.03076	9.69809
0.52698	0	0.50057	0	0	0	208991_at	signal transducer and activator of transcription 3 (acute-phase response factor)	STAT3	9.16057	9.8175	8.84708	9.16263	9.48816	11.225	11.8037	11.1663	12.1314	10.1545	12.0515	12.0827	12.14	12.1372	8.96546	8.76908	8.36316	11.9073	11.3256	10.452	11.3448	9.64471	8.90382	9.25715	11.3421	10.4115	10.8762	9.18475	8.79793	9.40867	9.51024	9.93453	9.00546	11.6412	10.3669	9.15292	8.81803	9.49762	11.8333	10.0378	11.1156
0.558443	0	0.546087	0	0	0	208992_s_at	signal transducer and activator of transcription 3 (acute-phase response factor)	STAT3	8.79957	9.3418	8.59191	8.83809	9.17403	10.2033	10.9943	10.5051	11.4247	9.7084	11.4666	11.5155	11.329	11.6229	8.70504	8.65649	8.23107	11.5684	10.3544	9.88959	10.439	9.18861	8.72745	8.61955	10.6075	10.0514	10.4565	8.89032	8.7213	9.23614	9.10675	9.66321	8.69192	11.1415	9.64196	8.63924	8.61433	9.11831	11.2273	9.51493	10.415
0.603064	0	0.625286	0	0	0	209037_s_at	EH-domain containing 1	EHD1	8.85458	8.15146	8.2832	8.55632	7.39974	8.22801	7.78038	8.03992	7.7791	9.17804	9.19321	8.82773	9.12373	9.55117	8.44989	8.03912	7.56946	9.3968	8.41778	7.843	8.04758	7.98412	7.32826	7.11203	8.39976	7.68523	8.01157	8.13616	7.08677	8.09873	6.97665	7.58346	7.74922	8.82346	8.29402	6.74255	8.84346	8.63833	8.69895	7.803	9.14306
0.698703	0	0.629251	0	0	0	209193_at	pim-1 oncogene	PIM1	8.97504	8.59906	8.67549	8.4914	7.9495	9.22711	9.91845	10.1984	8.6935	9.47956	9.53116	10.6878	10.2921	10.6598	8.7494	8.18192	8.40765	10.0568	8.55495	8.00319	8.23683	8.51178	8.3889	7.90493	9.58221	9.68477	10.0066	8.6596	8.55474	8.51286	8.33109	9.77395	8.59491	9.44495	9.3831	8.44586	8.72746	8.77739	9.99559	9.12423	9.46025
0.558763	0	0.533155	0	0	0	209474_s_at	ectonucleoside triphosphate diphosphohydrolase 1	ENTPD1	7.1518	7.56131	7.1031	7.37515	7.60412	7.65161	9.85833	10.3018	8.76013	8.16944	9.32622	8.48625	9.07944	8.95722	7.35433	7.66352	7.09002	8.75758	8.49428	7.63247	8.59112	8.49659	7.15962	7.28911	8.77944	9.27979	8.73412	7.45726	7.06139	7.74996	7.80421	8.01742	7.53341	8.93646	7.28035	7.65092	6.92127	7.63635	9.21209	7.55833	9.76259
0.548078	0	0.525374	0	0	0	209508_x_at	CASP8 and FADD-like apoptosis regulator	CFLAR	7.78872	8.12712	7.8731	7.77251	8.07964	8.08573	8.94876	9.24395	8.95011	8.17903	9.53334	8.56579	9.50723	8.49885	7.77958	7.67715	7.82159	8.78233	8.93194	9.25596	8.50472	8.15476	7.59576	7.59972	8.94657	9.28981	8.81905	7.59835	7.59394	7.97091	7.78689	7.95467	7.91226	8.52326	8.79717	7.79393	7.79567	7.92166	8.65351	8.38103	9.04007
-0.552146	0	-0.497441	0	0	0	209558_s_at	huntingtin interacting protein 1 related	HIP1R	9.48186	9.17743	9.11605	9.11674	8.85405	9.42184	8.59726	8.48244	9.44872	9.06	9.0076	8.41862	8.54158	8.51852	8.96465	9.61393	8.38444	8.58139	9.19861	9.70883	9.11335	9.07152	8.97184	8.82829	8.66885	9.23798	8.46231	8.93513	9.33443	9.06966	9.70435	8.99737	8.61745	8.80846	8.66433	8.36714	9.18152	9.47315	8.56773	9.48931	8.69571
0.742362	0	0.662084	0	0	0	209827_s_at	interleukin 16 (lymphocyte chemoattractant factor)	IL16	9.1736	9.68755	9.0895	9.24469	9.22138	9.85259	10.647	10.9265	10.9699	10.9568	11.7973	10.1853	11.4535	10.8353	9.37744	9.20718	8.77237	10.5321	9.23176	9.67041	10.3807	9.89548	9.5444	8.5083	10.8269	10.4	10.0808	9.47993	9.05311	9.60396	8.49454	9.1696	9.17253	10.617	9.74469	9.23727	9.35546	9.12824	10.8065	9.51211	10.9116
0.620629	0	0.589118	0	0	0	209828_s_at	interleukin 16 (lymphocyte chemoattractant factor)	IL16	7.53944	7.834	7.58287	7.78706	7.54007	7.81296	8.17796	8.77428	7.77787	7.87013	9.1025	8.20077	8.6427	8.52116	7.56263	7.57846	7.60568	7.8855	7.5244	7.96891	8.23543	8.00345	7.64529	7.39677	8.33792	8.43158	7.96247	7.68374	7.13769	8.03418	7.19953	7.50889	7.6213	8.55444	7.80009	7.96763	7.45854	7.57037	8.61521	7.56908	8.11705
0.575636	0	0.553875	0	0	0	209835_x_at	CD44 molecule (Indian blood group)	CD44	8.23285	8.83614	8.4423	7.76168	9.30723	8.44418	12.8394	11.0702	10.7223	10.4641	11.8626	10.4662	11.0297	11.1901	8.11269	8.04331	7.57635	13.498	8.7405	11.3738	9.79602	9.88322	7.95815	7.84789	13.6126	10.6644	13.1296	8.35749	7.9157	8.72986	8.48877	8.00808	8.94289	9.24584	8.10687	9.37702	7.89123	8.23594	11.5604	9.62163	11.1885
0.676345	0	0.643774	0	0	0	209939_x_at	CASP8 and FADD-like apoptosis regulator	CFLAR	8.60407	9.06849	9.12382	8.35815	8.53919	10.2008	11.1152	10.6657	11.9691	10.2309	10.3853	10.8825	11.7733	10.6844	8.95344	8.91677	8.80029	12.3264	10.7554	11.5573	9.49802	9.30325	8.76986	8.24861	11.2339	11.8894	11.1814	9.05421	8.95631	8.49567	8.44411	9.26895	8.76194	10.6949	9.9867	9.4419	8.74922	9.09786	10.8721	9.56214	10.827
0.667243	0	0.655077	0	0	0	210563_x_at	CASP8 and FADD-like apoptosis regulator	CFLAR	8.73704	9.1598	9.05054	8.74326	8.63563	9.80548	11.0955	10.6718	11.9171	10.0846	10.5105	10.6225	11.5853	10.6068	8.78944	8.54478	8.56938	12.2705	10.7961	11.6147	9.45317	9.40812	8.7745	8.14524	11.0006	11.9444	11.1594	8.88085	8.86367	8.84268	8.60246	9.10217	8.59176	10.4993	9.58534	9.15471	8.98119	9.14868	10.8706	9.56633	10.7097
0.630076	0	0.627172	0	0	0	210564_x_at	CASP8 and FADD-like apoptosis regulator	CFLAR	7.95371	8.41605	8.13191	7.95783	8.13431	8.49871	9.56177	9.88296	10.2259	8.99347	9.68581	9.37181	10.4642	9.16658	7.9421	7.82184	7.90932	9.62561	9.47668	10.1364	8.76894	8.43858	7.71416	7.49765	9.74973	10.053	9.42175	8.03014	7.91104	8.01398	7.88195	8.30851	7.63972	8.98947	9.14223	8.06309	7.89471	8.28115	9.35181	8.77347	9.63704
-0.514968	0	-0.501796	0	0	0	210829_s_at	single-stranded DNA binding protein 2	SSBP2	9.28356	8.84103	9.1783	9.72705	10.7202	9.14724	7.37293	7.65119	8.07762	8.0292	7.49319	7.59637	7.23354	7.30052	9.59516	9.21795	9.77715	8.23745	7.98882	9.00769	9.62851	7.58439	9.90767	9.86097	7.60107	7.9897	7.23272	9.31219	9.45504	9.00442	8.74441	8.55254	8.50783	7.52859	7.55563	8.28407	9.47988	9.90106	7.42871	8.84698	7.27324
0.579615	0	0.590611	0	0	0	210916_s_at	CD44 molecule (Indian blood group)	CD44	8.08356	8.3108	8.10738	8.23267	8.88136	8.03542	12.2659	10.5891	10.5396	9.85563	11.1527	9.66188	10.2848	10.4761	8.02066	7.9587	7.6458	13.187	8.25211	11.0288	9.35991	9.46633	8.04931	7.39618	13.2983	10.1914	12.9762	8.20948	7.87604	8.37599	8.08586	8.3106	8.3819	8.80087	7.78326	8.30717	7.96674	7.93404	11.0036	9.25934	10.5673
0.573638	0	0.597079	0	0	0	211317_s_at	CASP8 and FADD-like apoptosis regulator	CFLAR	7.31534	7.95623	7.39795	7.47953	7.56602	7.69328	8.69579	9.59966	9.2349	8.61896	9.67517	8.92972	9.50369	8.57423	7.46609	7.3218	6.97242	9.06685	9.02344	9.66183	8.37168	8.22304	7.05907	7.16106	9.09781	9.51556	8.94846	7.18471	7.27668	7.34716	7.33723	7.60632	7.1573	8.50134	8.56663	7.31975	7.48084	7.89211	8.66806	8.45987	9.3079
0.5896	0	0.596901	0	0	0	211862_x_at	CASP8 and FADD-like apoptosis regulator	CFLAR	8.0489	8.41987	7.87316	8.03871	8.31942	8.09696	9.34266	9.85563	9.3665	8.88973	10.0009	9.41631	9.96458	9.02325	7.95598	7.83162	8.12155	9.54176	9.1029	9.85759	8.82648	8.56293	7.75948	7.50243	9.39841	10.1871	9.71307	7.73746	7.8848	8.24498	7.96441	8.18787	7.71048	9.05161	9.21269	7.94564	8.02013	8.20576	9.13493	9.01636	9.64276
0.571341	0	0.549854	0	0	0	212014_x_at	CD44 molecule (Indian blood group)	CD44	8.36026	8.74021	8.33045	7.96541	9.29429	8.53442	12.7276	11.0461	10.6042	10.1804	11.8122	10.3527	10.9377	11.0741	8.22269	8.29583	8.02889	13.7432	8.70744	11.2768	9.90061	9.84215	7.95146	7.71852	13.6017	10.7749	13.2743	8.3755	7.93991	8.80873	8.31501	8.07543	8.92001	9.25995	8.62277	9.05453	7.93587	8.14589	11.4602	9.61364	11.3016
0.508754	0	0.509459	0	0	0	212238_at	additional sex combs like 1 (Drosophila)	ASXL1	8.68966	8.20847	8.55636	9.26537	8.67507	8.8008	8.51952	8.6618	8.90032	8.9276	8.6975	8.45237	8.44819	8.64417	8.56343	8.06111	8.38567	8.68418	8.14385	8.12725	8.1449	8.3562	8.37822	8.15327	8.47641	8.53361	8.39561	8.33451	7.96539	8.19064	7.93377	8.25987	8.33369	8.51296	8.1771	7.97032	8.34308	8.89331	8.70476	8.42112	8.19428
0.527954	0	0.575534	0	0	0	212257_s_at	SWI/SNF related, matrix associated, actin dependent regulator of chromatin, subfamily a, member 2	SMARCA2	7.67851	7.98502	7.5736	8.1151	7.88861	7.22178	8.44484	9.5059	8.34853	8.67721	9.16684	8.58409	8.14479	8.31235	7.42723	7.37216	7.34281	9.47654	7.87337	8.1118	7.78781	8.47103	7.50464	7.3321	7.72199	8.50128	8.36134	7.6562	7.45809	7.68924	7.46919	7.53115	8.07669	9.47547	7.79533	7.39151	7.72344	7.7285	8.6247	8.4276	8.58362
0.547874	0	0.505106	0	0	0	212286_at	ankyrin repeat domain 12	ANKRD12	7.97377	8.0726	8.09617	8.42769	8.30204	8.38582	9.21405	9.4436	9.05965	9.34757	8.43836	8.93102	8.95315	8.70895	8.55185	7.72772	8.38036	8.08268	8.09867	8.7108	8.41224	8.38703	8.00374	7.61734	8.62493	8.23229	8.73356	8.15688	7.64246	8.17233	7.35776	7.59478	7.88346	7.78934	8.61836	7.87492	8.1778	8.451	8.30368	8.26361	8.18213
0.666432	0	0.527252	0	0	0	212345_s_at	cAMP responsive element binding protein 3-like 2	CREB3L2	8.44255	8.8854	9.05193	9.6219	8.31651	8.8329	9.06784	9.60589	8.28629	8.95714	9.63839	10.1886	10.3207	9.48949	8.84782	8.02985	8.9116	9.03173	8.84851	8.44796	8.01543	10.1605	8.46385	7.48128	9.37916	8.10527	9.65437	8.76084	8.78732	8.58966	7.80736	8.63685	9.09363	8.78509	10.5669	9.32037	8.04101	8.12137	9.28911	8.15133	9.71253
0.568266	0	0.4992	0	0	0	212809_at	nuclear factor of activated T-cells, cytoplasmic, calcineurin-dependent 2 interacting protein	NFATC2IP	9.30142	8.98484	9.2822	9.06157	9.01549	10.4521	9.67366	9.67885	9.56665	10.0692	10.1182	10.1144	9.88498	9.79533	9.54129	9.23791	9.06896	9.41175	9.26571	9.47696	8.90168	8.99567	9.17789	8.7153	9.13213	8.82918	9.70251	9.31326	9.31781	9.42002	8.80943	9.21052	9.31792	9.63158	8.90795	8.99815	9.36402	9.45907	9.87654	9.38253	9.94479
-0.578459	0	-0.509776	0	0	0	213906_at	v-myb myeloblastosis viral oncogene homolog (avian)-like 1	MYBL1	8.96903	8.88605	9.6081	6.97572	6.23074	11.1387	5.77525	6.04072	5.96622	9.49209	6.95221	6.3686	5.95036	6.26738	9.15032	8.7065	8.66533	5.78152	6.15171	8.57891	7.98381	6.6279	8.33819	10.4555	6.16357	7.38475	6.08465	8.66646	6.94791	7.89811	7.84999	7.75181	6.15479	8.13564	6.15867	6.72684	9.27015	9.8613	5.83756	9.85756	5.70816
0.536712	0	0.545455	0	0	0	214446_at	elongation factor, RNA polymerase II, 2	ELL2	7.24109	7.34254	6.94989	7.0432	7.08422	7.40189	8.37424	8.30058	9.90471	7.32551	8.30184	9.18493	7.72938	9.06484	6.9136	7.08575	7.29553	9.51373	8.56317	8.40038	7.353	7.35181	7.11912	7.35832	8.2019	7.76561	7.88354	7.05499	7.07168	7.25946	7.4574	7.43499	6.97607	8.72303	7.72279	7.35918	7.10283	7.21389	8.15036	7.67746	8.35961
0.543255	0	0.537864	0	0	0	214486_x_at	CASP8 and FADD-like apoptosis regulator	CFLAR	8.18835	8.42417	8.22802	7.99406	8.2829	8.56331	9.08413	9.29576	9.28726	8.56188	9.35596	8.93958	9.52434	8.65968	8.0133	7.9976	8.17676	9.08817	8.91043	9.46404	8.81666	8.41967	7.87036	7.86232	9.21188	9.72236	9.19513	8.06219	8.06642	8.15177	8.14108	8.35704	8.30292	8.92773	9.15805	8.57002	8.04859	8.23695	8.75921	8.84738	9.20748
0.608496	0	0.55187	0	0	0	216449_x_at	heat shock protein 90kDa beta (Grp94), member 1	HSP90B1	8.49146	8.76951	8.6027	9.59543	9.20063	8.5059	9.01194	9.65612	10.2817	9.08365	9.11037	10.0354	10.0232	9.76335	8.59699	8.46586	9.23273	9.59145	8.90649	8.45806	8.42701	9.12718	8.21722	7.99015	8.94727	8.39666	9.55074	8.35324	8.5519	8.54343	8.16909	9.09799	8.53238	9.074	10.464	7.20568	8.3022	8.58842	9.61551	8.77302	9.41428
0.856161	0	1	0	0	0	216986_s_at	interferon regulatory factor 4	IRF4	7.65234	7.75185	7.50356	8.44947	7.70876	7.68741	7.98994	8.28262	8.28937	8.18651	8.34355	8.20066	8.13723	8.45498	7.82056	7.43452	7.82828	8.74564	7.77328	7.81545	7.5925	8.04686	7.71185	7.7635	7.92394	8.04596	8.8332	8.02317	7.60951	7.74898	7.64066	7.6377	7.7445	8.12952	8.26353	7.57626	7.66683	7.51117	8.14267	7.53588	8.3672
0.565079	0	0.587102	0	0	0	217188_s_at	chromosome 14 open reading frame 1	C14orf1	7.98664	8.13003	8.19325	8.22775	8.11459	7.95225	8.79584	9.09254	9.49306	8.95769	9.39052	9.06202	8.60379	8.76451	8.40042	8.15062	8.78537	8.85038	8.24601	9.24026	8.80232	8.70585	7.99507	7.88792	8.23459	8.69319	9.11003	8.96173	8.34631	8.30455	7.94735	9.45111	7.97815	8.46327	8.6021	7.45792	8.46285	8.54007	8.88268	8.35533	8.69443
0.550769	0	0.668182	0	0	0	217924_at	chromosome 6 open reading frame 106	C6orf106	7.90353	7.8104	8.04627	8.39925	7.89312	8.40357	8.6618	8.40037	7.87635	8.76456	8.71945	8.88307	8.81311	8.94589	8.03158	7.59412	7.65623	8.7662	7.85319	7.845	7.8176	7.90336	7.58097	7.37076	7.54011	8.31277	8.8378	7.94356	7.22305	7.86808	7.60546	8.47232	7.77113	8.26525	7.50121	7.21123	8.14413	8.08611	9.22335	8.18648	7.98973
0.551168	0	0.51764	0	0	0	217925_s_at	chromosome 6 open reading frame 106	C6orf106	8.86388	8.75419	9.12119	8.9148	8.71483	9.63703	9.4195	9.32445	8.79006	9.29138	9.7078	9.57718	9.88272	9.75242	8.81792	8.90647	8.68214	9.41213	8.71076	8.83761	9.23355	8.73476	9.05127	8.70705	9.08462	9.20303	9.22771	8.80622	8.78965	8.65526	8.62101	9.42267	8.99887	9.12046	8.91415	8.43911	8.8827	9.09743	9.55847	8.80219	8.92296
0.58721	0	0.57167	0	0	0	218143_s_at	secretory carrier membrane protein 2	SCAMP2	9.71993	9.91421	9.62418	9.81091	9.87716	9.63395	10.04	10.5863	10.8706	10.4471	10.1291	9.99656	10.4147	10.4388	9.61408	9.70034	9.60004	10.6555	9.68862	9.87463	9.98893	9.73061	9.4991	9.66542	10.5691	10.1212	10.1493	9.78783	9.41566	9.79166	9.47571	9.66058	9.56921	10.7299	9.8298	9.16739	9.68873	10.0103	10.4192	9.97116	10.3515
0.727696	0	0.641039	0	0	0	218699_at	RAB7, member RAS oncogene family-like 1	RAB7L1	8.24553	8.47035	7.82678	8.06724	8.11297	9.29456	10.7207	10.1442	10.7639	9.31586	10.7487	10.8188	11.142	10.4882	8.21192	8.13698	7.61765	11.1133	8.73284	9.31879	8.55838	8.49964	8.68925	8.05239	11.4675	9.2152	10.5343	8.04354	7.52899	8.27568	7.66885	8.96927	8.24423	10.2178	8.7242	8.51644	8.27721	8.11896	9.63893	8.51674	10.9899
0.717426	0	0.646082	0	0	0	218700_s_at	RAB7, member RAS oncogene family-like 1	RAB7L1	6.04968	6.76602	5.60663	5.89494	5.89201	7.0489	8.8073	8.49995	8.61061	7.28567	9.43608	9.17377	9.53645	8.81111	6.03408	5.78855	5.20684	9.44813	7.00436	7.7445	6.62588	6.60731	6.2155	5.39672	8.82526	7.15852	8.9156	6.03855	5.28263	6.36607	5.69754	6.97021	6.09324	8.87908	6.6698	6.03053	6.3836	6.12334	8.16649	6.76865	9.44084
0.55502	0	0.555521	0	0	0	218810_at	zinc finger CCCH-type containing 12A	ZC3H12A	7.71518	8.02336	7.64294	7.92933	7.69553	8.37221	8.71418	8.5486	9.14302	8.59731	8.76965	8.91799	9.46712	9.38853	7.63262	7.75345	7.70681	9.35198	8.33439	8.16656	8.66886	8.13854	7.67539	7.80747	8.97095	9.16614	8.62989	7.90269	7.76056	7.80125	8.03794	8.81009	8.08042	9.19617	8.29325	8.13439	7.78198	7.97752	8.76728	8.28796	9.48786
0.631184	0	0.642017	0	0	0	218850_s_at	LIM domains containing 1	LIMD1	8.17629	8.01357	8.21278	8.83267	8.73441	8.20281	8.92597	8.93386	8.96449	8.4936	8.5796	8.75789	8.87987	8.61506	7.69694	8.26269	8.31924	8.69654	8.40285	8.22733	8.08064	9.0123	7.9532	7.99847	8.28133	8.31759	8.80936	8.30094	8.29376	7.92976	7.88624	8.12437	8.69738	8.88421	8.80188	8.48726	7.9608	7.96149	8.86332	8.23378	8.60869
0.554911	0	0.515299	0	0	0	218964_at	AT rich interactive domain 3B (BRIGHT-like)	ARID3B	7.82614	8.00672	7.57439	8.20415	7.7909	7.96993	8.17847	8.11587	8.67124	7.90211	8.26351	8.11825	8.62826	8.6335	7.45817	7.62536	7.72647	8.56836	7.71598	8.33805	8.23583	8.0232	7.80484	7.88584	8.37029	7.71609	7.94658	7.78303	8.21839	7.89804	7.64137	7.92472	8.09822	8.59702	8.25083	8.37217	7.65942	7.54166	8.53684	8.06891	8.38361
0.628755	0	0.567132	0	0	0	219279_at	dedicator of cytokinesis 10	DOCK10	7.72385	7.69208	6.9026	8.07129	6.83732	8.28383	9.97613	9.29861	9.15929	8.70969	10.1535	9.42286	9.47038	9.04831	7.36376	6.72569	6.48854	9.09513	7.9532	9.26641	7.67089	8.4528	7.59166	6.35231	8.90904	8.0753	8.80124	7.32549	6.29107	7.5677	6.68293	6.98871	7.99285	8.39834	7.62005	8.32726	7.16014	7.31711	9.12903	7.49974	8.19727
0.6546	0	0.548046	0	0	0	219400_at	contactin associated protein 1	CNTNAP1	8.46827	8.41299	8.50221	8.51119	8.40604	8.56106	8.45955	8.65191	8.52834	9.19721	9.70524	9.42284	9.42875	9.27091	8.40301	8.40237	8.28359	9.03061	8.36865	8.27919	8.70104	8.68916	8.45201	8.46652	9.0505	8.76359	9.15488	8.71515	8.22485	8.33485	8.30277	8.47576	8.83208	9.04596	9.02241	8.9554	8.36005	8.32702	8.88491	8.09869	8.89278
0.567174	0	0.545527	0	0	0	219971_at	interleukin 21 receptor	IL21R	7.35155	7.63049	7.27604	7.65838	6.73454	8.34967	8.50395	8.16978	9.55547	7.86102	8.63644	8.72972	8.7359	8.75982	7.6791	7.2867	6.47346	9.17891	9.91213	8.5726	8.18613	7.26948	6.63829	6.48492	8.01807	8.46916	8.02601	7.15916	6.8695	7.15321	7.6504	7.02217	6.94401	8.86794	8.06589	6.5297	7.67968	7.21398	8.75396	7.17707	8.51043
-0.536467	0	-0.628542	0	0	0	220206_at	zinc finger, MYM-type 1	ZMYM1	7.17412	7.1922	7.27641	6.8368	7.13656	6.99137	7.14206	6.82134	6.76316	6.91683	6.97053	6.69086	7.0756	6.6296	6.83142	7.11486	7.40605	6.63719	7.3064	7.51818	6.95655	6.91968	7.10762	7.643	6.66426	6.79708	6.80757	6.95347	7.02003	6.80506	7.01643	6.78054	7.11072	6.88897	6.89892	7.12373	7.05823	7.11616	6.88397	7.44441	6.79116
0.656398	0	0.562566	0	0	0	220230_s_at	cytochrome b5 reductase 2	CYB5R2	7.80338	8.11771	7.25757	7.31367	7.25482	7.80646	9.24322	8.03793	7.19464	9.38458	10.9203	9.38705	11.6593	10.9375	7.32973	7.2045	7.53133	10.3833	7.14158	8.15056	7.09691	7.86065	7.50386	7.13016	10.0201	7.973	9.68069	7.33066	7.18819	7.23308	7.10742	7.92695	7.84298	10.5139	8.55665	8.08733	7.38398	6.9995	8.4244	7.06842	9.98149
0.577529	0	0.579203	0	0	0	220306_at	family with sequence similarity 46, member C	FAM46C	7.81544	7.87423	8.04689	7.64741	7.47727	9.04295	8.41188	9.20696	7.79019	7.36975	8.71652	8.60881	8.73642	8.98457	7.76748	7.86369	7.78452	7.7657	7.55285	7.82833	7.77073	8.50496	7.77928	7.67616	8.83188	7.74545	9.49335	7.73556	7.72391	8.32089	7.49716	7.81277	7.97364	8.41338	8.55094	7.72819	7.67087	7.66051	9.15292	8.09088	8.37663
-0.621095	0	-0.55813	0	0	0	220432_s_at	cytochrome P450, family 39, subfamily A, polypeptide 1	CYP39A1	5.87566	5.696	6.53231	5.18956	5.06808	5.55841	5.11683	5.1049	5.27417	5.29075	5.1238	4.93384	5.08417	4.87809	5.85241	6.16181	5.79416	4.98446	5.24161	5.12898	5.11466	5.0271	5.10668	6.2644	5.22578	4.67621	4.68183	5.20949	5.36936	5.40922	4.87862	5.62556	4.6802	4.68001	4.9164	5.36977	6.36202	6.36043	4.74988	6.51588	4.95997
0.626646	0	0.638364	0	0	0	220565_at	chemokine (C-C motif) receptor 10	CCR10	6.9562	6.80894	6.97891	7.20424	7.06385	7.2718	7.09993	8.38536	6.96397	10.9103	9.38382	9.55768	8.74815	9.25871	7.00366	7.01625	7.04765	9.95823	7.16803	7.20725	7.31571	7.2461	6.83291	7.10767	8.17449	8.437	10.2955	8.64825	6.91238	7.20593	6.92386	7.33483	6.94625	8.77147	8.08477	6.84492	7.18281	6.96117	9.58668	7.03545	8.91001
0.508733	0	0.496454	0	0	0	221142_s_at	peroxisomal trans-2-enoyl-CoA reductase	PECR	7.49006	7.33567	7.34606	7.29847	7.4681	7.76955	7.85466	7.50638	8.07099	7.38066	7.87138	7.52478	8.09301	8.09962	7.60464	7.3961	7.04306	8.10494	7.74517	7.76851	7.55492	7.80613	7.69519	7.55468	8.09388	7.9804	8.13047	7.4325	7.49616	7.63159	7.49783	7.68144	7.82519	7.74575	7.59592	7.57543	7.38529	7.48842	7.96508	7.61288	8.21449
0.574725	0	0.565018	0	0	0	221658_s_at	interleukin 21 receptor	IL21R	8.16341	8.37528	7.8128	8.60061	7.20514	9.36757	9.68259	9.56237	10.5141	8.87843	9.44077	9.54299	9.71358	9.94247	8.77522	7.77205	7.32822	9.97881	10.7137	9.85053	8.90684	8.31262	7.42761	7.4111	8.96348	9.53613	9.02084	8.04203	7.43543	7.7925	8.67233	7.8134	7.56923	9.61141	8.65116	7.49948	8.16154	7.6821	9.91558	8.25405	9.27425
0.565605	0	0.510161	0	0	0	222221_x_at	EH-domain containing 1	EHD1	10.3398	9.67643	10.1457	9.47413	8.75337	9.7988	9.61072	9.38693	9.22631	10.6206	10.3678	10.3762	10.584	10.9796	9.96503	9.69674	9.53049	10.6185	9.97052	9.36147	9.93729	9.45437	9.23357	9.19492	9.69498	9.22676	9.82618	9.85006	9.58386	9.90036	8.52314	9.58423	9.51815	10.5619	10.1496	8.77357	10.0777	10.013	10.2108	9.41446	10.6414
0.576004	0	0.495024	1.37609e-13	3.04722e-09	0	217716_s_at	Sec61 alpha 1 subunit (S. cerevisiae)	SEC61A1	9.45025	9.57564	9.52853	9.45853	9.1618	9.85507	9.63311	9.85424	10.0381	9.93626	9.30238	10.1098	9.8732	9.54759	9.6908	9.23422	9.77938	9.98218	9.4022	9.30922	9.43158	9.65845	9.13841	8.94578	9.55303	9.1869	9.54404	9.47901	8.98487	9.28819	9.2964	9.80825	9.32061	8.99427	9.87288	8.26791	9.21433	9.45441	9.62524	9.57452	9.51055
-0.499346	0	-0.491876	2.3361e-12	5.17073e-08	0	203787_at	single-stranded DNA binding protein 2	SSBP2	9.01949	8.5459	9.13342	9.55148	10.2395	8.96552	6.38459	6.53412	7.54425	7.43195	6.76759	6.49786	6.51269	6.38817	9.19558	9.23057	9.92632	8.0795	7.3716	8.79216	9.69914	7.08507	9.71022	10.0229	6.90106	7.24147	6.19039	8.63279	9.24731	8.17343	8.10051	7.70332	7.87613	6.11737	6.54395	8.02136	9.43861	9.92407	6.22331	8.4174	6.25179
[truncated: 180 more columns]
