# Supplementary material for: Gene Expression Profiling Identifies IRF4-Associated Molecular Signatures in Hematological Malignancies
Source: PLoS One. 2014 Sep 10;9(9):e106788. doi: 10.1371/journal.pone.0106788 (PMC4160201; doi:10.1371/journal.pone.0106788)
Supplement: Table S3 — Microarray analysis for IRF4 transcriptome in EBV latently infected B lymphocytes. (XLS) [file pone.0106788.s003.xls]

## Sheet: Miami_Wang_012012_FC
GeneSymbol	Fold change( 16_Jijoye vs S_Jiyoye)	Log Fold change( 16_Jijoye vs S_Jiyoye)	Absolute Fold change( 16_Jijoye vs S_Jiyoye)	Regulation( 16_Jijoye vs S_Jiyoye)	Fold change( 16_IB4 vs S_IB4)	Log Fold change( 16_IB4 vs S_IB4)	Absolute Fold change( 16_IB4 vs S_IB4)	Regulation( 16_IB4 vs S_IB4)	16_Jijoye (raw)	S_Jiyoye (raw)	16_IB4 (raw)	S_IB4 (raw)	16_Jijoye (normalized)	S_Jiyoye (normalized)	16_IB4 (normalized)	S_IB4 (normalized)	16_Jijoye, Rep1 (raw)	16_Jijoye, Rep2 (raw)	S_Jiyoye, Rep1 (raw)	S_Jiyoye, Rep2 (raw)	16_IB4, Rep3 (raw)	16_IB4, Rep4 (raw)	S_IB4, Rep3 (raw)	S_IB4, Rep4 (raw)	16_Jijoye, Rep1 (normalized)	16_Jijoye, Rep2 (normalized)	S_Jiyoye, Rep1 (normalized)	S_Jiyoye, Rep2 (normalized)	16_IB4, Rep3 (normalized)	16_IB4, Rep4 (normalized)	S_IB4, Rep3 (normalized)	S_IB4, Rep4 (normalized)	GeneSymbol	Description	Control Type	Cyto band	EnsemblID	Genbank Accession	Entrez GeneID	Gene Name	Go	RefSeq Accession	UniGeneID	Genomic Coordinates	Chromosome Number Avadis	Chromosome Start Index Avadis	Chromosome End Index Avadis	Chromosome Strand Avadis
HAPLN1	-34.8834	-5.12447	34.8834	down	-1.02206	-0.031476	1.02206	down	20.9812	726.078	3.43439	3.53864	1.27265	6.39711	-1.30905	-1.27757	24.3544	17.6081	722.644	729.512	3.46149	3.4073	3.95816	3.11912	1.43964	1.10565	6.33589	6.45834	-1.29397	-1.32412	-1.10565	-1.44949	HAPLN1	Homo sapiens hyaluronan and proteoglycan link protein 1 (HAPLN1), mRNA [NM_001884]	FALSE	hs|5q14.3	ENST00000274341	NM_001884	1404	hyaluronan and proteoglycan link protein 1	GO:0005540|GO:0005488|GO:0005578|GO:0005576|GO:0007155	NM_001884	Hs.2799	chr5:082937382-082937323	chr5	82937323	82937382	-
RNF152	-29.1022	-4.86306	29.1022	down	-1.02193	-0.0312917	1.02193	down	4.8446	139.756	3.60988	3.71929	0.182813	5.04587	-0.210818	-0.179526	5.6538	4.03539	136.519	142.994	3.64028	3.57948	4.16296	3.27562	0.359092	0.00653458	4.95804	5.1337	-0.194975	-0.22666	-0.00653458	-0.352517	RNF152	Homo sapiens ring finger protein 152 (RNF152), mRNA [NM_173557]	FALSE	hs|18q21.33	ENST00000312828	NM_173557	220441	ring finger protein 152	GO:0005515|GO:0008270|GO:0046872	NM_173557	Hs.667457	chr18:059482758-059482699	chr18	59482699	59482758	-
CCNA1	-28.6385	-4.83989	28.6385	down	5.44544	2.44505	5.44544	up	4.31793	124.314	21.7977	4.01342	-1.1143	3.72559	1.2168	-1.22825	4.20866	4.4272	120.378	128.251	24.9826	18.6128	4.6408	3.38605	-1.21779	-1.0108	3.62549	3.82569	1.4328	1.00079	-1.00079	-1.45571	CCNA1	Homo sapiens cyclin A1 (CCNA1), transcript variant 1, mRNA [NM_003914]	FALSE	hs|13q13.3	ENST00000418263	NM_003914	8900	cyclin A1	GO:0005515|GO:0007067|GO:0007049|GO:0015630|GO:0005634|GO:0007283|GO:0007141|GO:0051301|GO:0005829	NM_003914	Hs.417050	chr13:037014154-037014213	chr13	37014154	37014213	+
ITM2A	-20.8423	-4.38144	20.8423	down	1.2352	0.30475	1.2352	up	32.9351	677.729	7966.72	6449.59	-5.97999	-1.59855	1.97073	1.66598	39.1568	26.7133	694.142	661.316	8569.94	7363.51	6061.34	6837.84	-5.77112	-6.18887	-1.61801	-1.5791	2.08386	1.85759	1.5791	1.75286	ITM2A	Homo sapiens integral membrane protein 2A (ITM2A), mRNA [NM_004867]	FALSE	hs|Xq21.1	ENST00000434584	NM_004867	9452	integral membrane protein 2A	GO:0005515|GO:0005737|GO:0005886|GO:0016021	NM_004867	Hs.17109	chrX:078616934-078616875	chrX	78616875	78616934	-
C8orf48	-20.1586	-4.33332	20.1586	down	-1.02265	-0.0323141	1.02265	down	3.82994	77.4965	3.19257	3.29355	0.0230541	4.35638	-0.22722	-0.194906	4.02866	3.63122	77.4798	77.5132	3.22016	3.16499	3.70174	2.88537	0.0309992	0.0151091	4.30166	4.41109	-0.211061	-0.243378	-0.0151095	-0.374702	C8orf48	Homo sapiens chromosome 8 open reading frame 48 (C8orf48), mRNA [NM_001007090]	FALSE	hs|8p22	ENST00000297324	NM_001007090	157773	chromosome 8 open reading frame 48	GO:0005515	NM_001007090	Hs.104941	chr8:013425461-013425520	chr8	13425461	13425520	+
CD9	-16.2261	-4.02025	16.2261	down	2.02903	1.02079	2.02903	up	7.46135	98.8129	639.852	315.264	-4.94338	-0.923131	1.80786	0.787064	11.9368	2.98592	115.653	81.9724	598.376	681.327	327.879	302.649	-4.01077	-5.87598	-0.729233	-1.11703	1.7179	1.89781	0.844896	0.729233	CD9	Homo sapiens CD9 molecule (CD9), mRNA [NM_001769]	FALSE		ENST00000382519	NM_001769	928	CD9 molecule	GO:0005515|GO:0030913|GO:0005886|GO:0007342|GO:0005887|GO:0031092|GO:0030168|GO:0006928|GO:0007155	NM_001769	Hs.114286
	-15.9916	-3.99924	15.9916	down	-1.02248	-0.0320721	1.02248	down	4.03157	65.157	3.47862	3.59684	0.0114598	4.0107	-0.190959	-0.158887	4.05416	4.00899	58.347	71.967	3.45067	3.50656	4.10758	3.08611	-0.0474353	0.0703549	3.80496	4.21644	-0.198856	-0.183061	0.0474353	-0.365209		Homo sapiens cDNA clone IMAGE:4830487 [BC033370]	FALSE	hs|3p24.2	ENST00000451284	BC033370					Hs.145246	chr3:25900115-25900056	chr3	25900056	25900115	-
CYP4X1	-15.6689	-3.96983	15.6689	down	1.24871	0.320436	1.24871	up	12.0664	171.656	8.86066	8.07581	-0.245063	3.72476	-0.680988	-1.00142	17.2615	6.87133	164.798	178.514	5.03592	12.6854	3.16013	12.9915	0.352408	-0.842534	3.61269	3.83684	-1.34372	-0.01826	-2.02111	0.01826	CYP4X1	Homo sapiens cytochrome P450, family 4, subfamily X, polypeptide 1 (CYP4X1), mRNA [NM_178033]	FALSE	hs|1p33	ENST00000371901	NM_178033	260293	cytochrome P450, family 4, subfamily X, polypeptide 1	GO:0005792|GO:0004497|GO:0070330|GO:0016020|GO:0005783|GO:0009055|GO:0046872|GO:0055114|GO:0020037|GO:0019898	NM_178033	Hs.439760	chr1:047516002-047516061	chr1	47516002	47516061	+
S100A6	-15.1669	-3.92286	15.1669	down	1.74074	0.799698	1.74074	up	2.80167	42.3517	504.917	288.895	-5.29597	-1.37311	2.2135	1.4138	2.41806	3.18528	44.2788	40.4246	451.121	558.713	299.286	278.504	-5.56173	-5.0302	-1.36182	-1.3844	2.0629	2.3641	1.46579	1.36182	S100A6	Homo sapiens S100 calcium binding protein A6 (S100A6), mRNA [NM_014624]	FALSE		ENST00000368719	NM_014624	6277	S100 calcium binding protein A6	GO:0015075|GO:0005509|GO:0005634|GO:0005635|GO:0007409|GO:0048146|GO:0001726|GO:0042803|GO:0048154|GO:0007165|GO:0005737|GO:0007049|GO:0051781|GO:0008270|GO:0048306	NM_014624	Hs.275243
C8orf48	-14.4989	-3.85787	14.4989	down	1.04617	0.0651112	1.04617	up	5.67497	75.3713	18.0182	14.6429	-1.45143	2.40644	-0.510758	-0.575869	8.02914	3.32079	79.6454	71.0973	2.92403	33.1123	3.42837	25.8574	-0.881552	-2.02132	2.43394	2.37894	-2.25773	1.23622	-2.03329	0.881551	C8orf48	Homo sapiens chromosome 8 open reading frame 48 (C8orf48), mRNA [NM_001007090]	FALSE	hs|8p22	ENST00000297324	NM_001007090	157773	chromosome 8 open reading frame 48	GO:0005515	NM_001007090	Hs.104941	chr8:013425425-013425484	chr8	13425425	13425484	+
PLOD2	-12.8634	-3.6852	12.8634	down	1.01116	0.0160074	1.01116	up	13.7942	173.566	5035.63	4992.53	-6.14736	-2.46215	2.42609	2.41008	17.4011	10.1874	195.733	151.398	4998.36	5072.9	5264.68	4720.37	-5.82814	-6.46658	-2.33128	-2.59302	2.4191	2.43307	2.48887	2.33128	PLOD2	Homo sapiens procollagen-lysine, 2-oxoglutarate 5-dioxygenase 2 (PLOD2), transcript variant 1, mRNA [NM_182943]	FALSE	hs|3q24	ENST00000360060	NM_182943	5352	procollagen-lysine, 2-oxoglutarate 5-dioxygenase 2	GO:0005515|GO:0001666|GO:0031418|GO:0016020|GO:0005506|GO:0005783|GO:0008475|GO:0016705|GO:0016702|GO:0046872|GO:0006464|GO:0055114	NM_182943	Hs.477866	chr3:145787511-145787452	chr3	145787452	145787511	-
ALPPL2	-12.3538	-3.62688	12.3538	down	-1.02031	-0.0290031	1.02031	down	1302.96	16054	680.294	694.862	0.508523	4.13541	-0.402089	-0.373086	1499.16	1106.76	17436.4	14671.6	684.485	676.103	702.767	686.957	0.660447	0.3566	4.20554	4.06527	-0.389507	-0.41467	-0.3566	-0.389571	ALPPL2	Homo sapiens alkaline phosphatase, placental-like 2 (ALPPL2), mRNA [NM_031313]	FALSE	hs|2q37.1	ENST00000295453	NM_031313	251	alkaline phosphatase, placental-like 2	GO:0016310|GO:0000287|GO:0016787|GO:0005886|GO:0004035|GO:0008152|GO:0008270|GO:0031225	NM_031313	Hs.333509	chr2:233275347-233275406	chr2	233275347	233275406	+
AIRE	-11.267	-3.49403	11.267	down	1.13796	0.186449	1.13796	up	56.6364	638.148	16.2567	14.3611	0.845291	4.33932	-0.950624	-1.13707	63.4398	49.8329	680.533	595.763	13.8386	18.6747	11.8596	16.8626	0.952458	0.738124	4.38088	4.29775	-1.16312	-0.738125	-1.39088	-0.883262	AIRE	Homo sapiens autoimmune regulator (AIRE), transcript variant AIRE-2, mRNA [NM_000658]	FALSE	hs|21q22.3	ENST00000337909	NM_000658	326	autoimmune regulator	GO:0042393|GO:0006355|GO:0005737|GO:0006959|GO:0003682|GO:0016563|GO:0010843|GO:0008270|GO:0005634|GO:0045182|GO:0003677|GO:0046872	NM_000658	Hs.129829	chr21:045717745-045717804	chr21	45717745	45717804	+
	-11.0482	-3.46575	11.0482	down	-1.02444	-0.0348291	1.02444	down	4.17127	45.7292	3.11985	3.22181	0.175845	3.64159	-0.213713	-0.178884	4.84513	3.49742	46.9619	44.4965	3.14717	3.09252	3.60215	2.84147	0.343989	0.0077014	3.62609	3.65709	-0.197386	-0.230041	-0.00770092	-0.350067			FALSE	hs|15q11.2								chr15:020564345-020564404	chr15	20564345	20564404	+
LOC100132816	-10.9915	-3.45832	10.9915	down	-1.02548	-0.0363023	1.02548	down	3.56239	39.3716	3.01633	3.12655	0.0107038	3.46902	-0.218435	-0.182133	3.65418	3.47061	37.8785	40.8648	3.02183	3.01084	3.55968	2.69342	-0.0190935	0.0405011	3.35988	3.57816	-0.212115	-0.224755	0.0190935	-0.383359	LOC100132816	PREDICTED: Homo sapiens similar to Putative golgin subfamily A member 6-like protein 6 (LOC100132816), mRNA [XM_001718703]	FALSE	hs|15q13.3		XM_001718703	100132816	similar to Putative golgin subfamily A member 6-like protein 6		XM_001718703	Hs.711751	chr15:030808283-030808342	chr15	30808283	30808342	+
GPC5	-10.9884	-3.45791	10.9884	down	1.84372	0.882622	1.84372	up	4.34957	47.9867	118.496	64.3358	-3.68144	-0.223527	1.09823	0.21561	4.13818	4.56095	48.6084	47.365	120.898	116.095	63.0934	65.5782	-3.81859	-3.54429	-0.259237	-0.187818	1.13117	1.06529	0.187818	0.243402	GPC5	Homo sapiens glypican 5 (GPC5), mRNA [NM_004466]	FALSE	hs|13q31.3	ENST00000377067	NM_004466	2262	glypican 5	GO:0005886|GO:0005887|GO:0005578|GO:0043395|GO:0005576|GO:0031225|GO:0005615	NM_004466	Hs.655675	chr13:093519265-093519324	chr13	93519265	93519324	+
CNIH3	-10.8122	-3.43459	10.8122	down	1.87084	0.903683	1.87084	up	14.1534	153.846	434.747	232.634	-3.71777	-0.283187	1.23201	0.328323	14.1423	14.1646	157.044	150.648	455.24	414.253	221.418	243.851	-3.78589	-3.64966	-0.307594	-0.25878	1.30376	1.16026	0.25878	0.397867	CNIH3	Homo sapiens cornichon homolog 3 (Drosophila) (CNIH3), mRNA [NM_152495]	FALSE	hs|1q42.12	ENST00000272133	NM_152495	149111	cornichon homolog 3 (Drosophila)	GO:0007242|GO:0016020|GO:0016021	NM_152495	Hs.28659	chr1:224928164-224928223	chr1	224928164	224928223	+
H19	-9.85355	-3.30064	9.85355	down	-1.02075	-0.0296278	1.02075	down	35.6562	346.73	3.76133	3.87223	1.60928	4.90992	-1.59701	-1.56739	42.6287	28.6838	363.576	329.883	3.77827	3.74438	4.34455	3.39992	1.8281	1.39046	4.92567	4.89417	-1.58682	-1.60721	-1.39046	-1.74431	H19	Homo sapiens H19, imprinted maternally expressed transcript (non-protein coding) (H19), non-coding RNA [NR_002196]	FALSE	hs|11p15.5		NR_002196	283120	H19, imprinted maternally expressed transcript (non-protein coding)		NR_002196	Hs.533566	chr11:002016733-002016674	chr11	2016674	2016733	-
GOLGA6L6	-9.82024	-3.29576	9.82024	down	1.62275	0.698437	1.62275	up	313.246	3095.67	6.65338	3.94194	2.57841	5.87417	-3.0385	-3.73693	328.455	298.036	2881.23	3310.12	8.70372	4.60304	4.4833	3.40058	2.58153	2.57528	5.71966	6.02867	-2.57528	-3.50171	-3.53747	-3.93639	GOLGA6L6	Homo sapiens golgi autoantigen, golgin subfamily a, 6-like 6 (GOLGA6L6), mRNA [NM_001145004]	FALSE	hs|15q11.2	ENST00000454724	NM_001145004	727832	golgi autoantigen, golgin subfamily a, 6-like 6	GO:0016020|GO:0016021	NM_001145004	Hs.125917	chr15:020738771-020738712	chr15	20738712	20738771	-
NINL	-9.71529	-3.28026	9.71529	down	1.17331	0.230585	1.17331	up	34.7512	339.854	108.278	92.5709	-1.57998	1.70028	0.0713239	-0.159261	33.3019	36.2005	363.215	316.492	108.363	108.194	98.5099	86.632	-1.70716	-1.45279	1.74521	1.65536	0.076143	0.0665047	-0.0665047	-0.252017	NINL	Homo sapiens ninein-like (NINL), mRNA [NM_025176]	FALSE	hs|20p11.21	ENST00000278886	NM_025176	22981	ninein-like	GO:0005813|GO:0005737|GO:0005874|GO:0005509|GO:0005829	NM_025176	Hs.631508	chr20:025433543-025433484	chr20	25433484	25433543	-
NANOG	-8.9001	-3.15382	8.9001	down	-1.02035	-0.0290623	1.02035	down	8.1365	70.2948	3.62292	3.73791	0.593688	3.74751	-0.513048	-0.483985	10.2475	6.02549	70.681	69.9085	3.56532	3.68051	4.26882	3.20699	0.909771	0.277605	3.70104	3.79399	-0.532292	-0.493803	-0.277605	-0.690366	NANOG	Homo sapiens Nanog homeobox (NANOG), mRNA [NM_024865]	FALSE	hs|15q14	ENST00000229307	NM_024865	79923	Nanog homeobox	GO:0043565|GO:0006355|GO:0003700|GO:0008283|GO:0045595|GO:0005634|GO:0009790	NM_024865	Hs.661360	chr15:035375595-035375536	chr15	35375536	35375595	-
GOLGA6L6	-8.69552	-3.12027	8.69552	down	-1.38479	-0.469664	1.38479	down	71.2005	622.111	3.39174	4.90959	1.73277	4.85304	-2.66515	-2.19549	73.4518	68.9492	609.346	634.877	3.91377	2.86972	6.49752	3.32165	1.71142	1.75412	4.76903	4.93705	-2.43764	-2.89267	-1.71142	-2.67956	GOLGA6L6	Homo sapiens golgi autoantigen, golgin subfamily a, 6-like 6 (GOLGA6L6), mRNA [NM_001145004]	FALSE	hs|15q13.2	ENST00000424531	NM_001145004	727832	golgi autoantigen, golgin subfamily a, 6-like 6	GO:0016020|GO:0016021	NM_001145004	Hs.125917	chr15:028595457-028595398	chr15	28595398	28595457	-
LILRB4	-8.64576	-3.11199	8.64576	down	-1.36653	-0.450521	1.36653	down	28.5968	247.37	1828.76	2498.18	-4.54295	-1.43096	1.47369	1.92421	24.7643	32.4292	270.743	223.998	1665.99	1991.52	2677.65	2318.72	-4.80444	-4.28146	-1.34864	-1.51327	1.34864	1.59874	2.0281	1.82032	LILRB4	Homo sapiens leukocyte immunoglobulin-like receptor, subfamily B (with TM and ITIM domains), member 4 (LILRB4), transcript variant 1, mRNA [NM_006847]	FALSE	hs|19q13.33	ENST00000270452	NM_006847	11006	leukocyte immunoglobulin-like receptor, subfamily B (with TM and ITIM domains), member 4	GO:0007165|GO:0006955|GO:0005886|GO:0004872|GO:0016021|GO:0003823	NM_006847	Hs.67846	chr19:055179744-055179803	chr19	55179744	55179803	+
SYT1	-8.43475	-3.07635	8.43475	down	-1.02427	-0.0345991	1.02427	down	3.40104	28.6711	3.28029	3.39613	-0.0865629	2.98978	-0.118398	-0.0837994	3.00422	3.79786	30.0752	27.2671	3.26967	3.29091	3.86659	2.92567	-0.322638	0.149513	3.00609	2.97348	-0.119377	-0.11742	0.11742	-0.285018	SYT1	Homo sapiens synaptotagmin I (SYT1), transcript variant 1, mRNA [NM_005639]	FALSE	hs|12q21.31	ENST00000393240	NM_005639	6857	synaptotagmin I	GO:0060201|GO:0005516|GO:0005215|GO:0043005|GO:0005513|GO:0030054|GO:0007268|GO:0045202|GO:0007269|GO:0042802|GO:0005545|GO:0005737|GO:0005543|GO:0017157|GO:0006810|GO:0030672|GO:0051260|GO:0017075|GO:0030141|GO:0005509|GO:0031410|GO:0030666|GO:0042734|GO:0016021|GO:0048306|GO:0050750	NM_005639	Hs.310545	chr12:079843822-079843881	chr12	79843822	79843881	+
CKM	-8.08733	-3.01566	8.08733	down	1.90447	0.929389	1.90447	up	53.9829	431.864	8.03572	4.22217	1.40988	4.42554	-1.30739	-2.23678	63.6304	44.3353	441.959	421.768	7.50812	8.56333	3.97077	4.47357	1.60353	1.21622	4.40487	4.44621	-1.39856	-1.21622	-2.32271	-2.15085	CKM	Homo sapiens creatine kinase, muscle (CKM), mRNA [NM_001824]	FALSE	hs|19q13.2	ENST00000221476	NM_001824	1158	creatine kinase, muscle	GO:0004111|GO:0005737|GO:0000166|GO:0046314|GO:0006600|GO:0005524|GO:0005829	NM_001824	Hs.334347	chr19:045809731-045809672	chr19	45809672	45809731	-
CLDN23	-7.80326	-2.96408	7.80326	down	-1.21528	-0.28129	1.21528	down	5.12081	37.1968	2.74956	3.3479	0.477056	3.44113	-0.289849	-0.00855899	7.12428	3.11734	41.3699	33.0236	2.76148	2.73764	3.20687	3.48894	1.00629	-0.0521798	3.54927	3.33299	-0.279902	-0.299795	-0.0692973	0.0521793	CLDN23	Homo sapiens claudin 23 (CLDN23), mRNA [NM_194284]	FALSE	hs|8p23.1		NM_194284	137075	claudin 23	GO:0030054|GO:0016338|GO:0005886|GO:0005198|GO:0016021|GO:0005923|GO:0042802	NM_194284	Hs.183617	chr8:008561413-008561472	chr8	8561413	8561472	+
MOBKL2B	-7.78043	-2.95985	7.78043	down	1.04691	0.0661402	1.04691	up	26.4363	203.869	6.16452	5.87378	0.931616	3.89147	-1.21171	-1.27785	31.05	21.8225	215.001	192.737	4.21979	8.10926	4.08072	7.66684	1.11903	0.744204	3.91592	3.86701	-1.67922	-0.744204	-1.73268	-0.82302	MOBKL2B	Homo sapiens MOB1, Mps One Binder kinase activator-like 2B (yeast) (MOBKL2B), mRNA [NM_024761]	FALSE	hs|9p21.2	ENST00000262244	NM_024761	79817	MOB1, Mps One Binder kinase activator-like 2B (yeast)	GO:0005515|GO:0008270|GO:0046872	NM_024761	Hs.369022	chr9:027326043-027325984	chr9	27325984	27326043	-
LY6D	-7.67657	-2.94046	7.67657	down	-1.02445	-0.0348551	1.02445	down	89.3126	672.783	2.69876	2.79021	2.51727	5.45773	-2.48615	-2.4513	108.672	69.9532	680.597	664.969	2.72621	2.67132	3.14556	2.43486	2.76805	2.26649	5.42008	5.49537	-2.46779	-2.50451	-2.26649	-2.63611	LY6D	Homo sapiens lymphocyte antigen 6 complex, locus D (LY6D), mRNA [NM_003695]	FALSE	hs|8q24.3	ENST00000301263	NM_003695	8581	lymphocyte antigen 6 complex, locus D	GO:0005515|GO:0005886|GO:0005624|GO:0031225|GO:0007155	NM_003695	Hs.415762	chr8:143866368-143866309	chr8	143866309	143866368	-
PCDH11Y	-7.37483	-2.88261	7.37483	down	-1.02201	-0.0314102	1.02201	down	3.31615	24.3765	3.33305	3.43581	-0.143301	2.73931	-0.112107	-0.0806963	2.86519	3.76711	25.4512	23.3017	3.35883	3.30728	3.8573	3.01432	-0.407693	0.121092	2.74856	2.73006	-0.0972557	-0.126957	0.0972552	-0.258648	PCDH11Y	Homo sapiens protocadherin 11 Y-linked (PCDH11Y), transcript variant b, mRNA [NM_032972]	FALSE	hs|Yp11.2	ENST00000362095	NM_032972	83259	protocadherin 11 Y-linked	GO:0005515|GO:0005886|GO:0005509|GO:0016021|GO:0007155|GO:0007156	NM_032972	Hs.661308	chrY:004972669-004972728	chrY	4972669	4972728	+
LIPI	-7.12667	-2.83323	7.12667	down	1.05311	0.0746584	1.05311	up	18.2485	129.248	3.14268	3.0088	1.27704	4.11027	-1.23468	-1.30934	21.1936	15.3034	137.213	121.284	2.9245	3.36086	3.42353	2.59407	1.44495	1.10913	4.14488	4.07566	-1.33131	-1.13805	-1.10913	-1.50955	LIPI	Homo sapiens lipase, member I (LIPI), mRNA [NM_198996]	FALSE	hs|21q21.1	ENST00000344577	NM_198996	149998	lipase, member I	GO:0016042|GO:0016787|GO:0005576	NM_198996	Hs.139907	chr21:015481339-015481280	chr21	15481280	15481339	-
CLEC4C	-6.95934	-2.79895	6.95934	down	-1.11858	-0.161667	1.11858	down	15.4026	106.248	3.45303	3.8722	1.03645	3.8354	-1.08768	-0.926016	18.1148	12.6904	112.621	99.875	3.42473	3.48133	4.08466	3.65974	1.22618	0.846707	3.86763	3.80316	-1.09581	-1.07955	-0.846706	-1.00533	CLEC4C	Homo sapiens C-type lectin domain family 4, member C (CLEC4C), transcript variant 1, mRNA [NM_130441]	FALSE	hs|12p13.31	ENST00000360345	NM_130441|NP957271	170482	C-type lectin domain family 4, member C	GO:0006955|GO:0016020|GO:0005488|GO:0005529|GO:0016021	NM_130441	Hs.351812	chr12:007883502-007883443	chr12	7883443	7883502	-
COL1A2	-6.9178	-2.79031	6.9178	down	-1.07862	-0.10918	1.07862	down	3.68369	25.6229	3.19399	3.47225	-2.38419e-07	2.79031	-0.19535	-0.0861697	3.6986	3.66879	26.3258	24.9199	3.18758	3.2004	3.87633	3.06817	-0.0611405	0.0611401	2.7755	2.80513	-0.194551	-0.196148	0.0825586	-0.254898	COL1A2	Homo sapiens collagen, type I, alpha 2 (COL1A2), mRNA [NM_000089]	FALSE	hs|7q21.3	ENST00000297268	NM_000089	1278	collagen, type I, alpha 2	GO:0005581|GO:0001568|GO:0005886|GO:0048407|GO:0046332|GO:0005576|GO:0007266|GO:0005615|GO:0042802|GO:0005584|GO:0001501|GO:0030199|GO:0042476|GO:0008217|GO:0007179|GO:0043589|GO:0030674|GO:0005201	NM_000089	Hs.489142	chr7:094058643-094058702	chr7	94058643	94058702	+
TAC3	-6.8125	-2.76818	6.8125	down	1.18392	0.243573	1.18392	up	13.1887	88.3835	15.1222	11.5214	-0.364376	2.40381	-0.558263	-0.801836	15.8981	10.4793	87.7314	89.0356	4.96461	25.2798	4.96268	18.0801	-0.130696	-0.598056	2.33876	2.46885	-1.72869	0.612162	-1.73437	0.130697	TAC3	Homo sapiens tachykinin 3 (TAC3), mRNA [NM_013251]	FALSE	hs|12q14.1	ENST00000393867	NM_013251|NP847000	6866	tachykinin 3	GO:0007565|GO:0007218|GO:0005102|GO:0007217|GO:0005625|GO:0005576|GO:0005615	NM_013251	Hs.9730	chr12:057403895-057403836	chr12	57403836	57403895	-
LMO3	-6.79614	-2.76472	6.79614	down	-1.01843	-0.0263426	1.01843	down	49.2745	336.336	3.87696	3.99358	1.71454	4.47925	-1.94189	-1.91555	51.2756	47.2734	340.393	332.279	3.81018	3.94374	4.56892	3.41824	1.70618	1.72289	4.44225	4.51625	-1.96306	-1.92073	-1.70618	-2.12492	LMO3	Homo sapiens LIM domain only 3 (rhombotin-like 2) (LMO3), transcript variant 1, mRNA [NM_018640]	FALSE	hs|12p12.3	ENST00000447609	NM_018640	55885	LIM domain only 3 (rhombotin-like 2)	GO:0008270|GO:0046872|GO:0045449	NM_018640	Hs.504908	chr12:016701693-016701634	chr12	16701634	16701693	-
STXBP6	-6.74899	-2.75467	6.74899	down	-1.70517	-0.769914	1.70517	down	102.686	695.092	516.653	880.692	-2.58227	0.172405	-0.23854	0.531374	110.652	94.72	724.459	665.725	489.314	543.993	873.262	888.122	-2.5371	-2.62743	0.178992	0.165818	-0.311261	-0.165818	0.519275	0.543474	STXBP6	Homo sapiens syntaxin binding protein 6 (amisyn) (STXBP6), mRNA [NM_014178]	FALSE		ENST00000358326	NM_014178	29091	syntaxin binding protein 6 (amisyn)	GO:0005737|GO:0016020|GO:0016021|GO:0016192|GO:0019898	NM_014178	Hs.508958
	-6.65319	-2.73405	6.65319	down	-1.0262	-0.0373054	1.0262	down	2.588	17.2566	2.59653	2.6903	-0.15511	2.57894	-0.124903	-0.0875974	2.21501	2.96098	15.1364	19.3767	2.62998	2.56309	3.04285	2.33775	-0.431468	0.121248	2.34638	2.81149	-0.102627	-0.147179	0.102628	-0.277822		Leucine-rich repeat-containing protein 7 (Protein LAP1)(Densin-180) [Source:UniProtKB/Swiss-Prot;Acc:Q96NW7] [ENST00000370958]	FALSE	hs|1p31.1	ENST00000370958	AF498274					Hs.479658	chr1:70340576-70340635	chr1	70340576	70340635	+
	-6.61121	-2.72491	6.61121	down	-5.8686	-2.55302	5.8686	down	8126.67	53325.1	9162.44	53287.4	-1.53791	1.18701	-1.34965	1.20337	9512.76	6740.57	56817.6	49832.7	10541.8	7783.12	56099.1	50475.7	-1.35639	-1.71943	1.22722	1.14679	-1.12711	-1.57219	1.27964	1.12711		Unknown	pos
PCDH11Y	-6.53713	-2.70866	6.53713	down	-1.23693	-0.306766	1.23693	down	3.42009	21.5335	2.86642	3.718	-0.168552	2.54011	-0.347356	-0.0405903	2.412	4.42818	19.9285	23.1385	2.88032	2.85252	4.82552	2.61047	-0.673771	0.336667	2.37797	2.70224	-0.336667	-0.358045	0.40267	-0.48385	PCDH11Y	Homo sapiens protocadherin 11 Y-linked (PCDH11Y), transcript variant b, mRNA [NM_032972]	FALSE	hs|Yp11.2	ENST00000362095	NM_032972|NP1465342	83259	protocadherin 11 Y-linked	GO:0005515|GO:0005886|GO:0005509|GO:0016021|GO:0007155|GO:0007156	NM_032972	Hs.661308	chrY:004968462-004968521	chrY	4968462	4968521	+
PPM1H	-6.46583	-2.69284	6.46583	down	-1.17075	-0.227437	1.17075	down	23.3747	151.983	78.898	92.4255	-1.88954	0.803296	-0.124105	0.103332	22.5928	24.1566	158.913	145.054	76.1937	81.6022	94.0225	90.8286	-2.0048	-1.77428	0.814718	0.791875	-0.169881	-0.0783298	0.128333	0.0783298	PPM1H	Homo sapiens protein phosphatase 1H (PP2C domain containing) (PPM1H), mRNA [NM_020700]	FALSE	hs|12q14.2	ENST00000228705	NM_020700	57460	protein phosphatase 1H (PP2C domain containing)	GO:0016787|GO:0004721	NM_020700	Hs.435479	chr12:063038580-063038521	chr12	63038521	63038580	-
GOLGA6L1	-6.28178	-2.65117	6.28178	down	-1.14375	-0.193766	1.14375	down	20.3296	126.809	8.88574	8.82861	0.306732	2.9579	-1.33058	-1.13681	24.4327	16.2266	143.402	110.215	15.0968	2.67468	13.8299	3.82736	0.534978	0.078485	3.09338	2.82243	-0.078485	-2.58267	-0.21006	-2.06357	GOLGA6L1	Homo sapiens golgi autoantigen, golgin subfamily a, 6-like 1 (GOLGA6L1), mRNA [NM_001001413]	FALSE	hs|15q11.2	ENST00000424531	NM_001001413	283767	golgi autoantigen, golgin subfamily a, 6-like 1		NM_001001413	Hs.531569	chr15:020740913-020740854	chr15	20740854	20740913	-
PARD3	-6.19226	-2.63047	6.19226	down	-1.11442	-0.156294	1.11442	down	65.8075	409.356	1322.02	1472.34	-3.44715	-0.816681	0.891242	1.04754	69.3157	62.2994	426.437	392.274	1245.06	1398.99	1463.96	1480.72	-3.43714	-3.45715	-0.810847	-0.822515	0.810847	0.971637	1.0394	1.05567	PARD3	Homo sapiens par-3 partitioning defective 3 homolog (C. elegans) (PARD3), mRNA [NM_019619]	FALSE	hs|10p11.21	ENST00000374773	NM_019619|NP369795	56288	par-3 partitioning defective 3 homolog (C. elegans)	GO:0008356|GO:0005515|GO:0030054|GO:0005886|GO:0005819|GO:0007409|GO:0007205|GO:0012505|GO:0005737|GO:0007049|GO:0005913|GO:0006461|GO:0007163|GO:0005923|GO:0005856|GO:0005938	NM_019619	Hs.131489	chr10:034620141-034620082	chr10	34620082	34620141	-
C6orf191	-6.17752	-2.62703	6.17752	down	-1.37081	-0.455028	1.37081	down	2.84421	17.5408	7.42153	10.3494	-1.55375	1.07328	-0.159465	0.295563	2.47018	3.21824	18.6353	16.4463	6.45171	8.39135	8.0765	12.6223	-1.81155	-1.29595	1.10901	1.03754	-0.345384	0.0264535	-0.0264535	0.617579	C6orf191	Homo sapiens chromosome 6 open reading frame 191 (C6orf191), mRNA [NM_001010876]	FALSE	hs|6q22.33	ENST00000438392	NM_001010876	253582	chromosome 6 open reading frame 191	GO:0016020|GO:0016021	NM_001010876	Hs.448372	chr6:130154665-130154606	chr6	130154606	130154665	-
STXBP6	-6.06309	-2.60005	6.06309	down	-1.64477	-0.717886	1.64477	down	320.526	1955.19	1536.92	2530.94	-2.4346	0.165456	-0.161889	0.555997	331.646	309.407	2064.36	1846.03	1557.13	1516.71	2588.39	2473.49	-2.45151	-2.41769	0.191687	0.139225	-0.139225	-0.184553	0.588823	0.523171	STXBP6	Homo sapiens syntaxin binding protein 6 (amisyn) (STXBP6), mRNA [NM_014178]	FALSE		ENST00000419632	NM_014178	29091	syntaxin binding protein 6 (amisyn)	GO:0005737|GO:0016020|GO:0016021|GO:0016192|GO:0019898	NM_014178	Hs.508958
PCDH11X	-6.06284	-2.59999	6.06284	down	-1.02305	-0.0328805	1.02305	down	5.26155	31.6964	3.39117	3.50408	0.332648	2.93264	-0.239559	-0.206678	6.63728	3.88583	38.5448	24.8481	3.40761	3.37473	3.97047	3.0377	0.651855	0.0134411	3.19494	2.67034	-0.228872	-0.250246	-0.0134416	-0.399915	PCDH11X	Homo sapiens protocadherin 11 X-linked (PCDH11X), transcript variant a, mRNA [NM_014522]	FALSE	hs|Yp11.2	ENST00000373081	NM_014522	27328	protocadherin 11 X-linked	GO:0005515|GO:0005886|GO:0005887|GO:0005509|GO:0007155|GO:0007156	NM_014522	Hs.655673	chrY:004968722-004968781	chrY	4968722	4968781	+
PTGFR	-5.93002	-2.56804	5.93002	down	-1.0183	-0.0261655	1.0183	down	3.46663	20.6037	3.53211	3.6329	-0.168245	2.39979	-0.114102	-0.0879369	2.94123	3.99204	17.8861	23.3212	3.50305	3.56116	4.11798	3.14782	-0.455575	0.119085	2.15399	2.64559	-0.122278	-0.105927	0.105927	-0.281801	PTGFR	Homo sapiens prostaglandin F receptor (FP) (PTGFR), transcript variant 2, mRNA [NM_001039585]	FALSE	hs|1p31.1	ENST00000370758	NM_001039585	5737	prostaglandin F receptor (FP)	GO:0007165|GO:0007567|GO:0007186|GO:0005886|GO:0005887|GO:0004930|GO:0004872|GO:0004958	NM_001039585	Hs.654365	chr1:079005189-079005248	chr1	79005189	79005248	+
ALPP	-5.86795	-2.55286	5.86795	down	-1.08417	-0.11659	1.08417	down	226.288	1309.61	89.6644	97.9083	0.629946	3.1828	-0.66132	-0.54473	275.078	177.499	1438.57	1180.66	91.982	87.3468	86.8333	108.983	0.878982	0.380909	3.27092	3.09468	-0.620328	-0.702311	-0.708552	-0.380909	ALPP	Homo sapiens alkaline phosphatase, placental (Regan isozyme) (ALPP), mRNA [NM_001632]	FALSE	hs|2q37.1	ENST00000392027	NM_001632	250	alkaline phosphatase, placental (Regan isozyme)	GO:0000287|GO:0016787|GO:0009986|GO:0005886|GO:0004035|GO:0008152|GO:0008270|GO:0031225|GO:0016021	NM_001632	Hs.284255	chr2:233247198-233247257	chr2	233247198	233247257	+
FBN2	-5.85831	-2.55049	5.85831	down	-1.28603	-0.362927	1.28603	down	85.0798	502.365	3.42741	4.43861	2.05988	4.61036	-2.56074	-2.19781	90.1696	79.99	550.261	454.469	3.41479	3.44002	3.95614	4.92107	2.07931	2.04044	4.69393	4.5268	-2.56235	-2.55912	-2.35518	-2.04044	FBN2	Homo sapiens fibrillin 2 (FBN2), mRNA [NM_001999]	FALSE	hs|5q23.3	ENST00000262464	NM_001999	2201	fibrillin 2	GO:0005488|GO:0005509|GO:0005578|GO:0005576|GO:0030326|GO:0009653|GO:0005201	NM_001999	Hs.519294	chr5:127594232-127594173	chr5	127594173	127594232	-
PLXNB3	-5.75671	-2.52524	5.75671	down	-1.02293	-0.0327072	1.02293	down	60.5312	349.716	3.45309	3.57057	1.98413	4.50938	-2.12863	-2.09592	67.1046	53.9578	382.549	316.884	3.42753	3.47866	4.06733	3.0738	2.07445	1.89382	4.59082	4.42794	-2.13562	-2.12164	-1.89382	-2.29803	PLXNB3	Homo sapiens plexin B3 (PLXNB3), transcript variant 2, mRNA [NM_001163257]	FALSE	hs|Xq28	ENST00000361971	NM_001163257	5365	plexin B3	GO:0005622|GO:0007165|GO:0005886|GO:0007275|GO:0004872|GO:0016021	NM_001163257	Hs.632833	chrX:153044726-153044785	chrX	153044726	153044785	+
ANXA2P3	-5.6374	-2.49503	5.6374	down	-1.14675	-0.197554	1.14675	down	6.97818	39.4047	175.109	201.352	-3.64711	-1.15208	1.02011	1.21766	7.69174	6.26461	37.0249	41.7844	173.488	176.73	189.57	213.134	-3.56605	-3.72818	-1.29372	-1.01045	1.01045	1.02977	1.13322	1.30211	ANXA2P3	Homo sapiens annexin A2 pseudogene 3 (ANXA2P3), non-coding RNA [NR_001446]	FALSE	hs|10q21.3		NR_001446|NP1174962	305	annexin A2 pseudogene 3		NR_001446	Hs.591361	chr10:066585482-066585541	chr10	66585482	66585541	+
IL18RAP	-5.60214	-2.48598	5.60214	down	1.65781	0.729275	1.65781	up	274.381	1546.47	405.503	244.855	-0.296891	2.18909	0.277567	-0.451708	281.622	267.14	1625.59	1467.35	407.155	403.851	245.42	244.29	-0.325785	-0.267996	2.20856	2.16961	0.287137	0.267996	-0.448308	-0.455108	IL18RAP	Homo sapiens interleukin 18 receptor accessory protein (IL18RAP), mRNA [NM_003853]	FALSE	hs|2q12.1	ENST00000264260	NM_003853	8807	interleukin 18 receptor accessory protein	GO:0006954|GO:0016020|GO:0045087|GO:0016021|GO:0007166|GO:0004888	NM_003853	Hs.158315	chr2:103068885-103068944	chr2	103068885	103068944	+
SLC4A5	-5.58271	-2.48097	5.58271	down	-1.17004	-0.22656	1.17004	down	8.14976	40.5457	3.65124	4.27714	0.696161	3.17713	-0.2652	-0.0386405	12.0406	4.25896	45.9607	35.1306	3.66996	3.63253	4.20233	4.35196	1.37885	0.013474	3.31656	3.03769	-0.254111	-0.276289	-0.063807	-0.013474	SLC4A5	Homo sapiens solute carrier family 4, sodium bicarbonate cotransporter, member 5 (SLC4A5), transcript variant a, mRNA [NM_021196]	FALSE	hs|2p13.1	ENST00000377634	NM_021196	57835	solute carrier family 4, sodium bicarbonate cotransporter, member 5	GO:0006820|GO:0008509|GO:0005215|GO:0005886|GO:0005452|GO:0016021|GO:0031402|GO:0006814	NM_021196	Hs.594099	chr2:074450055-074449996	chr2	74449996	74450055	-
MOBKL2B	-5.57787	-2.47971	5.57787	down	-1.02527	-0.0360026	1.02527	down	16.9562	94.8664	2.88287	2.98551	1.23646	3.71618	-1.30635	-1.27034	15.8649	18.0476	94.7923	94.9405	2.88757	2.87818	3.38411	2.58692	1.0765	1.39642	3.66065	3.7717	-1.30031	-1.31239	-1.0765	-1.46419	MOBKL2B	Homo sapiens MOB1, Mps One Binder kinase activator-like 2B (yeast) (MOBKL2B), mRNA [NM_024761]	FALSE	hs|9p21.2	ENST00000262244	NM_024761	79817	MOB1, Mps One Binder kinase activator-like 2B (yeast)	GO:0005515|GO:0008270|GO:0046872	NM_024761	Hs.369022	chr9:027329679-027329620	chr9	27329620	27329679	-
C14orf23	-5.54368	-2.47084	5.54368	down	-1.02291	-0.0326815	1.02291	down	2.78923	15.3698	2.82995	2.92312	-0.164377	2.30647	-0.11663	-0.0839481	2.37086	3.20761	15.024	15.7156	2.84201	2.8179	3.30721	2.53903	-0.449399	0.120645	2.2196	2.39333	-0.106791	-0.126468	0.106791	-0.274688	C14orf23	Homo sapiens chromosome 14 open reading frame 23 (C14orf23), transcript variant 1, non-coding RNA [NR_026731]	FALSE	hs|14q12	ENST00000399387	NR_026731	387978	chromosome 14 open reading frame 23		NR_026731	Hs.633254	chr14:029262313-029262372	chr14	29262313	29262372	+
MC4R	-5.53594	-2.46883	5.53594	down	-1.02405	-0.0342894	1.02405	down	5.12517	28.4834	4.11516	4.25418	0.0667198	2.53555	-0.234421	-0.200131	5.55441	4.69594	26.5485	30.4182	4.11276	4.11756	4.8039	3.70446	0.120851	0.012589	2.38299	2.6881	-0.231569	-0.237272	-0.0125885	-0.387674	MC4R	Homo sapiens melanocortin 4 receptor (MC4R), mRNA [NM_005912]	FALSE	hs|18q21.33	ENST00000299766	NM_005912	4160	melanocortin 4 receptor	GO:0005515|GO:0032868|GO:0007631|GO:0005886|GO:0004930|GO:0019222|GO:0002024|GO:0004977|GO:0007165|GO:0005737|GO:0006112|GO:0007186|GO:0045780|GO:0004872|GO:0007188|GO:0016021|GO:0017046|GO:0030073	NM_005912	Hs.532833	chr18:058039129-058039070	chr18	58039070	58039129	-
OSBPL6	-5.47422	-2.45265	5.47422	down	1.62703	0.70224	1.62703	up	56.2626	308.899	170.759	105.144	-1.28827	1.16439	0.329189	-0.373052	61.1474	51.3779	326.438	291.36	168.295	173.223	100.696	109.591	-1.22967	-1.34686	1.19199	1.13678	0.312066	0.346311	-0.434038	-0.312066	OSBPL6	Homo sapiens oxysterol binding protein-like 6 (OSBPL6), transcript variant 1, mRNA [NM_032523]	FALSE	hs|2q31.2	ENST00000315022	NM_032523	114880	oxysterol binding protein-like 6	GO:0006869|GO:0008202	NM_032523	Hs.318775	chr2:179260253-179260312	chr2	179260253	179260312	+
	-5.32474	-2.41271	5.32474	down	-1.43015	-0.516163	1.43015	down	3.70792	19.2124	4.97698	7.17122	-0.682907	1.72981	-0.237821	0.278343	2.72094	4.6949	21.0024	17.4223	3.77944	6.17453	9.06777	5.27466	-1.14338	-0.222435	1.81021	1.6494	-0.588205	0.112564	0.66925	-0.112564		Probable lipid phosphate phosphatase PPAPDC3 (EC 3.1.3.-)(Phosphatidic acid phosphatase type 2 domain-containing protein 3) [Source:UniProtKB/Swiss-Prot;Acc:Q8NBV4] [ENST00000372261]	FALSE	hs|9q34.13	ENST00000372261							chr9:134166773-134166832	chr9	134166773	134166832	+
SLC4A5	-5.21336	-2.38221	5.21336	down	-1.50545	-0.590192	1.50545	down	46.4889	239.196	22.8077	34.4561	0.215621	2.59783	-0.782419	-0.192227	55.7961	37.1818	223.361	255.031	25.5643	20.051	29.6517	39.2605	0.441426	-0.0101833	2.44779	2.74788	-0.603498	-0.96134	-0.394638	0.0101829	SLC4A5	Homo sapiens solute carrier family 4, sodium bicarbonate cotransporter, member 5 (SLC4A5), transcript variant c, mRNA [NM_133478]	FALSE	hs|2p13.1	ENST00000451608	NM_133478	57835	solute carrier family 4, sodium bicarbonate cotransporter, member 5	GO:0006820|GO:0008509|GO:0005215|GO:0005886|GO:0005452|GO:0016021|GO:0031402|GO:0006814	NM_133478	Hs.594099	chr2:074443455-074443396	chr2	74443396	74443455	-
GPC5	-5.18821	-2.37524	5.18821	down	2.06049	1.04299	2.06049	up	3.08273	17.009	48.0371	23.4344	-2.87372	-0.49848	1.10969	0.0666983	2.6718	3.49365	11.0531	22.965	50.4572	45.6169	21.0036	25.8652	-3.13415	-2.61328	-1.08038	0.0834184	1.18613	1.03325	-0.0834179	0.216815	GPC5	Homo sapiens glypican 5 (GPC5), mRNA [NM_004466]	FALSE	hs|13q31.3	ENST00000377067	NM_004466	2262	glypican 5	GO:0005886|GO:0005887|GO:0005578|GO:0043395|GO:0005576|GO:0031225|GO:0005615	NM_004466	Hs.655675	chr13:093518633-093518692	chr13	93518633	93518692	+
ZAK	-5.17575	-2.37177	5.17575	down	-1.23	-0.298661	1.23	down	4.09167	21.2097	203.969	251.833	-4.10609	-1.73432	1.55735	1.85601	3.52264	4.66069	18.8577	23.5618	198.064	209.873	231.835	271.83	-4.37501	-3.83717	-1.94937	-1.51927	1.51927	1.59543	1.74128	1.97074	ZAK	Homo sapiens sterile alpha motif and leucine zipper containing kinase AZK (ZAK), transcript variant 1, mRNA [NM_016653]	FALSE	hs|2q31.1	ENST00000375213	NM_016653	51776	sterile alpha motif and leucine zipper containing kinase AZK	GO:0009314|GO:0008219|GO:0043065|GO:0000287|GO:0008283|GO:0006950|GO:0005634|GO:0007257|GO:0005524|GO:0030154|GO:0007243|GO:0042802|GO:0000186|GO:0005737|GO:0007049|GO:0000166|GO:0004674|GO:0000075|GO:0007050|GO:0000077|GO:0004713|GO:0004709|GO:0016740	NM_016653	Hs.444451	chr2:174132653-174132712	chr2	174132653	174132712	+
IGFBP4	-5.11881	-2.35581	5.11881	down	1.31604	0.396198	1.31604	up	3.48566	18.1503	4.78105	3.52271	-0.231755	2.12405	0.186007	-0.210191	3.05946	3.91187	21.7036	14.5971	3.43646	6.12564	4.00222	3.0432	-0.476023	0.0125136	2.35578	1.89232	-0.227269	0.599283	-0.0125136	-0.407869	IGFBP4	Homo sapiens insulin-like growth factor binding protein 4 (IGFBP4), mRNA [NM_001552]	FALSE	hs|17q21.31	ENST00000269593	NM_001552	3487	insulin-like growth factor binding protein 4	GO:0007165|GO:0001501|GO:0006954|GO:0008283|GO:0005576|GO:0006259|GO:0005615|GO:0001558|GO:0005520	NM_001552	Hs.462998	chr17:038613308-038613367	chr17	38613308	38613367	+
MS4A15	-5.05083	-2.33652	5.05083	down	1.56367	0.644938	1.56367	up	3.81252	18.8412	193.829	124.1	-3.73384	-1.39732	1.98354	1.3386	2.9362	4.68884	18.4275	19.255	191.5	196.158	126.448	121.752	-4.13846	-3.32922	-1.4834	-1.31123	1.9699	1.99718	1.36597	1.31123	MS4A15	Homo sapiens membrane-spanning 4-domains, subfamily A, member 15 (MS4A15), transcript variant 1, mRNA [NM_001098835]	FALSE	hs|11q12.2	ENST00000405633	NM_001098835	219995	membrane-spanning 4-domains, subfamily A, member 15	GO:0007165|GO:0016020|GO:0004872|GO:0016021	NM_001098835	Hs.207465	chr11:060544144-060544203	chr11	60544144	60544203	+
IL13RA2	-4.98795	-2.31845	4.98795	down	1.32683	0.407979	1.32683	up	4.09913	20.6354	1589.8	1199.16	-5.32976	-3.01131	3.29021	2.88223	3.59331	4.60495	23.7839	17.4868	1535.16	1644.44	1230.99	1167.33	-5.57567	-5.08384	-2.84385	-3.17877	3.24429	3.33612	2.92061	2.84385	IL13RA2	Homo sapiens interleukin 13 receptor, alpha 2 (IL13RA2), mRNA [NM_000640]	FALSE	hs|Xq23	ENST00000243213	NM_000640	3598	interleukin 13 receptor, alpha 2	GO:0004896|GO:0016020|GO:0005625|GO:0004872|GO:0016021|GO:0005615	NM_000640	Hs.336046	chrX:114238650-114238591	chrX	114238591	114238650	-
GDA	-4.97684	-2.31523	4.97684	down	1.472	0.557776	1.472	up	4.36339	21.9757	2136.18	1452.87	-5.39761	-3.08238	3.54827	2.99049	4.31222	4.41455	24.5414	19.4101	2121.73	2150.64	1429.72	1476.02	-5.4815	-5.31371	-2.96757	-3.19718	3.5422	3.55434	2.96757	3.01341	GDA	Homo sapiens guanine deaminase (GDA), mRNA [NM_004293]	FALSE	hs|9q21.13	ENST00000238018	NM_004293	9615	guanine deaminase	GO:0005622|GO:0006139|GO:0016787|GO:0008892|GO:0008270|GO:0046872|GO:0007399|GO:0005829	NM_004293	Hs.494163	chr9:074866942-074867001	chr9	74866942	74867001	+
CDH12	-4.96422	-2.31157	4.96422	down	1.46815	0.554	1.46815	up	62.254	309.641	24.1273	16.3971	0.647559	2.95913	-0.709376	-1.26338	67.699	56.8091	320.979	298.303	22.0415	26.2132	16.9007	15.8934	0.707088	0.588031	2.95758	2.96068	-0.83072	-0.588031	-1.21897	-1.30778	CDH12	Homo sapiens cadherin 12, type 2 (N-cadherin 2) (CDH12), mRNA [NM_004061]	FALSE	hs|5p14.3	ENST00000382254	NM_004061	1010	cadherin 12, type 2 (N-cadherin 2)	GO:0005515|GO:0005886|GO:0005509|GO:0016021|GO:0007156	NM_004061	Hs.113684	chr5:021751368-021751312	chr5	21751312	21751368	-
ADAMTSL1	-4.94191	-2.30507	4.94191	down	1.12104	0.164838	1.12104	up	37.4414	186.022	8.03684	7.18719	1.10906	3.41413	-1.09626	-1.26109	40.396	34.4868	201.24	170.804	8.20732	7.86636	7.6069	6.76749	1.15617	1.06195	3.47801	3.35025	-1.06196	-1.13056	-1.17668	-1.34551	ADAMTSL1	Homo sapiens ADAMTS-like 1 (ADAMTSL1), transcript variant 4, mRNA [NM_001040272]	FALSE	hs|9p22.1	ENST00000380548	NM_001040272	92949	ADAMTS-like 1	GO:0005578|GO:0008270|GO:0008233|GO:0005576|GO:0008237	NM_001040272	Hs.522019	chr9:018910193-018910252	chr9	18910193	18910252	+
ZAK	-4.94145	-2.30493	4.94145	down	1.36355	0.447363	1.36355	up	49.9321	246.048	1410.5	1040.35	-3.32305	-1.01812	1.5157	1.06834	56.8228	43.0415	231.647	260.449	1535.08	1285.92	904.67	1176.03	-3.18966	-3.45644	-1.15705	-0.87918	1.64715	1.38425	0.87918	1.2575	ZAK	Homo sapiens sterile alpha motif and leucine zipper containing kinase AZK (ZAK), transcript variant 2, mRNA [NM_133646]	FALSE	hs|2q31.1	ENST00000338983	NM_133646	51776	sterile alpha motif and leucine zipper containing kinase AZK	GO:0009314|GO:0008219|GO:0043065|GO:0000287|GO:0008283|GO:0006950|GO:0005634|GO:0007257|GO:0005524|GO:0030154|GO:0007243|GO:0042802|GO:0000186|GO:0005737|GO:0007049|GO:0000166|GO:0004674|GO:0000075|GO:0007050|GO:0000077|GO:0004713|GO:0004709|GO:0016740	NM_133646	Hs.444451	chr2:174091756-174091815	chr2	174091756	174091815	+
SLITRK6	-4.89322	-2.29078	4.89322	down	-1.13833	-0.186917	1.13833	down	17.758	87.4392	39.4181	35.3268	-0.959989	1.3308	-1.17596	-0.989041	18.4205	17.0954	92.757	82.1213	3.03527	75.801	4.51719	66.1365	-0.973117	-0.946861	1.36424	1.29735	-3.49342	1.14151	-2.92494	0.946861	SLITRK6	Homo sapiens SLIT and NTRK-like family, member 6 (SLITRK6), mRNA [NM_032229]	FALSE	hs|13q31.1	ENST00000313206	NM_032229	84189	SLIT and NTRK-like family, member 6	GO:0005515|GO:0016020|GO:0016021|GO:0007409	NM_032229	Hs.525105	chr13:086369565-086369506	chr13	86369506	86369565	-
IL12A	-4.82683	-2.27108	4.82683	down	-1.74878	-0.806346	1.74878	down	3.40708	16.4106	26.6151	46.0987	-2.52847	-0.257393	0.444204	1.25055	2.95907	3.85508	17.3089	15.5122	22.675	30.5553	47.4483	44.749	-2.78625	-2.27068	-0.232738	-0.282047	0.232738	0.65567	1.29287	1.20823	IL12A	Homo sapiens interleukin 12A (natural killer cell stimulatory factor 1, cytotoxic lymphocyte maturation factor 1, p35) (IL12A), mRNA [NM_000882]	FALSE	hs|3q25.32	ENST00000480787	NM_000882	3592	interleukin 12A (natural killer cell stimulatory factor 1, cytotoxic lymphocyte maturation factor 1, p35)	GO:0005515|GO:0032729|GO:0046982|GO:0042163|GO:0005143|GO:0050830|GO:0048662|GO:0005576|GO:0042520|GO:0005125|GO:0045785|GO:0032816|GO:0045513|GO:0006955|GO:0016477|GO:0043514|GO:0010224|GO:0001916|GO:0042102|GO:0034393|GO:0032496|GO:0002860|GO:0007050|GO:0008083	NM_000882	Hs.673	chr3:159713231-159713290	chr3	159713231	159713290	+
EFHC2	-4.71754	-2.23804	4.71754	down	-1.02131	-0.0304184	1.02131	down	2.93873	14.3825	2.99826	3.09065	-0.168249	2.06979	-0.112418	-0.0819993	2.49719	3.38027	18.5139	10.251	3.00927	2.98726	3.48556	2.69573	-0.453642	0.117144	2.44181	1.69777	-0.103428	-0.121407	0.103428	-0.267427	EFHC2	Homo sapiens EF-hand domain (C-terminal) containing 2 (EFHC2), mRNA [NM_025184]	FALSE	hs|Xp11.3	ENST00000378056	NM_025184	80258	EF-hand domain (C-terminal) containing 2	GO:0005509	NM_025184	Hs.521953	chrX:044101427-044101368	chrX	44101368	44101427	-
BTBD16	-4.66044	-2.22047	4.66044	down	-1.01807	-0.0258346	1.01807	down	5.37919	24.8092	3.52702	3.62426	0.327332	2.5478	-0.220242	-0.194407	6.78383	3.97455	29.695	19.9235	3.51228	3.54176	4.08815	3.16037	0.646008	0.0086565	2.78127	2.31432	-0.222577	-0.217906	-0.0086565	-0.380157	BTBD16	Homo sapiens BTB (POZ) domain containing 16 (BTBD16), mRNA [NM_144587]	FALSE	hs|10q26.13	ENST00000368994	NM_144587	118663	BTB (POZ) domain containing 16	GO:0005515	NM_144587	Hs.422466	chr10:124097550-124097609	chr10	124097550	124097609	+
SPANXN3	-4.57485	-2.19372	4.57485	down	-1.08	-0.111038	1.08	down	23.5865	105.855	32.1639	36.9486	-0.740452	1.45327	-0.579953	-0.468915	29.2517	17.9212	116.863	94.8473	51.8886	12.4392	61.6624	12.2348	-0.454001	-1.0269	1.54944	1.3571	0.454001	-1.61391	0.697854	-1.63569	SPANXN3	Homo sapiens SPANX family, member N3 (SPANXN3), mRNA [NM_001009609]	FALSE	hs|Xq27.3	ENST00000370503	NM_001009609	139067	SPANX family, member N3		NM_001009609	Hs.447320	chrX:142596891-142596832	chrX	142596832	142596891	-
HSPB2	-4.56147	-2.1895	4.56147	down	-1.02503	-0.0356648	1.02503	down	3.58522	16.6048	3.22025	3.33461	0.00292969	2.19243	-0.1413	-0.105635	3.52125	3.64919	14.2356	18.9741	3.21029	3.23022	3.7834	2.88581	-0.0897913	0.0956507	1.93076	2.4541	-0.142072	-0.140528	0.0897908	-0.301061	HSPB2	Homo sapiens heat shock 27kDa protein 2 (HSPB2), mRNA [NM_001541]	FALSE	hs|11q23.1	ENST00000304298	NM_001541	3316	heat shock 27kDa protein 2	GO:0006986|GO:0005515|GO:0009408|GO:0005625|GO:0008047|GO:0007525|GO:0005829	NM_001541	Hs.709660	chr11:111784741-111784800	chr11	111784741	111784800	+
MYCN	-4.55974	-2.18895	4.55974	down	-1.02468	-0.0351746	1.02468	down	2.85677	13.3987	2.88718	2.9837	-0.155662	2.03329	-0.116279	-0.0811043	2.46407	3.24947	10.0307	16.7667	2.91993	2.85443	3.34846	2.61895	-0.42222	0.110897	1.6083	2.45828	-0.0962215	-0.136336	0.0962219	-0.25843	MYCN	Homo sapiens v-myc myelocytomatosis viral related oncogene, neuroblastoma derived (avian) (MYCN), mRNA [NM_005378]	FALSE	hs|2p24.3	ENST00000396041	NM_005378	4613	v-myc myelocytomatosis viral related oncogene, neuroblastoma derived (avian)	GO:0005515|GO:0008284|GO:0003700|GO:0006357|GO:0030324|GO:0005634|GO:0048754|GO:0000785	NM_005378	Hs.25960	chr2:016086767-016086826	chr2	16086767	16086826	+
SPINK6	-4.55199	-2.1865	4.55199	down	-1.0818	-0.113435	1.0818	down	3.12402	14.2193	13.7643	17.0566	-1.20656	0.979931	0.447644	0.561079	2.74504	3.50299	13.2715	15.1671	3.98872	23.54	3.60984	30.5034	-1.44942	-0.963708	0.82922	1.13064	-0.82922	1.72451	-0.97833	2.10049	SPINK6	Homo sapiens serine peptidase inhibitor, Kazal type 6 (SPINK6), mRNA [NM_205841]	FALSE	hs|5q33.1	ENST00000325630	NM_205841	404203	serine peptidase inhibitor, Kazal type 6	GO:0004867|GO:0005576|GO:0030414	NM_205841	Hs.334274	chr5:147594478-147594537	chr5	147594478	147594537	+
ATP10B	-4.52554	-2.17809	4.52554	down	1.05086	0.071573	1.05086	up	3.32973	15.1418	3.6136	3.34645	-0.0583966	2.11969	0.0280485	-0.0435245	3.41238	3.24708	15.0143	15.2692	2.74954	4.47766	3.18228	3.51063	-0.0895557	-0.0272374	2.05315	2.18624	-0.320034	0.376132	-0.114286	0.0272374	ATP10B	Homo sapiens ATPase, class V, type 10B (ATP10B), mRNA [NM_025153]	FALSE	hs|5q34	ENST00000327245	NM_025153	23120	ATPase, class V, type 10B	GO:0006754|GO:0000287|GO:0016787|GO:0016020|GO:0015914|GO:0000166|GO:0004012|GO:0016820|GO:0016021|GO:0005524|GO:0015662	NM_025153	Hs.109358	chr5:159990625-159990566	chr5	159990566	159990625	-
SCHIP1	-4.47764	-2.16274	4.47764	down	1.14637	0.197075	1.14637	up	5.47117	22.0609	33.7445	29.9021	-2.30288	-0.140136	0.487985	0.29091	7.91205	3.0303	21.0342	23.0877	31.1132	36.3758	24.3215	35.4827	-1.67756	-2.92819	-0.261731	-0.0185404	0.378952	0.597018	0.0185409	0.56328	SCHIP1	Homo sapiens schwannomin interacting protein 1 (SCHIP1), mRNA [NM_014575]	FALSE	hs|3q25.32	ENST00000482804	NM_014575|NP175795	29970	schwannomin interacting protein 1	GO:0008150|GO:0003674|GO:0005737|GO:0005575|GO:0042802	NM_014575	Hs.134665	chr3:159615048-159615107	chr3	159615048	159615107	+
FLJ41941	-4.45801	-2.1564	4.45801	down	-4.0332	-2.01192	4.0332	down	70.4579	317.171	11.7941	47.5915	0.281927	2.43833	-2.28763	-0.27571	71.3475	69.5684	347.853	286.49	12.316	11.2722	46.186	48.9969	0.233164	0.33069	2.52392	2.35273	-2.22006	-2.3552	-0.318256	-0.233164	FLJ41941	Homo sapiens hypothetical LOC100192420 (FLJ41941), non-coding RNA [NR_024417]	FALSE	hs|22q11.21		NR_024417	100192420	hypothetical LOC100192420		NR_024417	Hs.589947	chr22:018520615-018520674	chr22	18520615	18520674	+
SPARCL1	-4.44655	-2.15269	4.44655	down	1.80366	0.850927	1.80366	up	106.691	475.483	30.5648	16.9703	0.882798	3.03548	-0.907381	-1.75831	115.062	98.3206	486.138	464.828	31.9902	29.1393	16.0471	17.8934	0.92924	0.836356	3.01342	3.05755	-0.836356	-0.978406	-1.83679	-1.67982	SPARCL1	Homo sapiens SPARC-like 1 (hevin) (SPARCL1), transcript variant 2, mRNA [NM_004684]	FALSE	hs|4q22.1	ENST00000418378	NM_004684|NP1160816	8404	SPARC-like 1 (hevin)	GO:0007165|GO:0005509|GO:0005578|GO:0045202|GO:0005576	NM_004684	Hs.62886	chr4:088394597-088394538	chr4	88394538	88394597	-
	-4.44449	-2.15202	4.44449	down	-1.13515	-0.182886	1.13515	down	6.84058	30.0672	3.92818	4.44048	0.339184	2.4912	-0.433674	-0.250788	8.27616	5.40499	33.4354	26.699	3.35493	4.50144	3.97426	4.9067	0.579541	0.0988269	2.5991	2.38331	-0.642032	-0.225315	-0.40275	-0.0988264			FALSE	hs|15q11.2								chr15:020738967-020738908	chr15	20738908	20738967	-
ZNF618	-4.42119	-2.14443	4.42119	down	-1.02692	-0.0383282	1.02692	down	40.4629	179.592	2.61308	2.71044	1.88511	4.02955	-2.05114	-2.01281	44.1995	36.7263	193.646	165.537	2.64266	2.58351	3.0732	2.34767	1.95174	1.81848	4.08828	3.97082	-2.03112	-2.07116	-1.81848	-2.20714	ZNF618	Homo sapiens zinc finger protein 618 (ZNF618), mRNA [NM_133374]	FALSE	hs|9q33.1	ENST00000288466	NM_133374	114991	zinc finger protein 618	GO:0005622|GO:0046983|GO:0008270|GO:0005634|GO:0003677|GO:0046872|GO:0045449	NM_133374	Hs.349208	chr9:116818750-116818809	chr9	116818750	116818809	+
C14orf34	-4.41979	-2.14398	4.41979	down	-1.02308	-0.032913	1.02308	down	6.06021	25.1588	3.50124	3.6103	0.476627	2.62061	-0.205728	-0.172815	8.2279	3.89253	24.2065	26.111	3.52797	3.47452	4.03141	3.18919	0.949557	0.00369692	2.51157	2.72964	-0.191024	-0.220432	-0.00369692	-0.341933	C14orf34	Homo sapiens chromosome 14 open reading frame 34 (C14orf34), transcript variant 1, non-coding RNA [NR_026796]	FALSE	hs|14q23.1		NR_026796	645687	chromosome 14 open reading frame 34		NR_026796		chr14:056247937-056247878	chr14	56247878	56247937	-
SLITRK6	-4.41479	-2.14234	4.41479	down	-1.02288	-0.0326312	1.02288	down	610.208	2693.67	3.18642	3.28665	3.72025	5.86259	-3.84254	-3.80991	674.513	545.902	2619.17	2768.17	3.21584	3.157	3.68386	2.88944	3.80587	3.63462	5.76828	5.9569	-3.82553	-3.85956	-3.63462	-3.9852	SLITRK6	Homo sapiens SLIT and NTRK-like family, member 6 (SLITRK6), mRNA [NM_032229]	FALSE	hs|13q31.1	ENST00000400286	NM_032229	84189	SLIT and NTRK-like family, member 6	GO:0005515|GO:0016020|GO:0016021|GO:0007409	NM_032229	Hs.525105	chr13:086368069-086368010	chr13	86368010	86368069	-
	-4.40667	-2.13969	4.40667	down	-1.02714	-0.0386348	1.02714	down	3.49439	15.3529	3.22445	3.33707	-0.0177891	2.1219	-0.102616	-0.0639813	2.90629	4.08248	13.6362	17.0696	3.21995	3.22894	3.71671	2.95742	-0.329901	0.294322	1.9055	2.3383	-0.100934	-0.104299	0.100934	-0.228896			FALSE	hs|15q14								chr15:032781387-032781328	chr15	32781328	32781387	-
AMPD1	-4.39282	-2.13515	4.39282	down	-1.61463	-0.6912	1.61463	down	6.71265	27.4221	3.65293	6.07356	0.0642149	2.19936	-0.6912	2.38419e-07	9.26164	4.16367	27.8762	26.968	3.57328	3.73258	4.64368	7.50344	0.573944	-0.445514	2.16885	2.22987	-0.718969	-0.663431	-0.34607	0.34607	AMPD1	Homo sapiens adenosine monophosphate deaminase 1 (isoform M) (AMPD1), mRNA [NM_000036]	FALSE		ENST00000393268	NM_000036	270	adenosine monophosphate deaminase 1 (isoform M)	GO:0003876|GO:0009168|GO:0016787|GO:0006144|GO:0009117	NM_000036	Hs.89570
IL18R1	-4.36249	-2.12515	4.36249	down	-1.02229	-0.0318041	1.02229	down	4.72428	20.6516	1501.19	1531.52	-5.22888	-3.10373	3.10276	3.13456	5.37675	4.07181	23.0101	18.2932	1383.02	1619.36	1543.32	1519.73	-5.09533	-5.36244	-2.99265	-3.21481	2.99265	3.21286	3.14574	3.12338	IL18R1	Homo sapiens interleukin 18 receptor 1 (IL18R1), mRNA [NM_003855]	FALSE	hs|2q12.1	ENST00000409599	NM_003855	8809	interleukin 18 receptor 1	GO:0007165|GO:0005886|GO:0045087|GO:0004908|GO:0016021|GO:0004888	NM_003855	Hs.469521	chr2:103014718-103014777	chr2	103014718	103014777	+
MGST1	-4.34143	-2.11817	4.34143	down	-1.02265	-0.0323143	1.02265	down	5.91522	23.8118	14301.9	14635.3	-6.75272	-4.63455	4.61303	4.64535	8.19869	3.63174	23.6227	24.0008	14704.7	13899.1	14606.3	14664.3	-6.23233	-7.27311	-4.70041	-4.5687	4.65737	4.5687	4.64256	4.64813	MGST1	Homo sapiens microsomal glutathione S-transferase 1 (MGST1), transcript variant 1c, mRNA [NM_145791]	FALSE	hs|12p12.3	ENST00000396210	NM_145791	4257	microsomal glutathione S-transferase 1	GO:0005792|GO:0005783|GO:0042493|GO:0005743|GO:0045177|GO:0006749|GO:0010243|GO:0005634|GO:0005741|GO:0004364|GO:0042803|GO:0005739|GO:0016020|GO:0032496|GO:0033327|GO:0005778|GO:0016740|GO:0019898	NM_145791	Hs.389700	chr12:016516907-016516966	chr12	16516907	16516966	+
GATA3	-4.29534	-2.10277	4.29534	down	1.30347	0.38236	1.30347	up	8.82066	31.4092	84.4961	70.1755	-2.16753	-0.0647574	1.25979	0.877427	13.8292	3.81208	33.3871	29.4312	50.9387	118.054	33.0556	107.295	-1.30497	-3.03009	-0.0281868	-0.101328	0.657175	1.8624	0.0281863	1.72667	GATA3	Homo sapiens GATA binding protein 3 (GATA3), transcript variant 1, mRNA [NM_001002295]	FALSE	hs|10p14	ENST00000379328	NM_001002295	2625	GATA binding protein 3	GO:0043565|GO:0043627|GO:0006355|GO:0003700|GO:0006366|GO:0008270|GO:0006952|GO:0005634|GO:0009653|GO:0046872|GO:0008134	NM_001002295	Hs.524134	chr10:008117072-008117131	chr10	8117072	8117131	+
PPAPDC3	-4.27488	-2.09588	4.27488	down	-1.02452	-0.0349493	1.02452	down	3.05462	13.009	3.06814	3.17514	-0.145356	1.95053	-0.114612	-0.0796623	2.63203	3.47721	12.4919	13.5262	3.06064	3.07565	3.59962	2.75065	-0.41321	0.122498	1.83875	2.06231	-0.114446	-0.114777	0.114446	-0.27377	PPAPDC3	Homo sapiens phosphatidic acid phosphatase type 2 domain containing 3 (PPAPDC3), mRNA [NM_032728]	FALSE	hs|9q34.13	ENST00000372264	NM_032728	84814	phosphatidic acid phosphatase type 2 domain containing 3	GO:0016787|GO:0016020|GO:0016021	NM_032728	Hs.134292	chr9:134184578-134184637	chr9	134184578	134184637	+
SRGAP1	-4.17069	-2.06029	4.17069	down	-1.30925	-0.388746	1.30925	down	6.85241	24.6152	25.1553	32.9973	-2.16976	-0.109472	0	0.388746	10.7568	2.948	31.5899	17.6405	25.255	25.0557	34.3712	31.6235	-1.30301	-3.0365	0.256414	-0.475358	0.00940657	-0.00940657	0.448919	0.328572	SRGAP1	Homo sapiens SLIT-ROBO Rho GTPase activating protein 1 (SRGAP1), mRNA [NM_020762]	FALSE	hs|12q14.3	ENST00000355086	NM_020762	57522	SLIT-ROBO Rho GTPase activating protein 1	GO:0005622|GO:0007165|GO:0005096	NM_020762	Hs.210751	chr12:064537259-064537318	chr12	64537259	64537318	+
TNIK	-4.16907	-2.05972	4.16907	down	-1.59757	-0.675879	1.59757	down	15.4511	64.7325	120.268	192.132	-2.46677	-0.407049	0.496335	1.17221	15.7988	15.1034	64.12	65.345	133.028	107.508	173.747	210.518	-2.50128	-2.43227	-0.475102	-0.338996	0.653674	0.338996	1.03381	1.31062	TNIK	Homo sapiens TRAF2 and NCK interacting kinase (TNIK), transcript variant 1, mRNA [NM_015028]	FALSE	hs|3q26.2	ENST00000436636	NM_015028	23043	TRAF2 and NCK interacting kinase	GO:0005515|GO:0005083|GO:0000166|GO:0004674|GO:0007254|GO:0006950|GO:0006468|GO:0005575|GO:0005524|GO:0016740|GO:0007243	NM_015028	Hs.34024	chr3:170780412-170780353	chr3	170780353	170780412	-
RERGL	-4.16371	-2.05787	4.16371	down	1.08146	0.112978	1.08146	up	27.0799	113.711	47.4803	41.5028	-0.796479	1.26139	-1.47582	-1.5888	28.6856	25.4741	125.188	102.234	91.9048	3.05587	79.9976	3.00801	-0.777807	-0.815151	1.3531	1.16968	0.983111	-3.93476	0.777807	-3.95541	RERGL	Homo sapiens RERG/RAS-like (RERGL), mRNA [NM_024730]	FALSE	hs|12p12.3	ENST00000229002	NM_024730	79785	RERG/RAS-like	GO:0005622|GO:0007165|GO:0016020|GO:0000166|GO:0007264|GO:0003924|GO:0005525	NM_024730	Hs.115497	chr12:018234008-018233949	chr12	18233949	18234008	-
C8orf12	-4.13922	-2.04936	4.13922	down	-1.01338	-0.0191784	1.01338	down	4.75433	19.5697	3.19483	3.26268	0.364644	2.414	-0.162962	-0.143784	3.71209	5.79658	22.8147	16.3246	3.16487	3.22479	3.63986	2.8855	-0.0238204	0.753108	2.60106	2.22694	-0.1728	-0.153124	0.0238204	-0.311388	C8orf12	Homo sapiens chromosome 8 open reading frame 12 (C8orf12), non-coding RNA [NR_026814]	FALSE	hs|8p23.1	ENST00000284481	NR_026814	83656	chromosome 8 open reading frame 12		NR_026814	Hs.583896	chr8:011295972-011296031	chr8	11295972	11296031	+
XIRP2	-4.1248	-2.04432	4.1248	down	-1.02275	-0.0324569	1.02275	down	3.0174	12.4099	3.05121	3.14735	-0.144183	1.90014	-0.104731	-0.0722745	2.61498	3.41981	11.8692	12.9505	3.04369	3.05873	3.53113	2.76357	-0.404718	0.116353	1.78284	2.01744	-0.104596	-0.104867	0.104596	-0.249145	XIRP2	Homo sapiens xin actin-binding repeat containing 2 (XIRP2), transcript variant 1, mRNA [NM_152381]	FALSE	hs|2q24.3	ENST00000409273	NM_152381|NP1142362	129446	xin actin-binding repeat containing 2	GO:0030054|GO:0030036|GO:0003779	NM_152381	Hs.73680	chr2:168115959-168116018	chr2	168115959	168116018	+
TUSC1	-4.0766	-2.02737	4.0766	down	1.29285	0.370555	1.29285	up	3.38042	13.8672	3.98147	2.97696	-0.084183	1.94318	0.103687	-0.266869	3.14674	3.61409	12.6997	15.0347	5.12516	2.83778	3.35482	2.5991	-0.25105	0.082684	1.76703	2.11934	0.533796	-0.326423	-0.082684	-0.451054	TUSC1	Homo sapiens tumor suppressor candidate 1 (TUSC1), mRNA [NM_001004125]	FALSE	hs|9p21.2	ENST00000358022	NM_001004125	286319	tumor suppressor candidate 1		NM_001004125	Hs.26268	chr9:025677283-025677224	chr9	25677224	25677283	-
RASSF9	-4.06161	-2.02205	4.06161	down	-1.0269	-0.0382943	1.0269	down	12.3192	50.2691	2.73656	2.83906	1.01751	3.03956	-1.14194	-1.10365	11.9493	12.6891	50.3746	50.1637	2.7633	2.70983	3.22313	2.45499	0.9072	1.12783	2.98819	3.09094	-1.12416	-1.15973	-0.9072	-1.30009	RASSF9	Homo sapiens Ras association (RalGDS/AF-6) domain family (N-terminal) member 9 (RASSF9), mRNA [NM_005447]	FALSE	hs|12q21.32	ENST00000361228	NM_005447	9182	Ras association (RalGDS/AF-6) domain family (N-terminal) member 9	GO:0005515|GO:0007165|GO:0005215|GO:0016197|GO:0006605|GO:0012510|GO:0005829|GO:0005768	NM_005447	Hs.527881	chr12:086198859-086198800	chr12	86198800	86198859	-
PARD3	-4.03816	-2.0137	4.03816	down	-1.23536	-0.304937	1.23536	down	7.92846	32.1523	215.846	266.587	-3.47496	-1.46126	1.31188	1.61682	6.93457	8.92235	28.3475	35.957	226.737	204.956	267.332	265.843	-3.72375	-3.22618	-1.68719	-1.23534	1.38843	1.23534	1.62092	1.61272	PARD3	Homo sapiens par-3 partitioning defective 3 homolog (C. elegans) (PARD3), mRNA [NM_019619]	FALSE		ENST00000374789	NM_019619|NP1247454	56288	par-3 partitioning defective 3 homolog (C. elegans)	GO:0008356|GO:0005515|GO:0030054|GO:0005886|GO:0005819|GO:0007409|GO:0007205|GO:0012505|GO:0005737|GO:0007049|GO:0005913|GO:0006461|GO:0007163|GO:0005923|GO:0005856|GO:0005938	NM_019619	Hs.131489
ITGB8	-4.03654	-2.01312	4.03654	down	1.1345	0.18206	1.1345	up	3.18838	12.7022	4.18668	3.64673	-0.504466	1.50865	-0.174562	-0.356621	2.54609	3.83066	11.807	13.5975	5.71664	2.65672	4.86092	2.43254	-0.866098	-0.142833	1.35241	1.6649	0.381891	-0.731014	0.142833	-0.856076	ITGB8	Homo sapiens integrin, beta 8 (ITGB8), mRNA [NM_002214]	FALSE	hs|7p15.3		NM_002214	3696	integrin, beta 8	GO:0005515|GO:0008305|GO:0016020|GO:0007160|GO:0007229|GO:0001573|GO:0004872|GO:0016021|GO:0007155	NM_002214	Hs.592171	chr7:020455137-020455196	chr7	20455137	20455196	+
TGM3	-4.0278	-2.00999	4.0278	down	-1.01869	-0.0267086	1.01869	down	34.1713	138.416	3.35826	3.45343	1.58049	3.59049	-1.7558	-1.72909	34.8415	33.501	143.764	133.068	3.35097	3.36555	3.89904	3.00782	1.54182	1.61917	3.59185	3.58912	-1.75524	-1.75636	-1.54182	-1.91636	TGM3	Homo sapiens transglutaminase 3 (E polypeptide, protein-glutamine-gamma-glutamyltransferase) (TGM3), mRNA [NM_003245]	FALSE	hs|20p13	ENST00000381458	NM_003245	7053	transglutaminase 3 (E polypeptide, protein-glutamine-gamma-glutamyltransferase)	GO:0051262|GO:0000287|GO:0016746|GO:0005509|GO:0031424|GO:0003924|GO:0005525|GO:0031069|GO:0031234|GO:0005737|GO:0018149|GO:0003810|GO:0043163|GO:0019003|GO:0006464|GO:0008415	NM_003245	Hs.2022	chr20:002320506-002320565	chr20	2320506	2320565	+
DDR2	-3.91869	-1.97037	3.91869	down	-2.28277	-1.19079	2.28277	down	12.743	49.7989	17.0345	38.9272	-1.04387	0.926503	-0.596579	0.594206	14.7792	10.7068	54.8075	44.7904	17.5065	16.5624	37.8109	40.0436	-0.87833	-1.20941	1.01769	0.835312	-0.552894	-0.640265	0.552894	0.635519	DDR2	Homo sapiens discoidin domain receptor tyrosine kinase 2 (DDR2), transcript variant 1, mRNA [NM_001014796]	FALSE	hs|1q23.3	ENST00000367921	NM_001014796	4921	discoidin domain receptor tyrosine kinase 2	GO:0005515|GO:0008284|GO:0018108|GO:0001558|GO:0005524|GO:0007165|GO:0000166|GO:0016020|GO:0005887|GO:0004872|GO:0004714|GO:0007155|GO:0007169|GO:0016740	NM_001014796	Hs.593833	chr1:162749922-162749981	chr1	162749922	162749981	+
HCN1	-3.87649	-1.95475	3.87649	down	-1.02099	-0.0299711	1.02099	down	2.98842	12.1587	3.04719	3.14001	-0.166116	1.78863	-0.111439	-0.0814681	2.54375	3.43309	16.0649	8.25261	3.05601	3.03837	3.54039	2.73962	-0.44937	0.117137	2.21473	1.36254	-0.10357	-0.119309	0.10357	-0.266506	HCN1	Homo sapiens hyperpolarization activated cyclic nucleotide-gated potassium channel 1 (HCN1), mRNA [NM_021072]	FALSE	hs|5p12	ENST00000303230	NM_021072	348980	hyperpolarization activated cyclic nucleotide-gated potassium channel 1	GO:0005515|GO:0030424|GO:0005244|GO:0005272|GO:0045176|GO:0030955|GO:0031402|GO:0055085|GO:0030425|GO:0030552|GO:0000166|GO:0016020|GO:0005249|GO:0016021|GO:0006814|GO:0006813|GO:0006811	NM_021072	Hs.650434	chr5:045259474-045259415	chr5	45259415	45259474	-
DPPA3	-3.85408	-1.94639	3.85408	down	-1.02378	-0.0338988	1.02378	down	2.84264	10.9047	2.86932	2.96687	-0.155536	1.79085	-0.116339	-0.0824399	2.43106	3.25422	10.4624	11.3471	2.87389	2.86476	3.36085	2.57288	-0.432879	0.121806	1.67789	1.90381	-0.110353	-0.122324	0.110353	-0.275233	DPPA3	Homo sapiens developmental pluripotency associated 3 (DPPA3), mRNA [NM_199286]	FALSE	hs|14q13.3	ENST00000340350	NM_199286	359787	developmental pluripotency associated 3	GO:0005737|GO:0005634	NM_199286	Hs.131358	chr14:036841393-036841452	chr14	36841393	36841452	+
CX3CR1	-3.83969	-1.94099	3.83969	down	-1.06985	-0.0974076	1.06985	down	11.2575	39.8824	40.4149	44.1546	-1.94099	2.38419e-07	0.0383263	0.135734	15.7461	6.76891	41.6429	38.1218	40.2506	40.5792	35.4219	52.8873	-1.39897	-2.48301	0.00932598	-0.0093255	0.0361538	0.0404987	-0.153335	0.424802	CX3CR1	Homo sapiens chemokine (C-X3-C motif) receptor 1 (CX3CR1), mRNA [NM_001337]	FALSE	hs|3p22.1	ENST00000358309	NM_001337	1524	chemokine (C-X3-C motif) receptor 1	GO:0005515|GO:0005886|GO:0004930|GO:0009611|GO:0007165|GO:0006968|GO:0006935|GO:0007186|GO:0005887|GO:0044419|GO:0004950|GO:0004872|GO:0007155	NM_001337	Hs.78913	chr3:039305093-039305034	chr3	39305034	39305093	-
C9orf98	-3.82557	-1.93567	3.82557	down	1.42993	0.515944	1.42993	up	24.1722	92.7747	19.4801	13.6562	0.0154102	1.95108	-0.326554	-0.842498	26.1424	22.2019	97.8466	87.7028	14.6452	24.3151	10.196	17.1165	0.0662851	-0.0354648	1.97563	1.92654	-0.688571	0.0354643	-1.21612	-0.468874	C9orf98	Homo sapiens chromosome 9 open reading frame 98 (C9orf98), mRNA [NM_152572]	FALSE	hs|9q34.2	ENST00000298545	NM_152572|NP705137	158067	chromosome 9 open reading frame 98	GO:0006139|GO:0000166|GO:0004017|GO:0005524|GO:0016740|GO:0019205	NM_152572	Hs.421340	chr9:135601142-135601083	chr9	135601083	135601142	-
POPDC3	-3.81269	-1.93081	3.81269	down	-1.05984	-0.0838528	1.05984	down	14.1757	54.3507	916.033	972.255	-4.02856	-2.09775	1.99621	2.08006	13.8225	14.5289	52.1769	56.5244	920.413	911.653	1000.32	944.188	-4.13149	-3.92563	-2.20988	-1.98562	2.0068	1.98562	2.1218	2.03833	POPDC3	Homo sapiens popeye domain containing 3 (POPDC3), transcript variant 1, mRNA [NM_022361]	FALSE	hs|6q21	ENST00000254765	NM_022361	64208	popeye domain containing 3	GO:0008150|GO:0003674|GO:0016020|GO:0016021	NM_022361	Hs.458336	chr6:105606468-105606409	chr6	105606409	105606468	-
ANXA2P1	-3.8078	-1.92896	3.8078	down	-1.09291	-0.128172	1.09291	down	75.6204	290.178	1182.76	1294.41	-2.97892	-1.04996	0.998853	1.12703	76.5518	74.6891	311.438	268.919	1179.42	1186.09	1327.71	1261.11	-3.02813	-2.92971	-0.998477	-1.10145	0.998477	0.999229	1.16422	1.08983	ANXA2P1	Homo sapiens annexin A2 pseudogene 1 (ANXA2P1), non-coding RNA [NR_001562]	FALSE	hs|4q31.3		NR_001562	303	annexin A2 pseudogene 1		NR_001562	Hs.546235	chr4:154229664-154229604	chr4	154229604	154229664	-
ADAMTS17	-3.77813	-1.91767	3.77813	down	-1.02554	-0.0363836	1.02554	down	7.63654	24.7912	2.57741	2.66868	0.949962	2.86764	-0.341957	-0.305573	11.8691	3.40401	30.4458	19.1367	2.60688	2.54794	3.01723	2.32012	1.78394	0.115989	3.14818	2.58709	-0.321768	-0.362145	-0.115989	-0.495157	ADAMTS17	Homo sapiens ADAM metallopeptidase with thrombospondin type 1 motif, 17 (ADAMTS17), mRNA [NM_139057]	FALSE			NM_139057	170691	ADAM metallopeptidase with thrombospondin type 1 motif, 17	GO:0005622|GO:0006508|GO:0005578|GO:0008270|GO:0008233|GO:0005576|GO:0004222|GO:0046872	NM_139057	Hs.513200	chr15:100511813-100511754	chr15	100511754	100511813	-
LOC644538	-3.74653	-1.90555	3.74653	down	-1.0256	-0.036473	1.0256	down	3.9148	14.6582	3.09008	3.20138	0.0894742	1.99503	-0.233136	-0.196663	4.33223	3.49737	14.7578	14.5586	3.08816	3.092	3.63052	2.77225	0.176917	0.00203133	1.95043	2.03963	-0.230339	-0.235933	-0.00203133	-0.391294	LOC644538	Homo sapiens hypothetical protein LOC644538 (LOC644538), mRNA [NM_001163438]	FALSE	hs|Xq26.3		NM_001163438	644538	hypothetical protein LOC644538		NM_001163438	Hs.42239	chrX:134125344-134125403	chrX	134125344	134125403	+
PECAM1	-3.68216	-1.88055	3.68216	down	-1.18834	-0.24895	1.18834	down	8.44512	31.6982	4.69969	5.60372	0.246642	2.1272	-0.607331	-0.358381	7.91247	8.97776	37.3341	26.0623	3.89009	5.50928	4.56742	6.64001	0.0885496	0.404734	2.33206	1.92233	-0.854669	-0.359993	-0.628213	-0.0885496	PECAM1	Homo sapiens platelet/endothelial cell adhesion molecule (PECAM1), mRNA [NM_000442]	FALSE			NM_000442	5175	platelet/endothelial cell adhesion molecule	GO:0005515|GO:0007165|GO:0008037|GO:0005886|GO:0031092|GO:0016021|GO:0007155|GO:0005615	NM_000442	Hs.514412
	-3.64848	-1.86729	3.64848	down	1.1463	0.196983	1.1463	up	8.20134	30.11	381.975	332.963	-3.63079	-1.7635	1.92064	1.72366	8.65343	7.74924	32.3068	27.9131	358.74	405.209	335.532	330.394	-3.61816	-3.64342	-1.71245	-1.81454	1.83647	2.00481	1.73486	1.71245		MORN repeat-containing protein 4 (Protein 44050) [Source:UniProtKB/Swiss-Prot;Acc:Q8NDC4] [ENST00000370635]	FALSE	hs|10q24.1	ENST00000370635	BC022054					Hs.217409	chr10:99379274-99379215	chr10	99379215	99379274	-
TMEM98	-3.58083	-1.84029	3.58083	down	-1.30752	-0.386832	1.30752	down	9.73538	34.2185	4.94781	6.59657	0.251939	2.09223	-0.682704	-0.295872	11.8323	7.63847	34.5842	33.8529	4.63452	5.2611	5.27623	7.9169	0.500648	0.00323057	2.05325	2.13122	-0.770483	-0.594924	-0.588514	-0.00323057	TMEM98	Homo sapiens transmembrane protein 98 (TMEM98), transcript variant 1, mRNA [NM_015544]	FALSE	hs|17q12	ENST00000394642	NM_015544	26022	transmembrane protein 98	GO:0016020|GO:0005783|GO:0016021	NM_015544	Hs.3447	chr17:031268428-031268487	chr17	31268428	31268487	+
C2orf78	-3.54343	-1.82515	3.54343	down	1.45109	0.537138	1.45109	up	29.8306	106.746	8.43596	5.61825	0.753312	2.57846	-1.10863	-1.64577	30.6764	28.9848	117.528	95.9649	6.23626	10.6357	5.61328	5.62322	0.727249	0.779375	2.67027	2.48665	-1.49002	-0.727249	-1.64698	-1.64457	C2orf78	Homo sapiens chromosome 2 open reading frame 78 (C2orf78), mRNA [NM_001080474]	FALSE	hs|2p13.1	ENST00000342345	NM_001080474	388960	chromosome 2 open reading frame 78		NM_001080474	Hs.456833	chr2:074044054-074044113	chr2	74044054	74044113	+
	-3.5321	-1.82052	3.5321	down	-1.0184	-0.0263033	1.0184	down	48.0415	170.067	3.41027	3.50645	1.83163	3.65215	-1.96678	-1.94048	52.9228	43.1601	181.638	158.495	3.39828	3.42227	3.96297	3.04994	1.91174	1.75151	3.69606	3.60824	-1.96817	-1.9654	-1.75151	-2.12945			FALSE	hs|6q11.1								chr6:062340224-062340165	chr6	62340165	62340224	-
PRTG	-3.53119	-1.82016	3.53119	down	-1.27813	-0.354032	1.27813	down	3.48039	12.3894	3.54557	4.56281	-0.250752	1.5694	-0.201488	0.152543	3.03193	3.92884	10.535	14.2438	3.56382	3.52733	4.07205	5.05358	-0.504663	0.00315857	1.29743	1.84138	-0.190372	-0.212605	-0.00315857	0.308245	PRTG	Homo sapiens protogenin homolog (Gallus gallus) (PRTG), mRNA [NM_173814]	FALSE	hs|15q22.1	ENST00000389286	NM_173814	283659	protogenin homolog (Gallus gallus)	GO:0016020|GO:0007275|GO:0016021	NM_173814	Hs.130957	chr15:055911666-055911607	chr15	55911607	55911666	-
PTPN13	-3.52964	-1.81952	3.52964	down	1.05501	0.077261	1.05501	up	290.243	1029.35	1507.56	1430.27	-2.07263	-0.25311	0.315301	0.23804	299.928	280.558	1051.17	1007.53	1483.01	1532.11	1421.53	1439.01	-2.09145	-2.05381	-0.27692	-0.2293	0.295495	0.335107	0.2293	0.24678	PTPN13	Homo sapiens protein tyrosine phosphatase, non-receptor type 13 (APO-1/CD95 (Fas)-associated phosphatase) (PTPN13), transcript variant 4, mRNA [NM_080685]	FALSE	hs|4q21.3	ENST00000357349	NM_080685	5783	protein tyrosine phosphatase, non-receptor type 13 (APO-1/CD95 (Fas)-associated phosphatase)	GO:0005515|GO:0005737|GO:0006470|GO:0016787|GO:0005856|GO:0004725	NM_080685	Hs.436142	chr4:087735935-087735994	chr4	87735935	87735994	+
CNPY1	-3.5296	-1.8195	3.5296	down	1.10144	0.139387	1.10144	up	240.833	849.567	3.36506	3.06585	3.03594	4.85544	-3.11693	-3.25632	267.253	214.412	873.35	825.784	2.95515	3.77497	3.49582	2.63588	3.12787	2.94401	4.84144	4.86945	-3.28986	-2.94401	-3.05257	-3.46007	CNPY1	Homo sapiens canopy 1 homolog (zebrafish) (CNPY1), mRNA [NM_001103176]	FALSE	hs|7q36.3	ENST00000406197	NM_001103176	285888	canopy 1 homolog (zebrafish)		NM_001103176	Hs.146751	chr7:155299777-155299718	chr7	155299718	155299777	-
TBX20	-3.5119	-1.81225	3.5119	down	-1.02235	-0.0318828	1.02235	down	17.7051	61.7738	3.44702	3.55229	1.14653	2.95878	-1.18547	-1.15359	20.5113	14.8989	64.6572	58.8904	3.47456	3.41947	3.97043	3.13414	1.31016	0.982901	2.97177	2.9458	-1.17025	-1.20069	-0.982901	-1.32427	TBX20	Homo sapiens T-box 20 (TBX20), transcript variant 2, mRNA [NM_001166220]	FALSE	hs|7p14.3	ENST00000297053	NM_001166220	57057	T-box 20	GO:0005515|GO:0001569|GO:0003700|GO:0035050|GO:0008283|GO:0008015|GO:0016563|GO:0005634|GO:0009953|GO:0001947|GO:0006936|GO:0045893|GO:0045892	NM_001166220	Hs.404167	chr7:035280577-035280518	chr7	35280518	35280577	-
TBX22	-3.50729	-1.81036	3.50729	down	-1.79155	-0.84121	1.79155	down	3.71305	13.0823	3.77705	7.07971	-0.359041	1.45131	-0.310986	0.530223	3.21741	4.20869	11.3886	14.7761	3.77165	3.78244	5.02108	9.13834	-0.619754	-0.0983276	1.20908	1.69355	-0.309355	-0.312617	0.0983276	0.962119	TBX22	Homo sapiens T-box 22 (TBX22), transcript variant 2, mRNA [NM_016954]	FALSE	hs|Xq21.1	ENST00000450515	NM_016954|NP272132	50945	T-box 22	GO:0006355|GO:0003700|GO:0007275|GO:0005634	NM_016954	Hs.721563	chrX:079286917-079286976	chrX	79286917	79286976	+
DGKI	-3.49404	-1.80489	3.49404	down	-1.02212	-0.0315628	1.02212	down	7.66476	27.4154	3.05452	3.15329	0.654423	2.45932	-0.653787	-0.622225	6.82772	8.50179	33.388	21.4428	3.04759	3.06144	3.57239	2.73419	0.429264	0.879581	2.72433	2.1943	-0.653363	-0.654211	-0.429264	-0.815185	DGKI	Homo sapiens diacylglycerol kinase, iota (DGKI), mRNA [NM_004717]	FALSE	hs|7q33	ENST00000453654	NM_004717|NP073371	9162	diacylglycerol kinase, iota	GO:0005515|GO:0007242|GO:0005737|GO:0000166|GO:0004143|GO:0008270|GO:0005634|GO:0005524|GO:0046872|GO:0016740|GO:0007205	NM_004717	Hs.242947	chr7:137074580-137074521	chr7	137074521	137074580	-
GNAZ	-3.47958	-1.79891	3.47958	down	-1.02963	-0.0421276	1.02963	down	206.831	724.568	1097.61	1128.27	-2.07139	-0.272479	0.342731	0.384858	194.268	219.394	785.157	663.98	991.085	1204.14	1200.32	1056.23	-2.22611	-1.91667	-0.205959	-0.338998	0.205959	0.479502	0.477174	0.292542	GNAZ	Homo sapiens guanine nucleotide binding protein (G protein), alpha z polypeptide (GNAZ), mRNA [NM_002073]	FALSE	hs|22q11.23	ENST00000248996	NM_002073	2781	guanine nucleotide binding protein (G protein), alpha z polypeptide	GO:0005886|GO:0005783|GO:0003924|GO:0005635|GO:0031225|GO:0005525|GO:0007193|GO:0007165|GO:0005737|GO:0019001|GO:0000166|GO:0007186|GO:0031821|GO:0005057	NM_002073	Hs.584760	chr22:023467137-023467196	chr22	23467137	23467196	+
RND3	-3.47607	-1.79746	3.47607	down	1.17084	0.227542	1.17084	up	43.681	152.726	4.19415	3.63627	1.6834	3.48086	-1.68976	-1.91731	42.8237	44.5383	159.28	146.173	4.47852	3.90978	4.28659	2.98595	1.5881	1.7787	3.4884	3.47332	-1.5881	-1.79142	-1.65641	-2.1782	RND3	Homo sapiens Rho family GTPase 3 (RND3), mRNA [NM_005168]	FALSE	hs|2q23.3	ENST00000409557	NM_005168	390	Rho family GTPase 3	GO:0005622|GO:0030036|GO:0005794|GO:0016020|GO:0000166|GO:0007264|GO:0003924|GO:0007155|GO:0005525|GO:0019898	NM_005168	Hs.6838	chr2:151325166-151325107	chr2	151325107	151325166	-
ANXA2	-3.46354	-1.79225	3.46354	down	-1.09853	-0.13557	1.09853	down	565.774	1960.46	7644.63	8372.11	-2.72302	-0.930776	1.04473	1.1803	621.797	509.751	2006.21	1914.7	8336.82	6952.44	8410.98	8333.25	-2.64667	-2.79937	-0.951501	-0.91005	1.17941	0.91005	1.18707	1.17353	ANXA2	Homo sapiens annexin A2 (ANXA2), transcript variant 2, mRNA [NM_001002857]	FALSE	hs|9p13.3	ENST00000421017	NM_001002857|NP1175274	302	annexin A2	GO:0007589|GO:0008092|GO:0042470|GO:0048471|GO:0017137|GO:0004859|GO:0005509|GO:0005546|GO:0005576|GO:0005625|GO:0001525|GO:0005604|GO:0042383|GO:0005544|GO:0043234|GO:0001501|GO:0005737|GO:0030199|GO:0042730|GO:0005769	NM_001002857	Hs.511605	chr9:033625181-033625240	chr9	33625181	33625240	+
SOHLH2	-3.4234	-1.77543	3.4234	down	1.03614	0.0512214	1.03614	up	51.6242	177.07	322.01	311.423	-2.16185	-0.386418	0.492855	0.441633	47.4633	55.7852	179.254	174.885	307.71	336.311	331.2	291.646	-2.34536	-1.97833	-0.423019	-0.349817	0.432437	0.553272	0.533449	0.349817	SOHLH2	Homo sapiens spermatogenesis and oogenesis specific basic helix-loop-helix 2 (SOHLH2), mRNA [NM_017826]	FALSE	hs|13q13.3	ENST00000317764	NM_017826|NP841749	54937	spermatogenesis and oogenesis specific basic helix-loop-helix 2	GO:0048477|GO:0030528|GO:0007275|GO:0005634|GO:0007283|GO:0003677|GO:0045449|GO:0030154	NM_017826	Hs.124519	chr13:036764159-036764100	chr13	36764100	36764159	-
WDR64	-3.37036	-1.7529	3.37036	down	-1.02521	-0.0359151	1.02521	down	34.9003	118.155	3.10415	3.20772	1.63725	3.39016	-1.8417	-1.80578	36.5515	33.2491	114.426	121.884	3.12575	3.08256	3.5835	2.83194	1.63858	1.63592	3.29021	3.4901	-1.82797	-1.85543	-1.63592	-1.97564	WDR64	Homo sapiens WD repeat domain 64 (WDR64), mRNA [NM_144625]	FALSE	hs|1q44	ENST00000414635	NM_144625	128025	WD repeat domain 64		NM_144625	Hs.97527	chr1:241964700-241964759	chr1	241964700	241964759	+
	-3.35672	-1.74705	3.35672	down	-1.02058	-0.0293841	1.02058	down	21.978	74.2942	3.16828	3.26552	1.29177	3.03882	-1.48922	-1.45983	23.3619	20.594	80.8546	67.7338	3.15852	3.17805	3.69751	2.83353	1.31576	1.26778	3.11215	2.9655	-1.48997	-1.48846	-1.26778	-1.65188			FALSE	hs|20q13.31								chr20:055731176-055731117	chr20	55731117	55731176	-
IL18R1	-3.35355	-1.74569	3.35355	down	-1.02105	-0.0300498	1.02105	down	5.23053	15.9906	568.328	580.679	-4.32894	-2.58325	2.58184	2.61189	7.44801	3.01305	15.1361	16.845	515.75	620.905	632.053	529.304	-3.7431	-4.91477	-2.71481	-2.45168	2.45168	2.712	2.73994	2.48384	IL18R1	Homo sapiens interleukin 18 receptor 1 (IL18R1), mRNA [NM_003855]	FALSE	hs|2q12.1	ENST00000334376	NM_003855	8809	interleukin 18 receptor 1	GO:0007165|GO:0005886|GO:0045087|GO:0004908|GO:0016021|GO:0004888	NM_003855	Hs.469521	chr2:102984468-102984527	chr2	102984468	102984527	+
ABCC12	-3.32974	-1.73541	3.32974	down	-1.02285	-0.0325978	1.02285	down	3.5405	11.771	3.45854	3.57284	-0.103797	1.63161	-0.117205	-0.0846074	3.12597	3.95503	12.0497	11.4924	3.47156	3.44553	4.04705	3.09863	-0.340467	0.132873	1.61137	1.65185	-0.108083	-0.126327	0.108083	-0.277298	ABCC12	Homo sapiens ATP-binding cassette, sub-family C (CFTR/MRP), member 12 (ABCC12), mRNA [NM_033226]	FALSE	hs|16q12.1	ENST00000416054	NM_033226	94160	ATP-binding cassette, sub-family C (CFTR/MRP), member 12	GO:0016020|GO:0000166|GO:0042626|GO:0016021|GO:0055085|GO:0016887|GO:0005524	NM_033226	Hs.410111	chr16:048117680-048117621	chr16	48117621	48117680	-
ZAK	-3.30498	-1.72464	3.30498	down	-1.10906	-0.149338	1.10906	down	49.9125	165.996	1596.11	1772.42	-3.36253	-1.63789	1.64691	1.79625	48.6384	51.1865	175.044	156.948	1555.14	1637.07	1831.55	1713.29	-3.46634	-3.25872	-1.61357	-1.66221	1.61357	1.68026	1.84447	1.74803	ZAK	Homo sapiens sterile alpha motif and leucine zipper containing kinase AZK (ZAK), transcript variant 1, mRNA [NM_016653]	FALSE	hs|2q31.1	ENST00000409176	NM_016653	51776	sterile alpha motif and leucine zipper containing kinase AZK	GO:0009314|GO:0008219|GO:0043065|GO:0000287|GO:0008283|GO:0006950|GO:0005634|GO:0007257|GO:0005524|GO:0030154|GO:0007243|GO:0042802|GO:0000186|GO:0005737|GO:0007049|GO:0000166|GO:0004674|GO:0000075|GO:0007050|GO:0000077|GO:0004713|GO:0004709|GO:0016740	NM_016653	Hs.444451	chr2:174131452-174131511	chr2	174131452	174131511	+
SOHLH2	-3.30219	-1.72342	3.30219	down	1.08213	0.113875	1.08213	up	644.303	2136.63	5229.88	4835.98	-2.32089	-0.597464	0.711803	0.597928	677.564	611.043	2201.64	2071.63	5385.12	5074.64	4798.99	4872.97	-2.31332	-2.32845	-0.607962	-0.586966	0.758333	0.665274	0.586966	0.608891	SOHLH2	Homo sapiens spermatogenesis and oogenesis specific basic helix-loop-helix 2 (SOHLH2), mRNA [NM_017826]	FALSE	hs|13q13.3	ENST00000379881	NM_017826	54937	spermatogenesis and oogenesis specific basic helix-loop-helix 2	GO:0048477|GO:0030528|GO:0007275|GO:0005634|GO:0007283|GO:0003677|GO:0045449|GO:0030154	NM_017826	Hs.124519	chr13:036742576-036742517	chr13	36742517	36742576	-
MYH7B	-3.27435	-1.71121	3.27435	down	1.43573	0.521788	1.43573	up	5.28254	17.7061	13.3252	12.2588	-1.05434	0.656866	0.170991	-0.350797	5.11946	5.44562	21.1036	14.3086	18.5546	8.09585	21.0483	3.46937	-1.16587	-0.942814	0.88277	0.430961	0.772943	-0.430962	0.949753	-1.65135	MYH7B	Homo sapiens myosin, heavy chain 7B, cardiac muscle, beta (MYH7B), mRNA [NM_020884]	FALSE	hs|20q11.22	ENST00000374615	NM_020884	57644	myosin, heavy chain 7B, cardiac muscle, beta	GO:0032982|GO:0003774|GO:0016020|GO:0000166|GO:0003779|GO:0005524|GO:0019898	NM_020884	Hs.414122	chr20:033590177-033590236	chr20	33590177	33590236	+
SAMD3	-3.27072	-1.70961	3.27072	down	2.78102	1.47561	2.78102	up	6.37238	20.1336	13.7313	4.88558	-0.675477	1.03413	0.498476	-0.977139	8.35071	4.39406	23.1008	17.1664	11.6266	15.8359	5.00104	4.77012	-0.279283	-1.07167	1.19391	0.874357	0.279283	0.717669	-0.942966	-1.01131	SAMD3	Homo sapiens sterile alpha motif domain containing 3 (SAMD3), transcript variant 2, mRNA [NM_152552]	FALSE	hs|6q23.1	ENST00000392430	NM_152552	154075	sterile alpha motif domain containing 3		NM_152552	Hs.440508	chr6:130505733-130505674	chr6	130505674	130505733	-
C13orf38	-3.26598	-1.70752	3.26598	down	-1.02264	-0.0322928	1.02264	down	22.0028	72.0657	3.22878	3.32957	1.32293	3.03044	-1.42504	-1.39275	24.62	19.3856	79.1616	64.9697	3.25751	3.20005	3.73192	2.92721	1.42837	1.21748	3.11856	2.94233	-1.40851	-1.44157	-1.21748	-1.56802	C13orf38	Homo sapiens chromosome 13 open reading frame 38 (C13orf38), transcript variant 1, mRNA [NM_001144981]	FALSE	hs|13q13.3	ENST00000421681	NM_001144981	728591	chromosome 13 open reading frame 38		NM_001144981	Hs.720832	chr13:036822803-036822744	chr13	36822744	36822803	-
FBXO15	-3.26447	-1.70685	3.26447	down	1.46789	0.553744	1.46789	up	163.942	536.96	26.867	18.2696	1.24802	2.95487	-1.35347	-1.90721	174.445	153.439	549.403	524.516	29.232	24.502	17.4471	19.092	1.27359	1.22245	2.93391	2.97583	-1.22245	-1.48449	-1.97213	-1.84229	FBXO15	Homo sapiens F-box protein 15 (FBXO15), transcript variant 1, mRNA [NM_152676]	FALSE	hs|18q23	ENST00000269500	NM_152676	201456	F-box protein 15	GO:0005515|GO:0019941|GO:0019005	NM_152676	Hs.664011	chr18:071740797-071740738	chr18	71740738	71740797	-
	-3.2511	-1.70093	3.2511	down	-2.98085	-1.57572	2.98085	down	463.825	1511.2	454.67	1356.96	-0.799444	0.901485	-0.811407	0.764315	507.876	419.774	1596.21	1426.18	461.694	447.646	1323.67	1390.24	-0.72899	-0.869899	0.928331	0.87464	-0.785425	-0.837389	0.72899	0.79964		Unknown	pos
CDNF	-3.2456	-1.69848	3.2456	down	-1.26501	-0.339148	1.26501	down	4.21007	13.6674	22.9996	29.1208	-2.08375	-0.385267	0.385501	0.724649	4.69267	3.72747	14.4742	12.8606	22.4452	23.5541	28.6202	29.6215	-1.98462	-2.18288	-0.354407	-0.416126	0.354407	0.416594	0.699917	0.749381	CDNF	Homo sapiens cerebral dopamine neurotrophic factor (CDNF), mRNA [NM_001029954]	FALSE	hs|10p13	ENST00000378442	NM_001029954	441549	cerebral dopamine neurotrophic factor	GO:0005576|GO:0008083	NM_001029954	Hs.559067	chr10:014861839-014861780	chr10	14861780	14861839	-
ILDR2	-3.22239	-1.68813	3.22239	down	-1.28223	-0.358656	1.28223	down	10.9317	27.3482	34.2729	44.0306	-1.82064	-0.132509	0.209712	0.568368	17.8909	3.97259	28.8796	25.8168	36.6442	31.9016	47.5963	40.4648	-0.802081	-2.8392	-0.106042	-0.158977	0.313383	0.106042	0.685531	0.451205	ILDR2	Homo sapiens immunoglobulin-like domain containing receptor 2 (ILDR2), mRNA [NM_199351]	FALSE	hs|1q24.2	ENST00000271417	NM_199351	387597	immunoglobulin-like domain containing receptor 2	GO:0048873|GO:0031016|GO:0016020|GO:0016021|GO:0030073|GO:0030154|GO:0009749	NM_199351	Hs.493589	chr1:166888062-166888003	chr1	166888003	166888062	-
LOC731779	-3.21764	-1.686	3.21764	down	-1.01923	-0.0274866	1.01923	down	4.33857	14.0507	3.35138	3.44708	0.105906	1.79191	-0.249909	-0.222422	4.74051	3.93663	15.5453	12.5562	3.34408	3.35867	3.88319	3.01097	0.172969	0.0388441	1.89155	1.69227	-0.249356	-0.250461	-0.0388441	-0.406	LOC731779	Homo sapiens hypothetical protein LOC731779 (LOC731779), non-coding RNA [NR_024441]	FALSE	hs|8q24.3		NR_024441	731779	hypothetical protein LOC731779		NR_024441	Hs.586414	chr8:142354660-142354719	chr8	142354660	142354719	+
PRSS7	-3.21446	-1.68458	3.21446	down	1.02502	0.0356557	1.02502	up	3.07818	9.87066	3.45716	3.39451	-0.247221	1.43735	-0.0585265	-0.0941822	2.68837	3.46798	9.54291	10.1984	3.58027	3.33406	3.76594	3.02309	-0.497881	0.00343847	1.33503	1.53968	-0.00343847	-0.113615	0.064383	-0.252748	PRSS7	Homo sapiens protease, serine, 7 (enterokinase) (PRSS7), mRNA [NM_002772]	FALSE		ENST00000284885	NM_002772	5651	protease, serine, 7 (enterokinase)	GO:0005903|GO:0016020|GO:0004252|GO:0006508|GO:0008233|GO:0016021|GO:0005044	NM_002772	Hs.149473
CDC14B	-3.20609	-1.68081	3.20609	down	-1.10304	-0.14149	1.10304	down	6.80967	20.198	210.863	232.776	-3.48024	-1.79943	1.6249	1.76639	9.69275	3.92658	23.7666	16.6294	206.133	215.593	231.77	233.783	-2.89541	-4.06508	-1.59623	-2.00263	1.59623	1.65357	1.76023	1.77256	CDC14B	Homo sapiens CDC14 cell division cycle 14 homolog B (S. cerevisiae) (CDC14B), transcript variant 1, mRNA [NM_003671]	FALSE	hs|9q22.33	ENST00000375236	NM_003671|NP401621	8555	CDC14 cell division cycle 14 homolog B (S. cerevisiae)	GO:0005515|GO:0006470|GO:0016787|GO:0005730|GO:0005634|GO:0008138|GO:0004722|GO:0004725	NM_003671	Hs.40582	chr9:099284848-099284789	chr9	99284789	99284848	-
THEM5	-3.17412	-1.66636	3.17412	down	-1.02177	-0.0310767	1.02177	down	3.5295	11.2691	3.04598	3.14025	0.00943661	1.67579	-0.192216	-0.161139	3.61999	3.43902	11.798	10.7402	3.05137	3.04058	3.53349	2.74701	-0.0205488	0.039422	1.68915	1.66244	-0.185968	-0.198463	0.0205488	-0.342827	THEM5	Homo sapiens thioesterase superfamily member 5 (THEM5), mRNA [NM_182578]	FALSE	hs|1q21.3	ENST00000368818	NM_182578	284486	thioesterase superfamily member 5	GO:0016787	NM_182578	Hs.132648	chr1:151819642-151819583	chr1	151819583	151819642	-
LOC100128098	-3.17231	-1.66553	3.17231	down	1.00715	0.0102787	1.00715	up	3.70304	11.9	61.7519	61.6782	-2.8835	-1.21796	1.19481	1.18453	3.26546	4.14062	13.9363	9.8638	58.5265	64.9774	54.8	68.5563	-3.12176	-2.64524	-1.02305	-1.41288	1.12308	1.26655	1.02305	1.34602	LOC100128098	Homo sapiens cDNA FLJ46097 fis, clone TESTI2021112. [AK127982]	FALSE	hs|10p12.33		AK127982	100128098	hypothetical protein LOC100128098			Hs.530588	chr10:17452567-17452626	chr10	17452567	17452626	+
LOC100129515	-3.14597	-1.6535	3.14597	down	1.35616	0.439524	1.35616	up	2.58251	8.20447	3.80062	2.69655	-0.273442	1.38006	0.239822	-0.199702	2.20597	2.95906	9.635	6.77394	2.64379	4.95745	3.05741	2.33568	-0.552282	0.00539827	1.57981	1.18032	-0.209981	0.689625	-0.00539827	-0.394006	LOC100129515	Homo sapiens clone IMAGE:1393910 hypothetical protein mRNA, complete cds. [AY730280]	FALSE	hs|Xq26.3		AY730280	100129515	hypothetical protein LOC100129515			Hs.567114	chrX:134253109-134253050	chrX	134253050	134253109	-
ANXA2	-3.13014	-1.64623	3.13014	down	-1.12348	-0.167976	1.12348	down	55.6992	175.338	889.976	995.355	-2.72218	-1.07595	1.27249	1.44047	54.6357	56.7627	182.138	168.538	766.287	1013.67	904.469	1086.24	-2.8167	-2.62765	-1.07437	-1.07752	1.07437	1.47061	1.30844	1.5725	ANXA2	Homo sapiens annexin A2 (ANXA2), transcript variant 2, mRNA [NM_001002857]	FALSE	hs|10q21.3	ENST00000356292	NM_001002857|NP1174962	302	annexin A2	GO:0007589|GO:0008092|GO:0042470|GO:0048471|GO:0017137|GO:0004859|GO:0005509|GO:0005546|GO:0005576|GO:0005625|GO:0001525|GO:0005604|GO:0042383|GO:0005544|GO:0043234|GO:0001501|GO:0005737|GO:0030199|GO:0042730|GO:0005769	NM_001002857	Hs.511605	chr10:066586523-066586582	chr10	66586523	66586582	+
PECAM1	-3.12483	-1.64378	3.12483	down	-4.73973	-2.24481	4.73973	down	76.0606	240.015	6.20203	28.9363	0.681797	2.32557	-2.94617	-0.701362	80.7863	71.3348	267.554	212.477	5.06065	7.34342	29.7839	28.0888	0.704572	0.659022	2.43744	2.21371	-3.21104	-2.68129	-0.659022	-0.743702	PECAM1	Homo sapiens platelet/endothelial cell adhesion molecule (PECAM1), mRNA [NM_000442]	FALSE	hs|17q24.2		NM_000442	5175	platelet/endothelial cell adhesion molecule	GO:0005515|GO:0007165|GO:0008037|GO:0005886|GO:0031092|GO:0016021|GO:0007155|GO:0005615	NM_000442	Hs.514412	chr17:062400731-062400672	chr17	62400672	62400731	-
GPA33	-3.12319	-1.64302	3.12319	down	-1.27555	-0.351124	1.27555	down	2.70381	8.59317	4.69097	6.6669	-0.819757	0.823265	0	0.351124	2.32329	3.08433	10.3898	6.79652	4.69557	4.68637	3.73948	9.59432	-1.09113	-0.548384	1.07502	0.571515	0.00510597	-0.00510597	-0.328476	1.03072	GPA33	Homo sapiens glycoprotein A33 (transmembrane) (GPA33), mRNA [NM_005814]	FALSE	hs|1q24.2	ENST00000367868	NM_005814	10223	glycoprotein A33 (transmembrane)	GO:0005886|GO:0005887|GO:0004872	NM_005814	Hs.651244	chr1:167022252-167022193	chr1	167022193	167022252	-
MUC19	-3.10862	-1.63627	3.10862	down	-1.50541	-0.590156	1.50541	down	244.888	762.889	173.855	261.96	-0.0766389	1.55964	-0.555974	0.0341821	264.569	225.207	780.608	745.169	176.778	170.931	263.175	260.746	-0.027421	-0.125857	1.53875	1.58052	-0.52802	-0.583928	0.0409431	0.027421	MUC19	Putative uncharacterized protein ENSP00000381689 [Source:UniProtKB/TrEMBL;Acc:A8MT84] [ENST00000380816]	FALSE	hs|12q12	ENST00000380816	XM_002343163|NP821277	283463	mucin 19, oligomeric	GO:0005576	XM_002343163	Hs.632712	chr12:40964424-40964483	chr12	40964424	40964483	+
QPCT	-3.07699	-1.62152	3.07699	down	-1.01721	-0.0246234	1.01721	down	4.35706	13.5669	3.78933	3.89177	0.00500727	1.62653	-0.18562	-0.160997	4.45817	4.25596	15.1722	11.9616	3.76254	3.81611	4.3998	3.38373	-0.0284882	0.0385027	1.74363	1.50942	-0.192126	-0.179114	0.0284877	-0.350481	QPCT	Homo sapiens glutaminyl-peptide cyclotransferase (QPCT), mRNA [NM_012413]	FALSE	hs|2p22.2	ENST00000338415	NM_012413	25797	glutaminyl-peptide cyclotransferase	GO:0016603|GO:0006508|GO:0008270|GO:0008233|GO:0046872|GO:0016740|GO:0006464|GO:0008415	NM_012413	Hs.79033	chr2:037600060-037600119	chr2	37600060	37600119	+
SPRR2A	-3.06159	-1.61428	3.06159	down	1.16952	0.225913	1.16952	up	33.5875	102.257	31.5389	27.662	-0.0260611	1.58822	-0.0894008	-0.315314	28.1924	38.9826	95.2308	109.282	33.1297	29.9481	21.4744	33.8497	-0.326802	0.27468	1.43454	1.7419	-0.0128775	-0.165924	-0.643505	0.012877	SPRR2A	Homo sapiens small proline-rich protein 2A (SPRR2A), mRNA [NM_005988]	FALSE	hs|1q21.3	ENST00000392653	NM_005988	6700	small proline-rich protein 2A	GO:0005737|GO:0008544|GO:0005488|GO:0031424|GO:0001533	NM_005988	Hs.355542	chr1:153028658-153028599	chr1	153028599	153028658	-
PI15	-3.05892	-1.61302	3.05892	down	1.39492	0.480182	1.39492	up	21.0309	64.0644	42.1509	30.6765	-0.87737	0.735652	0.152037	-0.328145	24.3131	17.7487	59.0593	69.0695	44.2945	40.0073	25.3451	36.008	-0.717335	-1.0374	0.568308	0.902997	0.229163	0.0749116	-0.581378	-0.0749116	PI15	Homo sapiens peptidase inhibitor 15 (PI15), mRNA [NM_015886]	FALSE	hs|8q21.11	ENST00000260113	NM_015886	51050	peptidase inhibitor 15	GO:0008150|GO:0005576|GO:0030414	NM_015886	Hs.98558	chr8:075767172-075767231	chr8	75767172	75767231	+
GNG11	-3.05576	-1.61153	3.05576	down	-1.02272	-0.0324173	1.02272	down	26.9043	82.6152	3.37201	3.48114	1.38697	2.9985	-1.59757	-1.56515	27.9944	25.8141	85.4752	79.7552	3.37437	3.36965	3.92889	3.03338	1.37848	1.39546	2.99406	3.00294	-1.59286	-1.60227	-1.37848	-1.75182	GNG11	Homo sapiens guanine nucleotide binding protein (G protein), gamma 11 (GNG11), mRNA [NM_004126]	FALSE	hs|7q21.3	ENST00000248564	NM_004126	2791	guanine nucleotide binding protein (G protein), gamma 11	GO:0007165|GO:0009755|GO:0007186|GO:0005886|GO:0005834|GO:0003924|GO:0004871	NM_004126	Hs.83381	chr7:093555764-093555823	chr7	93555764	93555823	+
	-3.03394	-1.60119	3.03394	down	-2.719	-1.44308	2.719	down	1943.59	5868.46	1861.59	5069.34	-0.725458	0.875736	-0.764873	0.678204	2217.78	1669.4	5967.68	5769.25	1963.55	1759.63	4750.93	5387.74	-0.587541	-0.863374	0.845728	0.905744	-0.682083	-0.847664	0.587541	0.768867		Unknown	pos
SPG20	-3.02942	-1.59904	3.02942	down	-1.01541	-0.0220599	1.01541	down	2.83568	8.66817	3.41701	3.42475	-0.294224	1.30482	-0.0236721	-0.00161219	2.47144	3.19992	7.32126	10.0151	2.83925	3.99476	3.32368	3.52582	-0.547543	-0.040905	1.02441	1.58522	-0.266278	0.218934	-0.0441289	0.0409045	SPG20	Homo sapiens spastic paraplegia 20 (Troyer syndrome) (SPG20), transcript variant 1, mRNA [NM_015087]	FALSE	hs|13q13.3	ENST00000423217	NM_015087	23111	spastic paraplegia 20 (Troyer syndrome)	GO:0008219	NM_015087	Hs.440414	chr13:036875912-036875853	chr13	36875853	36875912	-
TM7SF4	-3.0181	-1.59364	3.0181	down	1.07281	0.101397	1.07281	up	51.5414	153.417	4.12357	3.86543	1.846	3.43964	-1.76666	-1.86805	61.4954	41.5874	154.913	151.92	3.72597	4.52116	4.38932	3.34155	2.06118	1.63081	3.39931	3.47996	-1.9025	-1.63081	-1.67124	-2.06486	TM7SF4	Homo sapiens transmembrane 7 superfamily member 4 (TM7SF4), mRNA [NM_030788]	FALSE	hs|8q22.3	ENST00000297581	NM_030788	81501	transmembrane 7 superfamily member 4	GO:0009986|GO:0005886|GO:0030316|GO:0016021	NM_030788	Hs.652230	chr8:105368631-105368690	chr8	105368631	105368690	+
CCR2	-3.00426	-1.58701	3.00426	down	-1.11723	-0.159928	1.11723	down	3.99565	11.0732	2.75641	3.15704	0.156063	1.74307	-0.245055	-0.0851269	2.407	5.5843	10.8371	11.3093	2.7758	2.73701	3.83824	2.47584	-0.517984	0.830111	1.65791	1.82824	-0.231209	-0.2589	0.231209	-0.401463	CCR2	Homo sapiens chemokine (C-C motif) receptor 2 (CCR2), transcript variant B, mRNA [NM_001123396]	FALSE	hs|3p21.31	ENST00000445132	NM_001123396	729230	chemokine (C-C motif) receptor 2	GO:0005886|GO:0004930|GO:0019221|GO:0005625|GO:0007194|GO:0007259|GO:0007204|GO:0007165|GO:0005737|GO:0006955|GO:0006968|GO:0006954|GO:0006935|GO:0007186|GO:0005887|GO:0044419|GO:0031727|GO:0016493|GO:0004872	NM_001123396	Hs.511794	chr3:046400706-046400765	chr3	46400706	46400765	+
CCR2	-2.98757	-1.57897	2.98757	down	-1.44162	-0.527693	1.44162	down	105.746	318.098	4.63266	7.35335	1.61314	3.19211	-2.99348	-2.46579	110.043	101.448	340.933	295.262	2.92286	6.34246	3.42088	11.2858	1.60482	1.62145	3.24146	3.14277	-3.54862	-2.43834	-3.32675	-1.60482	CCR2	Homo sapiens chemokine (C-C motif) receptor 2 (CCR2), transcript variant A, mRNA [NM_001123041]	FALSE	hs|3p21.31	ENST00000292301	NM_001123041	729230	chemokine (C-C motif) receptor 2	GO:0005886|GO:0004930|GO:0019221|GO:0005625|GO:0007194|GO:0007259|GO:0007204|GO:0007165|GO:0005737|GO:0006955|GO:0006968|GO:0006954|GO:0006935|GO:0007186|GO:0005887|GO:0044419|GO:0031727|GO:0016493|GO:0004872	NM_001123041	Hs.511794	chr3:046401916-046401975	chr3	46401916	46401975	+
DLC1	-2.98062	-1.57561	2.98062	down	-1.02215	-0.0316124	1.02215	down	3.74145	11.1746	3.66428	3.78158	-0.10488	1.47073	-0.114549	-0.0829363	3.30306	4.17984	10.1958	12.1535	3.67607	3.65248	4.27436	3.28879	-0.341681	0.13192	1.28963	1.65184	-0.106212	-0.122885	0.106212	-0.272085	DLC1	Homo sapiens deleted in liver cancer 1 (DLC1), transcript variant 1, mRNA [NM_182643]	FALSE	hs|8p22	ENST00000276297	NM_182643	10395	deleted in liver cancer 1	GO:0005515|GO:0030336|GO:0008285|GO:0006919|GO:0035307|GO:0035024|GO:0008360|GO:0001843|GO:0005634|GO:0006917|GO:0021575|GO:0051497|GO:0005622|GO:0007165|GO:0003007|GO:0005737|GO:0048041|GO:0032956|GO:0005901|GO:0030900|GO:0042169|GO:0030675|GO:0005925|GO:0005096	NM_182643	Hs.134296	chr8:012941781-012941722	chr8	12941722	12941781	-
RYR2	-2.97385	-1.57233	2.97385	down	1.00893	0.0128281	1.00893	up	189.736	568.247	11.1896	10.9324	1.93457	3.5069	-2.1744	-2.18723	187.174	192.299	604.625	531.87	13.6508	8.72842	9.44131	12.4234	1.84811	2.02103	3.54498	3.46882	-1.84811	-2.50069	-2.38515	-1.9893	RYR2	Homo sapiens ryanodine receptor 2 (cardiac) (RYR2), mRNA [NM_001035]	FALSE	hs|1q43	ENST00000366574	NM_001035	6262	ryanodine receptor 2 (cardiac)	GO:0034236|GO:0005516|GO:0034237|GO:0005513|GO:0030018|GO:0005886|GO:0060048|GO:0042802|GO:0031000|GO:0032026|GO:0015278|GO:0004872|GO:0019717|GO:0006811|GO:0001666|GO:0007584|GO:0051480|GO:0042493|GO:0005509|GO:0010881|GO:0033017|GO:0014808|GO:0034704|GO:0055085|GO:0043924|GO:0051775|GO:0001950|GO:0016021|GO:0008627|GO:0005216|GO:0005219	NM_001035	Hs.109514	chr1:237996423-237996482	chr1	237996423	237996482	+
MYO15A	-2.96588	-1.56846	2.96588	down	1.68122	0.749509	1.68122	up	7.50266	21.2626	45.0563	27.429	-1.59161	-0.0231447	1.07517	0.325664	5.14166	9.86366	22.4474	20.0777	48.8515	41.2612	21.2862	33.5718	-2.12853	-1.05468	0.00293016	-0.0492196	1.20067	0.949671	-0.00293016	0.654259	MYO15A	Homo sapiens myosin XVA (MYO15A), mRNA [NM_016239]	FALSE	hs|17p11.2	ENST00000433411	NM_016239	51168	myosin XVA	GO:0005516|GO:0042472|GO:0007605|GO:0032420|GO:0003779|GO:0016459|GO:0042995|GO:0005524|GO:0003774|GO:0005737|GO:0000166|GO:0007626|GO:0005856	NM_016239	Hs.462390	chr17:018082899-018082958	chr17	18082899	18082958	+
CLEC9A	-2.96525	-1.56815	2.96525	down	-1.02226	-0.0317597	1.02226	down	384.342	1146.69	3.27847	3.38007	3.33647	4.90462	-3.52559	-3.49383	396.958	371.726	1211.14	1082.25	3.30529	3.25166	3.79244	2.96769	3.31686	3.35607	4.93138	4.87786	-3.5101	-3.54108	-3.31686	-3.6708	CLEC9A	Homo sapiens C-type lectin domain family 9, member A (CLEC9A), mRNA [NM_207345]	FALSE	hs|12p13.2	ENST00000355819	NM_207345	283420	C-type lectin domain family 9, member A	GO:0016020|GO:0005488|GO:0005529|GO:0004872|GO:0016021	NM_207345	Hs.531189	chr12:010218432-010218491	chr12	10218432	10218491	+
CD300LG	-2.9585	-1.56487	2.9585	down	-1.01965	-0.0280807	1.01965	down	2.86731	8.47063	2.85128	2.93681	-0.13081	1.43406	-0.116657	-0.0885766	2.50176	3.23285	7.98586	8.95541	2.86499	2.83757	3.33042	2.54319	-0.38272	0.1211	1.297	1.57111	-0.106027	-0.127288	0.106027	-0.28318	CD300LG	Homo sapiens CD300 molecule-like family member g (CD300LG), mRNA [NM_145273]	FALSE	hs|17q21.32	ENST00000317310	NM_145273	146894	CD300 molecule-like family member g	GO:0006955|GO:0005886|GO:0004872|GO:0016021|GO:0005768	NM_145273	Hs.657365	chr17:041940197-041940256	chr17	41940197	41940256	+
GHR	-2.94615	-1.55883	2.94615	down	1.10318	0.14167	1.10318	up	23.0275	68.1983	3258.87	2957.13	-4.32282	-2.76399	2.83249	2.69082	22.9175	23.1374	67.0452	69.3514	3244.45	3273.29	2945.46	2968.79	-4.39669	-4.24896	-2.84279	-2.6852	2.82979	2.83518	2.6852	2.69643	GHR	Homo sapiens growth hormone receptor (GHR), mRNA [NM_000163]	FALSE	hs|5p12	ENST00000357703	NM_000163	2690	growth hormone receptor	GO:0006549|GO:0019530|GO:0050731|GO:0005615|GO:0042803|GO:0043025|GO:0004903|GO:0043526|GO:0042169|GO:0070064|GO:0032869|GO:0009986|GO:0019901|GO:0019903|GO:0043278|GO:0051384|GO:0046449|GO:0006897|GO:0006600|GO:0005887|GO:0042301|GO:0019898|GO:0042977|GO:0005886|GO:0000255|GO:0042523|GO:0043434|GO:0005634|GO:0060396|GO:0032094|GO:0005739|GO:0000187|GO:0006101|GO:0005737|GO:0006105|GO:0060351|GO:…	NM_000163	Hs.125180	chr5:042721449-042721508	chr5	42721449	42721508	+
VEPH1	-2.944	-1.55778	2.944	down	-1.02253	-0.0321393	1.02253	down	3.66126	10.7613	3.57721	3.6938	-0.102573	1.4552	-0.115843	-0.083704	3.23579	4.08674	10.892	10.6306	3.58841	3.56601	4.18066	3.20695	-0.337969	0.132823	1.41833	1.49208	-0.107633	-0.124053	0.107633	-0.275041	VEPH1	Homo sapiens ventricular zone expressed PH domain homolog 1 (zebrafish) (VEPH1), mRNA [NM_024621]	FALSE	hs|3q25.31	ENST00000392832	NM_024621	79674	ventricular zone expressed PH domain homolog 1 (zebrafish)	GO:0005886	NM_024621	Hs.658046	chr3:156978988-156978929	chr3	156978929	156978988	-
CAV1	-2.94006	-1.55585	2.94006	down	1.02886	0.0410483	1.02886	up	437.71	1294.3	102.425	99.6146	1.04344	2.59928	-1.04214	-1.08319	442.845	432.574	1343.04	1245.57	105.623	99.2272	100.853	98.3762	0.993384	1.09349	2.59923	2.59933	-0.993384	-1.09089	-1.06518	-1.10119	CAV1	Homo sapiens caveolin 1, caveolae protein, 22kDa (CAV1), mRNA [NM_001753]	FALSE	hs|7q31.2	ENST00000456473	NM_001753|NP1154468	857	caveolin 1, caveolae protein, 22kDa	GO:0043627|GO:0019915|GO:0010524|GO:0006940|GO:0052547|GO:0070836|GO:0042802|GO:0005622|GO:0016050|GO:0009925|GO:0044419|GO:0051260|GO:0032507|GO:0005938|GO:0010332|GO:0042632|GO:0005811|GO:0019905|GO:0033344|GO:0005794|GO:0009986|GO:0051384|GO:0019217|GO:0016504|GO:0051592|GO:0043234|GO:0048554|GO:0007519|GO:0005887|GO:0032570|GO:0006641|GO:0005925|GO:0050998|GO:0048471|GO:0051899|GO:0005886|GO:…	NM_001753	Hs.74034	chr7:116199001-116199060	chr7	116199001	116199060	+
GPR162	-2.93853	-1.55509	2.93853	down	1.00778	0.0111778	1.00778	up	115.131	334.893	19.6223	19.4952	1.27804	2.83313	-1.25037	-1.26154	135.21	95.0521	341.09	328.696	21.734	17.5105	17.3597	21.6306	1.46526	1.09081	2.80543	2.86083	-1.09081	-1.40993	-1.42014	-1.10295	GPR162	Homo sapiens G protein-coupled receptor 162 (GPR162), transcript variant A-2, mRNA [NM_019858]	FALSE	hs|12p13.31	ENST00000311268	NM_019858	27239	G protein-coupled receptor 162	GO:0007165|GO:0007186|GO:0005886|GO:0004930|GO:0004872|GO:0016021	NM_019858	Hs.631654	chr12:006936523-006936582	chr12	6936523	6936582	+
NXF5	-2.92773	-1.54978	2.92773	down	-1.05535	-0.0777204	1.05535	down	7.41743	21.2705	40.5813	43.0739	-2.03033	-0.480551	0.467536	0.545256	9.09733	5.73754	20.6064	21.9347	42.9066	38.2561	38.2373	47.9105	-1.76481	-2.29586	-0.580014	-0.381089	0.553984	0.381088	0.382647	0.707865	NXF5	Homo sapiens nuclear RNA export factor 5 (NXF5), transcript variant 1, mRNA [NM_032946]	FALSE	hs|Xq22.1	ENST00000263032	NM_032946|NP401616	55998	nuclear RNA export factor 5	GO:0005515|GO:0005737|GO:0006406|GO:0000166|GO:0003723|GO:0006810|GO:0005730|GO:0007275|GO:0005634|GO:0005856	NM_032946	Hs.307077	chrX:101087159-101087100	chrX	101087100	101087159	-
TBC1D30	-2.92538	-1.54862	2.92538	down	-1.19277	-0.254315	1.19277	down	3.49489	10.2604	7.99998	7.66225	-0.921376	0.627249	-0.121482	0.132832	3.93747	3.05231	9.09021	11.4306	13.3005	2.69948	10.405	4.91948	-0.804668	-1.03808	0.407591	0.846907	1.03257	-1.27554	0.673256	-0.407591	TBC1D30	TBC1 domain family member 30 [Source:UniProtKB/Swiss-Prot;Acc:Q9Y2I9] [ENST00000229088]	FALSE	hs|12q14.3	ENST00000229088	XM_001716833	23329	TBC1 domain family, member 30	GO:0005622|GO:0032313|GO:0005097	XM_001716833	Hs.192492	chr12:65271222-65271281	chr12	65271222	65271281	+
LOC100288303	-2.92285	-1.54737	2.92285	down	-1.0224	-0.0319598	1.0224	down	3.65663	10.7153	3.47554	3.59384	-0.0666173	1.48076	-0.123563	-0.091603	3.32545	3.98782	11.3197	10.111	3.4484	3.50268	4.10725	3.08043	-0.26462	0.131386	1.50781	1.45371	-0.131135	-0.115991	0.11599	-0.299196	LOC100288303	PREDICTED: Homo sapiens similar to C21orf105 protein (LOC100288303), mRNA [XM_002343753]	FALSE	hs|21q22.3		XM_002343753	100288303	similar to C21orf105 protein		XM_002343753	Hs.386685	chr21:044337055-044336996	chr21	44336996	44337055	-
NTRK1	-2.9166	-1.54429	2.9166	down	-1.28618	-0.363087	1.28618	down	3.62002	10.0494	4.53273	7.09817	-0.819039	0.725248	-0.514836	-0.151748	2.20753	5.0325	7.70018	12.3987	6.49534	2.57013	11.8638	2.33258	-1.48044	-0.157639	0.327237	1.12326	0.15764	-1.18731	1.0216	-1.3251	NTRK1	Homo sapiens neurotrophic tyrosine kinase, receptor, type 1 (NTRK1), transcript variant 2, mRNA [NM_002529]	FALSE		ENST00000368196	NM_002529|NP098806	4914	neurotrophic tyrosine kinase, receptor, type 1	GO:0005515|GO:0042490|GO:0005886|GO:0007275|GO:0007265|GO:0005524|GO:0030154|GO:0007399|GO:0007190|GO:0043524|GO:0005030|GO:0005737|GO:0000166|GO:0005887|GO:0030183|GO:0006468|GO:0004714|GO:0007169|GO:0016740|GO:0005768	NM_002529	Hs.406293
NXF2	-2.91607	-1.54403	2.91607	down	-1.00895	-0.0128515	1.00895	down	11.9881	34.7028	63.7284	64.9704	-1.94726	-0.403233	0.49177	0.504621	13.9017	10.0744	33.6346	35.7709	65.1582	62.2987	56.0083	73.9324	-1.78196	-2.11256	-0.502056	-0.30441	0.527835	0.455705	0.304411	0.704832	NXF2	Homo sapiens nuclear RNA export factor 2 (NXF2), transcript variant 1, mRNA [NM_017809]	FALSE	hs|Xq22.1	ENST00000372758	NM_017809|NP181942	56001	nuclear RNA export factor 2		NM_017809	Hs.530358	chrX:101615381-101615322	chrX	101615322	101615381	-
AHNAK	-2.91074	-1.54139	2.91074	down	-1.77702	-0.829464	1.77702	down	37.7976	110.466	40.4947	72.1012	-0.498727	1.04266	-0.386185	0.443278	40.1058	35.4894	114.932	106	40.2402	40.7492	68.9776	75.2248	-0.477492	-0.519962	1.04662	1.0387	-0.39156	-0.38081	0.38081	0.505746	AHNAK	Homo sapiens AHNAK nucleoprotein (AHNAK), transcript variant 1, mRNA [NM_001620]	FALSE	hs|11q12.3	ENST00000378024	NM_001620	79026	AHNAK nucleoprotein	GO:0005515|GO:0005634|GO:0007399	NM_001620	Hs.502756	chr11:062283459-062283400	chr11	62283400	62283459	-
WBSCR17	-2.90894	-1.54049	2.90894	down	-1.26133	-0.334945	1.26133	down	3.99361	11.7062	5.02151	6.52135	-0.374712	1.16578	-0.0273774	0.307568	3.574	4.41323	13.1887	10.2238	5.25312	4.7899	8.07482	4.96788	-0.593837	-0.155587	1.29506	1.0365	0.0429044	-0.0976591	0.65804	-0.0429044	WBSCR17	Homo sapiens Williams-Beuren syndrome chromosome region 17 (WBSCR17), mRNA [NM_022479]	FALSE	hs|7q11.22	ENST00000333538	NM_022479	64409	Williams-Beuren syndrome chromosome region 17	GO:0004653|GO:0030145|GO:0005794|GO:0016020|GO:0016757|GO:0005509|GO:0005529|GO:0016021	NM_022479	Hs.488591	chr7:071177978-071178037	chr7	71177978	71178037	+
IL18RAP	-2.90776	-1.53991	2.90776	down	1.25258	0.324901	1.25258	up	323.529	947.875	367.144	294.168	-0.107849	1.43206	0.0842857	-0.240615	321.825	325.232	881.418	1014.33	379.183	355.106	271.043	317.293	-0.182425	-0.0332723	1.27634	1.58778	0.135299	0.0332723	-0.35419	-0.127039	IL18RAP	Homo sapiens interleukin 18 receptor accessory protein (IL18RAP), mRNA [NM_003853]	FALSE	hs|2q12.1	ENST00000409369	NM_003853	8807	interleukin 18 receptor accessory protein	GO:0006954|GO:0016020|GO:0045087|GO:0016021|GO:0007166|GO:0004888	NM_003853	Hs.158315	chr2:103068695-103068754	chr2	103068695	103068754	+
PAGE4	-2.89601	-1.53407	2.89601	down	-1.17071	-0.227385	1.17071	down	21.7253	63.2126	5.86362	6.88416	0.791395	2.32546	-1.08755	-0.860169	22.3494	21.1011	63.3862	63.039	6.01306	5.71417	7.33313	6.43519	0.765874	0.816915	2.27502	2.3759	-1.04708	-1.12803	-0.765874	-0.954464	PAGE4	Homo sapiens P antigen family, member 4 (prostate associated) (PAGE4), mRNA [NM_007003]	FALSE		ENST00000218068	NM_007003	9506	P antigen family, member 4 (prostate associated)	GO:0008150|GO:0003674|GO:0005575	NM_007003	Hs.441038
	-2.89329	-1.53271	2.89329	down	2.26061	1.17671	2.26061	up	71.0388	206.496	69.1457	31.58	0	1.53271	-0.0394616	-1.21617	75.376	66.7015	217.513	195.478	59.6877	78.6036	22.7873	40.3727	0.0212154	-0.0212154	1.55536	1.51007	-0.23435	0.155426	-1.62867	-0.803669		Protein furry homolog [Source:UniProtKB/Swiss-Prot;Acc:Q5TBA9] [ENST00000380218]	FALSE	hs|13q13.1	ENST00000380218							chr13:32852873-32852932	chr13	32852873	32852932	+
PECAM1	-2.8877	-1.52992	2.8877	down	-4.02645	-2.00951	4.02645	down	152.407	441.54	19.4085	77.459	0.486405	2.01633	-2.48656	-0.477049	164.471	140.343	463.985	419.095	16.6462	22.1708	79.5006	75.4175	0.533867	0.438943	2.03532	1.99733	-2.6896	-2.28352	-0.438943	-0.515154	PECAM1	Homo sapiens platelet/endothelial cell adhesion molecule (PECAM1), mRNA [NM_000442]	FALSE	hs|17q24.2		NM_000442	5175	platelet/endothelial cell adhesion molecule	GO:0005515|GO:0007165|GO:0008037|GO:0005886|GO:0031092|GO:0016021|GO:0007155|GO:0005615	NM_000442	Hs.514412	chr17:062400603-062400544	chr17	62400544	62400603	-
	-2.87469	-1.52341	2.87469	down	1.03517	0.0498614	1.03517	up	96.3823	279.551	774.036	748.968	-2.25596	-0.732559	0.760114	0.710253	97.4995	95.265	304.14	254.963	770.553	777.519	775.146	722.791	-2.30622	-2.20571	-0.659736	-0.805381	0.757315	0.762913	0.760769	0.659736		Uncharacterized protein DKFZP434B061 [Source:UniProtKB/Swiss-Prot;Acc:Q9UF83] [ENST00000391545]	FALSE		ENST00000391545	AL133561					Hs.648234	chrUn_gl000212:65860-65919	chrUn_gl000212	65860	65919	+
LOC644919	-2.87315	-1.52263	2.87315	down	-1.042	-0.0593619	1.042	down	10.0115	28.3997	29.4571	30.8511	-1.47267	0.049969	0.123442	0.182804	12.1591	7.86401	31.4187	25.3808	31.9675	26.9467	34.6643	27.038	-1.2253	-1.72004	0.149509	-0.049571	0.250386	-0.00350094	0.362108	0.00350094	LOC644919	human full-length cDNA clone CS0DC023YN15 of Neuroblastoma of Homo sapiens (human) [BX248273]	FALSE	hs|14q21.2		BX248273	644919	hypothetical protein LOC644919			Hs.434414	chr14:41445007-41445066	chr14	41445007	41445066	+
ALPI	-2.86422	-1.51814	2.86422	down	1.05327	0.0748777	1.05327	up	5.77221	16.6942	11.4399	11.4041	-0.958216	0.559925	0	-0.0748777	5.89841	5.646	18.3341	15.0543	8.80108	14.0787	7.14605	15.6622	-0.993646	-0.922786	0.647697	0.472152	-0.335186	0.335186	-0.64084	0.491084	ALPI	Homo sapiens alkaline phosphatase, intestinal (ALPI), mRNA [NM_001631]	FALSE	hs|2q37.1	ENST00000457560	NM_001631	248	alkaline phosphatase, intestinal	GO:0005515|GO:0016310|GO:0000287|GO:0016787|GO:0005886|GO:0004035|GO:0008152|GO:0008270|GO:0031225|GO:0016021	NM_001631	Hs.37009	chr2:233323933-233323992	chr2	233323933	233323992	+
TPRXL	-2.86251	-1.51728	2.86251	down	2.68462	1.42472	2.68462	up	10.6148	25.6353	112.114	41.7977	-1.87148	-0.354193	1.79072	0.365999	16.3842	4.84531	25.6799	25.5906	117.48	106.749	43.6398	39.9557	-1.05963	-2.68332	-0.406082	-0.302305	1.86351	1.71793	0.429694	0.302305	TPRXL	Homo sapiens tetra-peptide repeat homeobox-like (TPRXL), non-coding RNA [NR_002223]	FALSE	hs|3p25.1	ENST00000424053	NR_002223	348825	tetra-peptide repeat homeobox-like		NR_002223	Hs.529180	chr3:014107310-014107369	chr3	14107310	14107369	+
EXPH5	-2.85297	-1.51247	2.85297	down	1.50608	0.590796	1.50608	up	12.5823	31.7213	128.928	85.7082	-2.39381	-0.881346	1.20458	0.61378	19.1716	5.99306	39.5604	23.8821	131.847	126.008	88.204	83.2124	-1.62199	-3.16564	-0.571685	-1.19101	1.24094	1.16821	0.655875	0.571685	EXPH5	Homo sapiens exophilin 5 (EXPH5), transcript variant 1, mRNA [NM_015065]	FALSE	hs|11q22.3	ENST00000265843	NM_015065	23086	exophilin 5	GO:0005515|GO:0017137|GO:0006886	NM_015065	Hs.28540	chr11:108379859-108379800	chr11	108379800	108379859	-
	-2.84453	-1.50819	2.84453	down	-2.49516	-1.31913	2.49516	down	8374.41	23740.5	8063.93	20088.2	-0.693849	0.814339	-0.728758	0.590372	9502.61	7246.22	24603.6	22877.5	8667.41	7460.44	19737.9	20438.6	-0.565279	-0.822419	0.812407	0.816271	-0.616896	-0.840621	0.565279	0.615465		Unknown	pos
PPP1R14A	-2.84225	-1.50704	2.84225	down	-1.01834	-0.0262225	1.01834	down	3.49081	9.99461	3.54592	3.6474	-0.16343	1.34361	-0.11489	-0.0886676	2.98085	4.00076	8.39349	11.5957	3.51427	3.57757	4.13568	3.15913	-0.442684	0.115823	1.05608	1.63113	-0.124075	-0.105705	0.105704	-0.28304	PPP1R14A	Homo sapiens protein phosphatase 1, regulatory (inhibitor) subunit 14A (PPP1R14A), mRNA [NM_033256]	FALSE	hs|19q13.11	ENST00000301242	NM_033256	94274	protein phosphatase 1, regulatory (inhibitor) subunit 14A	GO:0005515|GO:0042325|GO:0005737|GO:0004864	NM_033256	Hs.631569	chr19:038743594-038743535	chr19	38743535	38743594	-
RASGEF1A	-2.84201	-1.50691	2.84201	down	-1.18446	-0.244234	1.18446	down	2.61954	7.83965	17.3134	20.198	-0.693004	0.813908	1.14398	1.38821	2.26091	2.97817	10.3925	5.28683	2.64894	31.9779	3.2018	37.1941	-0.958744	-0.427265	1.24704	0.380776	-0.649122	2.93708	-0.380776	3.1572	RASGEF1A	Homo sapiens RasGEF domain family, member 1A (RASGEF1A), mRNA [NM_145313]	FALSE		ENST00000395809	NM_145313	221002	RasGEF domain family, member 1A	GO:0005622|GO:0005085|GO:0051056	NM_145313	Hs.125293
	-2.84132	-1.50656	2.84132	down	-1.42231	-0.50824	1.42231	down	3.77965	11.2791	2.57302	3.68664	-0.00312948	1.50343	-0.50824	2.38419e-07	4.64991	2.90939	15.3878	7.17036	2.59426	2.55178	3.27261	4.10068	0.268136	-0.274394	1.99987	1.007	-0.492637	-0.523843	-0.162638	0.162639		DnaJ homolog subfamily C member 3 Precursor (Interferon-induced, double-stranded RNA-activated protein kinase inhibitor)(Protein kinase inhibitor of 58 kDa)(Protein kinase inhibitor p58) [Source:UniProtKB/Swiss-Prot;Acc:Q13217] [ENST00000360638]	FALSE	hs|13q32.1	ENST00000360638							chr13:96395088-96395147	chr13	96395088	96395147	+
FMO3	-2.82386	-1.49767	2.82386	down	1.14911	0.20052	1.14911	up	27.3611	76.8912	3.78877	3.3112	1.41432	2.91199	-1.42043	-1.62095	31.3098	23.4123	79.5233	74.2591	3.38977	4.18777	3.74842	2.87397	1.55702	1.27162	2.90699	2.91699	-1.56923	-1.27162	-1.42926	-1.81264	FMO3	Homo sapiens flavin containing monooxygenase 3 (FMO3), transcript variant 2, mRNA [NM_001002294]	FALSE	hs|1q24.3	ENST00000367755	NM_001002294	2328	flavin containing monooxygenase 3	GO:0050661|GO:0005792|GO:0004497|GO:0004499|GO:0017144|GO:0016020|GO:0005783|GO:0050660|GO:0031227|GO:0016021|GO:0016597|GO:0055114	NM_001002294	Hs.445350	chr1:171086488-171086547	chr1	171086488	171086547	+
ZNF235	-2.82161	-1.49652	2.82161	down	-1.12396	-0.168595	1.12396	down	5.6631	16.0373	101.294	114.039	-2.827	-1.33048	1.34659	1.51519	6.00429	5.32191	16.4647	15.6099	103.285	99.3026	109.461	118.616	-2.80695	-2.84705	-1.34642	-1.31454	1.37865	1.31454	1.45732	1.57305	ZNF235	Homo sapiens zinc finger protein 235 (ZNF235), mRNA [NM_004234]	FALSE	hs|19q13.2	ENST00000291182	NM_004234	9310	zinc finger protein 235	GO:0005622|GO:0006355|GO:0008270|GO:0005634|GO:0003677|GO:0046872	NM_004234	Hs.298089	chr19:044791103-044791044	chr19	44791044	44791103	-
CAV1	-2.81868	-1.49502	2.81868	down	-1.04397	-0.0620756	1.04397	down	548.254	1565.31	102.344	107.021	1.16305	2.65807	-1.24803	-1.18596	559.25	537.258	1761.62	1368.99	99.9555	104.733	111.535	102.508	1.12501	1.20109	2.78556	2.53058	-1.27802	-1.21804	-1.12501	-1.24691	CAV1	Homo sapiens caveolin 1, caveolae protein, 22kDa (CAV1), mRNA [NM_001753]	FALSE	hs|7q31.2	ENST00000341049	NM_001753|NP1154468	857	caveolin 1, caveolae protein, 22kDa	GO:0043627|GO:0019915|GO:0010524|GO:0006940|GO:0052547|GO:0070836|GO:0042802|GO:0005622|GO:0016050|GO:0009925|GO:0044419|GO:0051260|GO:0032507|GO:0005938|GO:0010332|GO:0042632|GO:0005811|GO:0019905|GO:0033344|GO:0005794|GO:0009986|GO:0051384|GO:0019217|GO:0016504|GO:0051592|GO:0043234|GO:0048554|GO:0007519|GO:0005887|GO:0032570|GO:0006641|GO:0005925|GO:0050998|GO:0048471|GO:0051899|GO:0005886|GO:…	NM_001753	Hs.74034	chr7:116200742-116200801	chr7	116200742	116200801	+
LOC255411	-2.81751	-1.49442	2.81751	down	-1.60878	-0.685964	1.60878	down	4.81596	13.7483	29.4777	47.3698	-2.08331	-0.588896	0.542733	1.2287	5.38176	4.25016	16.1097	11.3868	26.3548	32.6005	51.3159	43.4236	-1.98001	-2.18662	-0.393013	-0.784779	0.393013	0.692454	1.34923	1.10816	LOC255411	Homo sapiens hypothetical LOC255411 (LOC255411), transcript variant 1, non-coding RNA [NR_029448]	FALSE			NR_029448	255411	hypothetical LOC255411		NR_029448
DMBT1	-2.81597	-1.49363	2.81597	down	5.66567	2.50225	5.66567	up	3.47943	9.81854	173.922	30.7069	-2.41776	-0.924127	3.24653	0.744286	3.03998	3.91888	8.8356	10.8015	166.856	180.988	30.2909	31.1229	-2.66792	-2.16759	-1.12344	-0.724812	3.19158	3.30149	0.724812	0.763761	DMBT1	Homo sapiens deleted in malignant brain tumors 1 (DMBT1), transcript variant 2, mRNA [NM_007329]	FALSE	hs|10q26.13	ENST00000368915	NM_007329	1755	deleted in malignant brain tumors 1	GO:0005576|GO:0007275|GO:0009615|GO:0015031|GO:0005737|GO:0016020|GO:0044419|GO:0045087|GO:0030855|GO:0030670|GO:0043152|GO:0048306|GO:0005044|GO:0008329	NM_007329	Hs.279611	chr10:124403152-124403211	chr10	124403152	124403211	+
GSTA4	-2.81263	-1.49192	2.81263	down	1.45356	0.539589	1.45356	up	14.505	40.9791	80.989	55.6963	-1.76541	-0.273489	0.725825	0.186236	15.2224	13.7877	39.5982	42.36	85.3972	76.5808	56.3028	55.0899	-1.76098	-1.76984	-0.376523	-0.170455	0.80812	0.64353	0.202018	0.170455	GSTA4	Homo sapiens glutathione S-transferase alpha 4 (GSTA4), mRNA [NM_001512]	FALSE	hs|6p12.1	ENST00000370959	NM_001512	2941	glutathione S-transferase alpha 4	GO:0005737|GO:0008152|GO:0004364|GO:0016740	NM_001512	Hs.485557	chr6:052850310-052850251	chr6	52850251	52850310	-
TSPAN19	-2.81163	-1.49141	2.81163	down	1.04522	0.0638092	1.04522	up	8.70109	23.5035	4.47093	4.3629	0.540802	2.03221	-0.371479	-0.435288	6.14222	11.26	23.7656	23.2414	5.33327	3.60858	5.53849	3.18731	0.0366402	1.04496	1.9939	2.07052	-0.0859923	-0.656966	-0.0366402	-0.833937	TSPAN19	Homo sapiens tetraspanin 19 (TSPAN19), mRNA [NM_001100917]	FALSE		ENST00000433494	NM_001100917	144448	tetraspanin 19	GO:0016020|GO:0016021	NM_001100917	Hs.156962
GUCA1B	-2.80906	-1.49009	2.80906	down	1.24094	0.311428	1.24094	up	8.64467	23.4526	36.8541	29.6243	-1.68242	-0.192336	0.472141	0.160714	11.0394	6.24995	23.3499	23.5554	33.6691	40.0391	30.2202	29.0283	-1.33903	-2.02582	-0.253057	-0.131615	0.350843	0.59344	0.189813	0.131615	GUCA1B	Homo sapiens guanylate cyclase activator 1B (retina) (GUCA1B), mRNA [NM_002098]	FALSE	hs|6p21.1		NM_002098	2979	guanylate cyclase activator 1B (retina)	GO:0007589|GO:0030249|GO:0005886|GO:0005509|GO:0031282|GO:0007267|GO:0007602|GO:0007168|GO:0007601|GO:0050896|GO:0008048	NM_002098	Hs.446529	chr6:042151260-042151201	chr6	42151201	42151260	-
AEBP1	-2.80327	-1.48711	2.80327	down	1.0483	0.0680466	1.0483	up	36.3672	102.27	3.02811	2.91305	1.74312	3.23023	-1.83145	-1.8995	39.1246	33.6099	106.718	97.8224	2.8327	3.22351	3.31219	2.51391	1.78573	1.7005	3.23861	3.22184	-1.92098	-1.74192	-1.7005	-2.09849	AEBP1	Homo sapiens AE binding protein 1 (AEBP1), mRNA [NM_001129]	FALSE	hs|7p13	ENST00000413907	NM_001129	165	AE binding protein 1	GO:0005737|GO:0001501|GO:0007517|GO:0003700|GO:0006508|GO:0008270|GO:0005634|GO:0005576|GO:0007155|GO:0045449|GO:0004181	NM_001129	Hs.439463	chr7:044153822-044153881	chr7	44153822	44153881	+
ARHGAP18	-2.79074	-1.48065	2.79074	down	-2.20603	-1.14145	2.20603	down	162.415	456.025	860.298	1898.83	-1.91786	-0.437218	0.495921	1.63737	163.576	161.253	476.526	435.523	816.865	903.731	1972.62	1825.04	-1.97453	-1.8612	-0.426716	-0.44772	0.426716	0.565126	1.69354	1.58121	ARHGAP18	Homo sapiens Rho GTPase activating protein 18 (ARHGAP18), mRNA [NM_033515]	FALSE	hs|6q22.33	ENST00000275189	NM_033515	93663	Rho GTPase activating protein 18	GO:0005622|GO:0005515|GO:0007165|GO:0005096	NM_033515	Hs.486458	chr6:129898731-129898672	chr6	129898672	129898731	-
	-2.79044	-1.48049	2.79044	down	1.11708	0.159729	1.11708	up	12.9148	35.1687	12.8668	11.5165	-0.0602398	1.42025	-0.0149803	-0.174709	16.0601	9.7695	36.7827	33.5546	13.8131	11.9205	12.1515	10.8816	0.231342	-0.351822	1.43211	1.40839	0.0950098	-0.12497	-0.0950098	-0.254408			FALSE	hs|16q24.3								chr16:087811572-087811513	chr16	87811513	87811572	-
TMPRSS4	-2.79031	-1.48042	2.79031	down	-1.05975	-0.0837305	1.05975	down	2.78039	8.16778	5.31145	6.11781	-0.669449	0.810976	0.101018	0.184749	2.31317	3.24761	10.9288	5.40671	7.89332	2.72958	9.74823	2.48739	-0.981179	-0.357719	1.26423	0.357718	0.870687	-0.668651	1.17008	-0.800578	TMPRSS4	Homo sapiens transmembrane protease, serine 4 (TMPRSS4), transcript variant 1, mRNA [NM_019894]	FALSE	hs|11q23.3	ENST00000339018	NM_019894	56649	transmembrane protease, serine 4	GO:0016020|GO:0004252|GO:0006508|GO:0008233|GO:0016021|GO:0005044	NM_019894	Hs.161985	chr11:117990456-117990515	chr11	117990456	117990515	+
PPARGC1A	-2.79019	-1.48036	2.79019	down	-1.02659	-0.0378661	1.02659	down	2.75396	8.00532	2.76243	2.86462	-0.150412	1.32995	-0.122127	-0.0842605	2.37975	3.12816	10.3582	5.65239	2.77807	2.74678	3.2484	2.48084	-0.414642	0.113819	1.71247	0.947427	-0.110262	-0.133991	0.110262	-0.278783	PPARGC1A	Homo sapiens peroxisome proliferator-activated receptor gamma, coactivator 1 alpha (PPARGC1A), mRNA [NM_013261]	FALSE	hs|4p15.2	ENST00000264867	NM_013261	10891	peroxisome proliferator-activated receptor gamma, coactivator 1 alpha	GO:0008380|GO:0006367|GO:0001659|GO:0001678|GO:0003723|GO:0005634|GO:0050681|GO:0035066|GO:0005829|GO:0043193|GO:0030374|GO:0042594|GO:0000166|GO:0045944|GO:0005665|GO:0006397|GO:0007586|GO:0045722|GO:0050821|GO:0046321|GO:0016455|GO:0003677|GO:0022904|GO:0006461|GO:0050873|GO:0007005|GO:0030521|GO:0008134	NM_013261	Hs.527078	chr4:023793996-023793937	chr4	23793937	23793996	-
	-2.77491	-1.47244	2.77491	down	3.96837	1.98855	3.96837	up	198.883	553.164	38.0271	10.3495	1.09754	2.56998	-1.29652	-3.28506	217.582	180.183	521.321	585.008	44.9181	31.1362	6.09313	14.6058	1.16661	1.02847	2.43244	2.70753	-1.02847	-1.56456	-3.91563	-2.65449			FALSE	hs|14q21.3								chr14:046970948-046971007	chr14	46970948	46971007	+
DUSP26	-2.76712	-1.46838	2.76712	down	-1.86208	-0.896915	1.86208	down	35.6107	98.6106	2.87678	6.21818	1.0007	2.46908	-2.61463	-1.71771	39.6689	31.5526	105.085	92.1358	2.62821	3.12535	3.03613	9.40022	1.09885	0.902552	2.50955	2.42862	-2.7359	-2.49335	-2.53287	-0.902552	DUSP26	Homo sapiens dual specificity phosphatase 26 (putative) (DUSP26), mRNA [NM_024025]	FALSE	hs|8p12	ENST00000256261	NM_024025	78986	dual specificity phosphatase 26 (putative)	GO:0005737|GO:0006470|GO:0005794|GO:0016787|GO:0005634|GO:0008138|GO:0004725	NM_024025	Hs.8719	chr8:033448945-033448886	chr8	33448886	33448945	-
LOC439949	-2.7666	-1.46811	2.7666	down	1.99019	0.992904	1.99019	up	31.6623	87.9272	11.2593	5.79752	0.553625	2.02174	-1.00524	-1.99814	33.8531	29.4715	91.976	83.8783	7.5875	14.9311	3.5728	8.02224	0.58663	0.52062	2.03382	2.00966	-1.48985	-0.520619	-2.58154	-1.41474	LOC439949	PREDICTED: Homo sapiens hypothetical protein LOC439949 (LOC439949), mRNA [XM_001128367]	FALSE	hs|10p15.1		XM_001128367	439949	hypothetical protein LOC439949		XM_001128367	Hs.590987	chr10:006626088-006626147	chr10	6626088	6626147	+
PLAC1	-2.72699	-1.44731	2.72699	down	-1.02615	-0.0372362	1.02615	down	40.9699	111.933	2.94646	3.05596	1.80112	3.24842	-1.9805	-1.94327	44.5272	37.4126	115.648	108.219	2.95331	2.93961	3.47832	2.6336	1.85972	1.74252	3.24192	3.25493	-1.97346	-1.98755	-1.74252	-2.14402	PLAC1	Homo sapiens placenta-specific 1 (PLAC1), mRNA [NM_021796]	FALSE	hs|Xq26.3	ENST00000359237	NM_021796	10761	placenta-specific 1	GO:0003674|GO:0007275|GO:0005576|GO:0001890	NM_021796	Hs.496811	chrX:133700139-133700080	chrX	133700080	133700139	-
SRPK3	-2.7234	-1.44541	2.7234	down	-1.11186	-0.15298	1.11186	down	26.3838	72.1513	18.5208	20.8518	0.0857642	1.53117	-0.412767	-0.259787	29.1236	23.6441	78.9439	65.3587	16.7966	20.245	24.5322	17.1715	0.169141	0.00238705	1.613	1.44935	-0.543774	-0.281759	-0.00238705	-0.517187	SRPK3	Homo sapiens SFRS protein kinase 3 (SRPK3), mRNA [NM_014370]	FALSE	hs|Xq28	ENST00000370104	NM_014370	26576	SFRS protein kinase 3	GO:0007517|GO:0000166|GO:0004674|GO:0007275|GO:0006468|GO:0005575|GO:0005524|GO:0030154|GO:0016740	NM_014370	Hs.104865	chrX:153050866-153050925	chrX	153050866	153050925	+
PMCH	-2.72325	-1.44533	2.72325	down	-1.04878	-0.0687053	1.04878	down	4.32489	11.8027	4.49605	4.65259	-0.353646	1.09168	-0.31426	-0.245555	3.58568	5.0641	13.6084	9.99705	5.64174	3.35035	5.55409	3.75109	-0.669655	-0.0376372	1.25974	0.92362	0.0653467	-0.693868	0.0376377	-0.528748	PMCH	Homo sapiens pro-melanin-concentrating hormone (PMCH), mRNA [NM_002674]	FALSE	hs|12q23.3	ENST00000329406	NM_002674	5367	pro-melanin-concentrating hormone	GO:0046005|GO:0009409|GO:0007268|GO:0005576|GO:0007275|GO:0045776|GO:0042593|GO:0007283|GO:0005615|GO:0007204|GO:0030154|GO:0007165|GO:0048168|GO:0002027|GO:0007595|GO:0042756|GO:0007218|GO:0030354|GO:0032227|GO:0031777	NM_002674	Hs.707990	chr12:102590400-102590341	chr12	102590341	102590400	-
SBSN	-2.71832	-1.44271	2.71832	down	1.06928	0.0966337	1.06928	up	4.53748	12.3982	4.82519	4.51988	-0.0789993	1.36371	0.0201356	-0.076498	4.55226	4.52271	12.5471	12.2494	4.82426	4.82611	4.3662	4.67356	-0.14128	-0.0167189	1.32664	1.40079	0.0235524	0.0167189	-0.125497	-0.0274987	SBSN	Homo sapiens suprabasin (SBSN), transcript variant 1, mRNA [NM_001166034]	FALSE	hs|19q12		NM_001166034	374897	suprabasin	GO:0005576	NM_001166034	Hs.433484	chr19:036014331-036014272	chr19	36014272	36014331	-
	-2.71015	-1.43837	2.71015	down	-1.02639	-0.0375733	1.02639	down	8.01595	22.1883	2.76389	2.86576	0.700299	2.13867	-0.824919	-0.787346	7.78424	8.24765	18.1974	26.1791	2.79322	2.73455	3.25206	2.47945	0.591608	0.80899	1.82193	2.45541	-0.805913	-0.843926	-0.591608	-0.983084		Leucine-rich repeat-containing protein 7 (Protein LAP1)(Densin-180) [Source:UniProtKB/Swiss-Prot;Acc:Q96NW7] [ENST00000370958]	FALSE	hs|1p31.1	ENST00000370958	AF498274					Hs.479658	chr1:70144101-70144160	chr1	70144101	70144160	+
QDPR	-2.70883	-1.43767	2.70883	down	-1.00716	-0.0102935	1.00716	down	17.9416	48.7511	758.268	764.426	-3.46374	-2.02607	1.95154	1.96183	19.2304	16.6528	47.1005	50.4017	771.429	745.107	773.123	755.728	-3.42691	-3.50058	-2.12934	-1.9228	1.98027	1.9228	1.97832	1.94534	QDPR	Homo sapiens quinoid dihydropteridine reductase (QDPR), mRNA [NM_000320]	FALSE	hs|4p15.32	ENST00000281243	NM_000320	5860	quinoid dihydropteridine reductase	GO:0006520|GO:0005737|GO:0005488|GO:0051066|GO:0006729|GO:0016491|GO:0009055|GO:0004155|GO:0055114	NM_000320	Hs.75438	chr4:017488089-017488030	chr4	17488030	17488089	-
LOC100133756	-2.70579	-1.43605	2.70579	down	1.06132	0.0858591	1.06132	up	15.7432	43.4707	117.775	111.123	-2.21168	-0.775636	0.701973	0.616114	15.7477	15.7386	50.9893	35.9521	117.35	118.199	114.054	108.192	-2.27825	-2.14512	-0.577978	-0.973293	0.700466	0.70348	0.65425	0.577978	LOC100133756	PREDICTED: Homo sapiens hypothetical LOC100133756 (LOC100133756), partial mRNA [XM_001718451]	FALSE			XM_001718451	100133756	hypothetical protein LOC100133756		XM_001718451		chrUn_gl000212:000061378-000061437	chrUn_gl000212	61378	61437	+
RAB27B	-2.68874	-1.42693	2.68874	down	1.21401	0.279778	1.21401	up	11.1623	30.0898	4.40215	3.58418	0.552754	1.97968	-0.805126	-1.0849	11.9739	10.3507	30.559	29.6206	3.51678	5.28752	4.03486	3.13349	0.590857	0.514651	1.94778	2.01159	-1.0956	-0.514651	-0.902456	-1.26735	RAB27B	Homo sapiens RAB27B, member RAS oncogene family (RAB27B), mRNA [NM_004163]	FALSE	hs|18q21.31	ENST00000262094	NM_004163	5874	RAB27B, member RAS oncogene family	GO:0005515|GO:0042589|GO:0005794|GO:0016020|GO:0000166|GO:0007264|GO:0017157|GO:0003924|GO:0031225|GO:0015031|GO:0005525	NM_004163	Hs.25318	chr18:052556632-052556691	chr18	52556632	52556691	+
C3orf67	-2.68358	-1.42416	2.68358	down	1.33738	0.419409	1.33738	up	159.737	430.848	441.759	331.565	-1.26674	0.157417	0.209369	-0.21004	162.833	156.641	423.194	438.501	417.648	465.869	301.147	361.983	-1.30575	-1.22773	0.0773859	0.237448	0.134242	0.284496	-0.342693	-0.0773859	C3orf67	Homo sapiens chromosome 3 open reading frame 67 (C3orf67), mRNA [NM_198463]	FALSE	hs|3p14.2	ENST00000482387	NM_198463	200844	chromosome 3 open reading frame 67		NM_198463	Hs.368434	chr3:058727842-058727783	chr3	58727783	58727842	-
LOC399715	-2.68307	-1.42389	2.68307	down	2.10439	1.0734	2.10439	up	4.70693	12.4994	38.4907	18.2561	-1.6625	-0.238617	1.39418	0.320781	5.68036	3.7335	13.9133	11.0855	32.6271	44.3543	15.8441	20.668	-1.42675	-1.89825	-0.129125	-0.348108	1.17637	1.61199	0.129125	0.512437	LOC399715	cDNA FLJ46311 fis, clone TESTI4040197 [Source:UniProtKB/TrEMBL;Acc:Q6ZRJ4] [ENST00000399868]	FALSE	hs|10p15.1	ENST00000399868	AK128185	399715	FLJ46311 protein			Hs.58963	chr10:6377847-6377906	chr10	6377847	6377906	+
PADI2	-2.68151	-1.42305	2.68151	down	1.09354	0.129004	1.09354	up	4.12101	11.4476	129.863	118.896	-3.28827	-1.86522	1.70589	1.57688	4.5009	3.74112	14.4022	8.493	132.47	127.257	122.04	115.752	-3.22188	-3.35466	-1.53865	-2.1918	1.73854	1.67323	1.61511	1.53865	PADI2	Homo sapiens peptidyl arginine deiminase, type II (PADI2), mRNA [NM_007365]	FALSE	hs|1p36.13	ENST00000375486	NM_007365	11240	peptidyl arginine deiminase, type II	GO:0018101|GO:0005737|GO:0016787|GO:0005509|GO:0004668|GO:0006464	NM_007365	Hs.33455	chr1:017393823-017393764	chr1	17393764	17393823	-
LOC92973	-2.67785	-1.42108	2.67785	down	1.22822	0.296569	1.22822	up	7.5447	18.1632	18.8962	15.3649	-1.08436	0.336719	0.469822	0.173253	11.6689	3.42048	24.547	11.7795	23.115	14.6775	18.6376	12.0922	-0.266137	-1.90258	0.811955	-0.138517	0.801126	0.138517	0.485394	-0.138889	LOC92973	Homo sapiens hypothetical LOC92973 (LOC92973), non-coding RNA [NR_024006]	FALSE	hs|9p13.3		NR_024006	92973	hypothetical LOC92973		NR_024006	Hs.720274	chr9:035865315-035865374	chr9	35865315	35865374	+
LRRC34	-2.67591	-1.42003	2.67591	down	1.32726	0.408453	1.32726	up	16.5242	43.7409	21.2139	16.5024	-0.310576	1.10945	0.0793152	-0.329138	19.6331	13.4154	46.5603	40.9215	19.1339	23.294	12.167	20.8378	-0.102852	-0.518301	1.14817	1.07073	-0.0589046	0.217535	-0.71718	0.0589051	LRRC34	Homo sapiens leucine rich repeat containing 34 (LRRC34), mRNA [NM_153353]	FALSE	hs|3q26.2	ENST00000446859	NM_153353	151827	leucine rich repeat containing 34		NM_153353	Hs.591289	chr3:169511485-169511426	chr3	169511426	169511485	-
KCNQ1OT1	-2.67198	-1.41791	2.67198	down	1.29863	0.376992	1.29863	up	17.5339	47.1584	9.31996	6.82457	0.232508	1.65042	-0.760902	-1.13789	18.358	16.7098	43.7896	50.5273	12.5726	6.06731	5.70732	7.94182	0.233383	0.231632	1.49278	1.80806	-0.231632	-1.29017	-1.37615	-0.899638	KCNQ1OT1	Homo sapiens KCNQ1 overlapping transcript 1 (non-protein coding) (KCNQ1OT1), non-coding RNA [NR_002728]	FALSE	hs|11p15.5		NR_002728	10984	KCNQ1 overlapping transcript 1 (non-protein coding)		NR_002728		chr11:002661862-002661803	chr11	2661803	2661862	-
LOC26080	-2.67032	-1.41701	2.67032	down	1.14203	0.191595	1.14203	up	3.61958	9.80158	32.6239	28.6749	-2.23048	-0.81347	0.954875	0.76328	3.85929	3.37987	11.253	8.35019	31.9734	33.2744	26.4791	30.8707	-2.20178	-2.25919	-0.652659	-0.974281	0.929797	0.979953	0.652659	0.873901	LOC26080	Homo sapiens hypothetical LOC26080 (LOC26080), non-coding RNA [NR_027278]	FALSE	hs|22q11.21	ENST00000424147	NR_027278|NP852841	26080	hypothetical LOC26080		NR_027278	Hs.629498	chr22:018866012-018865953	chr22	18865953	18866012	-
CDC14B	-2.66855	-1.41606	2.66855	down	-1.04847	-0.0682864	1.04847	down	2.54237	7.69475	107.823	113.245	-3.72116	-2.3051	1.70674	1.77503	2.17735	2.90738	11.3917	3.99785	99.8948	115.751	122.568	103.921	-3.99671	-3.4456	-1.60416	-3.00604	1.60416	1.80933	1.89415	1.65591	CDC14B	Homo sapiens CDC14 cell division cycle 14 homolog B (S. cerevisiae) (CDC14B), transcript variant 2, mRNA [NM_033331]	FALSE	hs|9q22.33	ENST00000375241	NM_033331	8555	CDC14 cell division cycle 14 homolog B (S. cerevisiae)	GO:0005515|GO:0006470|GO:0016787|GO:0005730|GO:0005634|GO:0008138|GO:0004722|GO:0004725	NM_033331	Hs.40582	chr9:099263578-099263519	chr9	99263519	99263578	-
CAV3	-2.66802	-1.41577	2.66802	down	-1.02151	-0.0307045	1.02151	down	46.46	124.612	14.9424	15.2022	0.790796	2.20657	-0.844572	-0.813868	45.0102	47.9099	120.077	129.148	13.1951	16.6898	14.2908	16.1137	0.678782	0.902811	2.09964	2.3135	-1.01036	-0.678782	-0.900398	-0.727338	CAV3	Homo sapiens caveolin 3 (CAV3), transcript variant 2, mRNA [NM_001234]	FALSE	hs|3p25.3	ENST00000397368	NM_001234	859	caveolin 3	GO:0031579|GO:0030018|GO:0031594|GO:0060307|GO:0014819|GO:0007204|GO:0032403|GO:0046716|GO:0030154|GO:0043409|GO:0010614|GO:0005737|GO:0008104|GO:0016010|GO:0043407|GO:0042598|GO:0042391|GO:0051925|GO:0042632|GO:0031116|GO:0005794|GO:0009986|GO:0030315|GO:0005625|GO:0042593|GO:0008022|GO:0033292|GO:0045792|GO:0032947|GO:0007517|GO:0051001|GO:0060299|GO:0005901|GO:0006641|GO:0016049|GO:0016021|GO:…	NM_001234	Hs.98303	chr3:008787416-008787475	chr3	8787416	8787475	+
NEB	-2.66542	-1.41436	2.66542	down	-1.02234	-0.0318818	1.02234	down	5.57137	13.347	3.45581	3.56674	0.40129	1.81565	-0.115992	-0.0841105	3.07736	8.06537	13.3807	13.3133	3.47558	3.43603	4.02911	3.10436	-0.360713	1.16329	1.76489	1.86641	-0.104044	-0.127941	0.104044	-0.272265	NEB	Homo sapiens nebulin (NEB), transcript variant 3, mRNA [NM_004543]	FALSE	hs|2q23.3	ENST00000172853	NM_004543	4703	nebulin	GO:0005515|GO:0030832|GO:0030018|GO:0005737|GO:0003779|GO:0015629|GO:0008307|GO:0030017|GO:0007525	NM_004543	Hs.588655	chr2:152342251-152342192	chr2	152342192	152342251	-
IL11	-2.65852	-1.41063	2.65852	down	-1.53328	-0.616626	1.53328	down	5.25635	13.2719	2.55471	4.48596	0.00313616	1.41376	-0.937402	-0.320777	7.05626	3.45645	14.6848	11.859	2.57218	2.53723	6.66518	2.30673	0.450964	-0.444692	1.51353	1.31399	-0.923843	-0.950961	0.444691	-1.08624	IL11	Homo sapiens interleukin 11 (IL11), mRNA [NM_000641]	FALSE	hs|19q13.33	ENST00000264563	NM_000641	3589	interleukin 11	GO:0008284|GO:0005142|GO:0007267|GO:0050731|GO:0030168|GO:0005576|GO:0005125|GO:0005615|GO:0046888|GO:0033138|GO:0045944|GO:0030219|GO:0030183|GO:0045444|GO:0043410|GO:0008083	NM_000641	Hs.467304	chr19:055875847-055875788	chr19	55875788	55875847	-
APOBEC1	-2.65302	-1.40764	2.65302	down	-1.02316	-0.033026	1.02316	down	3.41686	9.76102	3.40884	3.52463	-0.139661	1.26798	-0.12002	-0.0869944	2.96651	3.86722	13.4627	6.05936	3.3819	3.43578	4.00831	3.04096	-0.397904	0.118583	1.78944	0.746513	-0.12773	-0.112311	0.112311	-0.2863	APOBEC1	Homo sapiens apolipoprotein B mRNA editing enzyme, catalytic polypeptide 1 (APOBEC1), mRNA [NM_001644]	FALSE	hs|12p13.31	ENST00000229304	NM_001644	339	apolipoprotein B mRNA editing enzyme, catalytic polypeptide 1	GO:0005515|GO:0006397|GO:0006629|GO:0032869|GO:0016556|GO:0045471|GO:0042493|GO:0016554|GO:0006970|GO:0010043|GO:0046872|GO:0051592|GO:0051607|GO:0042953|GO:0016787|GO:0042127|GO:0004126|GO:0017091|GO:0008270|GO:0048255|GO:0010332|GO:0042158	NM_001644	Hs.560	chr12:007805121-007805062	chr12	7805062	7805121	-
DAO	-2.64701	-1.40436	2.64701	down	-1.07485	-0.10413	1.07485	down	3.25789	8.67387	3.87245	4.17032	-0.32007	1.08429	-0.0473554	0.0567749	2.78324	3.73254	9.97796	7.36979	4.10049	3.6444	3.86851	4.47213	-0.598746	-0.0413942	1.24845	0.920133	0.0413942	-0.136105	-0.0477452	0.161295	DAO	Homo sapiens D-amino-acid oxidase (DAO), mRNA [NM_001917]	FALSE	hs|12q24.11	ENST00000228476	NM_001917	1610	D-amino-acid oxidase	GO:0005488|GO:0016491|GO:0046487|GO:0003884|GO:0006551|GO:0055114|GO:0005777	NM_001917	Hs.113227	chr12:109294606-109294665	chr12	109294606	109294665	+
RNF212	-2.63734	-1.39909	2.63734	down	-1.02528	-0.0360231	1.02528	down	6.57528	17.4258	3.37699	3.48883	0.433249	1.83234	-0.516729	-0.480706	6.34138	6.80919	16.939	17.9125	3.39004	3.36393	3.8878	3.08986	0.314929	0.55157	1.73762	1.92705	-0.50746	-0.525998	-0.314929	-0.646482	RNF212	Homo sapiens ring finger protein 212 (RNF212), transcript variant 1, mRNA [NM_001131034]	FALSE	hs|4p16.3	ENST00000382968	NM_001131034|NP1467268	285498	ring finger protein 212	GO:0005515|GO:0008270|GO:0046872	NM_001131034	Hs.248290	chr4:001065441-001065382	chr4	1065382	1065441	-
MNDA	-2.63259	-1.39648	2.63259	down	1.08997	0.124283	1.08997	up	7.7266	20.1509	10.7862	9.94505	-0.510462	0.88602	0.00385737	-0.120426	6.36889	9.08431	21.1342	19.1676	10.8444	10.728	10.8249	9.06517	-0.833608	-0.187317	0.902075	0.869966	0.015336	-0.00762129	0.00762129	-0.248473	MNDA	Homo sapiens myeloid cell nuclear differentiation antigen (MNDA), mRNA [NM_002432]	FALSE		ENST00000368141	NM_002432	4332	myeloid cell nuclear differentiation antigen	GO:0005515|GO:0006968|GO:0005737|GO:0005634|GO:0003677|GO:0045449	NM_002432	Hs.153837
C11orf92	-2.62518	-1.39242	2.62518	down	-2.14932	-1.10388	2.14932	down	7.80853	20.4484	12.2359	25.5472	-1.12836	0.264053	-0.503992	0.599889	6.75879	8.85827	19.3087	21.5881	15.316	9.15582	27.4184	23.676	-1.39047	-0.866254	0.129158	0.398949	-0.129158	-0.878826	0.705821	0.493958	C11orf92	Homo sapiens chromosome 11 open reading frame 92 (C11orf92), mRNA [NM_207429]	FALSE	hs|11q23.1	ENST00000355430	NM_207429	399948	chromosome 11 open reading frame 92	GO:0016020|GO:0016021	NM_207429	Hs.125166	chr11:111164321-111164262	chr11	111164262	111164321	-
KCNA3	-2.60746	-1.38265	2.60746	down	-1.74619	-0.804208	1.74619	down	53.5493	140.818	39.7717	68.8347	-0.198533	1.18411	-0.631777	0.172431	53.9894	53.1092	152.443	129.192	34.1411	45.4024	70.2157	67.4537	-0.253654	-0.143411	1.24909	1.11914	-0.833715	-0.429839	0.201452	0.143411	KCNA3	Homo sapiens potassium voltage-gated channel, shaker-related subfamily, member 3 (KCNA3), mRNA [NM_002232]	FALSE	hs|1p13.3	ENST00000369769	NM_002232	3738	potassium voltage-gated channel, shaker-related subfamily, member 3	GO:0005515|GO:0005251|GO:0015271|GO:0005244|GO:0016020|GO:0008076|GO:0030955|GO:0016021|GO:0055085|GO:0006813|GO:0006811	NM_002232	Hs.169948	chr1:111215146-111215087	chr1	111215087	111215146	-
LOC339894	-2.606	-1.38184	2.606	down	-1.18993	-0.250878	1.18993	down	5.04462	12.9505	3.5745	4.26244	0.190253	1.57209	-0.260845	-0.00996733	6.15631	3.93293	14.2144	11.6866	3.66302	3.48599	4.03799	4.48689	0.446506	-0.0659995	1.65894	1.48524	-0.221418	-0.300272	-0.0859342	0.0659995	LOC339894	Homo sapiens cDNA clone IMAGE:4815332 [BC040669]	FALSE	hs|3q25.31		BC040669	339894	hypothetical protein LOC339894			Hs.478050	chr3:156800009-156799950	chr3	156799950	156800009	-
FGFBP1	-2.60139	-1.37928	2.60139	down	-1.02616	-0.037256	1.02616	down	54.3848	141.415	3.38475	3.49958	1.94416	3.32344	-2.04128	-2.00402	60.8325	47.9372	149.261	133.568	3.38905	3.38046	3.89728	3.10187	2.04903	1.83929	3.34917	3.29771	-2.03576	-2.0468	-1.83929	-2.16876	FGFBP1	Homo sapiens fibroblast growth factor binding protein 1 (FGFBP1), mRNA [NM_005130]	FALSE	hs|4p15.32	ENST00000259988	NM_005130	9982	fibroblast growth factor binding protein 1	GO:0007165|GO:0008285|GO:0019838|GO:0005886|GO:0007267|GO:0005576|GO:0008201|GO:0005615|GO:0019898	NM_005130	Hs.1690	chr4:015937391-015937332	chr4	15937332	15937391	-
CPA2	-2.59936	-1.37816	2.59936	down	1.17908	0.237661	1.17908	up	10.5403	27.3414	4.25911	3.57977	0.683498	2.06166	-0.613474	-0.851135	8.61942	12.4611	31.1344	23.5484	3.48108	5.03713	3.99898	3.16056	0.350634	1.01636	2.2087	1.91462	-0.876314	-0.350634	-0.681336	-1.02093	CPA2	Homo sapiens carboxypeptidase A2 (pancreatic) (CPA2), mRNA [NM_001869]	FALSE		ENST00000417971	NM_001869	1358	carboxypeptidase A2 (pancreatic)	GO:0005515|GO:0007039|GO:0006508|GO:0008270|GO:0008233|GO:0005576|GO:0046872|GO:0008237|GO:0004181	NM_001869	Hs.490038
CDH10	-2.59595	-1.37626	2.59595	down	-1.02452	-0.0349484	1.02452	down	3.0158	7.80811	3.02821	3.13382	-0.145013	1.23125	-0.11515	-0.0802021	2.60514	3.42646	8.24978	7.36644	3.02305	3.03337	3.5528	2.71484	-0.409669	0.119644	1.25854	1.20396	-0.113915	-0.116386	0.113915	-0.274319	CDH10	Homo sapiens cadherin 10, type 2 (T2-cadherin) (CDH10), mRNA [NM_006727]	FALSE	hs|5p14.2	ENST00000264463	NM_006727	1008	cadherin 10, type 2 (T2-cadherin)	GO:0005515|GO:0005886|GO:0005509|GO:0016021|GO:0007156	NM_006727	Hs.92489	chr5:024487499-024487440	chr5	24487440	24487499	-
DIRC3	-2.59395	-1.37515	2.59395	down	-1.02117	-0.0302196	1.02117	down	25.4808	66.3823	3.74291	3.85653	1.27371	2.64887	-1.48127	-1.45105	26.7447	24.2169	68.3776	64.3871	3.7584	3.72742	4.34021	3.37284	1.27836	1.26907	2.63784	2.65989	-1.4716	-1.49093	-1.26907	-1.63302	DIRC3	Homo sapiens disrupted in renal carcinoma 3 (DIRC3), non-coding RNA [NR_026597]	FALSE	hs|2q35		NR_026597	729582	disrupted in renal carcinoma 3		NR_026597	Hs.572788	chr2:218148860-218148801	chr2	218148801	218148860	-
FAM50B	-2.58824	-1.37197	2.58824	down	-1.51465	-0.59898	1.51465	down	217.577	557.768	130.528	197.869	0.104915	1.47689	-0.59898	0	256.303	178.85	587.328	528.209	133.574	127.483	195.63	200.107	0.297488	-0.0876567	1.49902	1.45476	-0.561616	-0.636345	-0.0162489	0.0162489	FAM50B	Homo sapiens family with sequence similarity 50, member B (FAM50B), mRNA [NM_012135]	FALSE	hs|6p25.2	ENST00000380274	NM_012135	26240	family with sequence similarity 50, member B	GO:0005634	NM_012135	Hs.140944	chr6:003851193-003851252	chr6	3851193	3851252	+
	-2.58571	-1.37056	2.58571	down	1.49291	0.578123	1.49291	up	5.0442	12.0689	7.34884	4.7931	-0.517888	0.852675	0.0719547	-0.506169	3.06469	7.02371	12.5833	11.5545	9.78702	4.91067	3.62471	5.9615	-1.18311	0.147336	0.859796	0.845553	0.573122	-0.429212	-0.865001	-0.147336			FALSE	hs|15q25.3								chr15:084924754-084924813	chr15	84924754	84924813	+
	-2.58498	-1.37015	2.58498	down	-1.80299	-0.850392	1.80299	down	52.9772	137.311	13.2653	23.612	0.526231	1.89638	-1.4849	-0.63451	57.1212	48.8332	142.206	132.416	10.6641	15.8666	21.0937	26.1303	0.572335	0.480126	1.89343	1.89933	-1.76783	-1.20198	-0.788895	-0.480126			FALSE	hs|12q23.3								chr12:103474789-103474730	chr12	103474730	103474789	-
EMP1	-2.58472	-1.37001	2.58472	down	1.50857	0.593183	1.50857	up	3.63494	9.4797	6.86231	3.76072	-0.102636	1.26737	0.549581	-0.043602	3.92044	3.34944	8.36714	10.5923	10.7514	2.97327	3.50114	4.0203	-0.0560665	-0.149205	1.04287	1.49188	1.48047	-0.38131	-0.143271	0.056067	EMP1	Homo sapiens epithelial membrane protein 1 (EMP1), mRNA [NM_001423]	FALSE	hs|12p13.1	ENST00000256951	NM_001423	2012	epithelial membrane protein 1	GO:0008544|GO:0005886|GO:0008283|GO:0030855|GO:0016049|GO:0005624|GO:0007275|GO:0016021	NM_001423	Hs.436298	chr12:013369562-013369621	chr12	13369562	13369621	+
CACNA2D4	-2.58371	-1.36944	2.58371	down	1.42988	0.51589	1.42988	up	4.28515	11.6097	10.8874	7.8122	-1.07218	0.297267	0.291412	-0.224478	4.75608	3.81422	15.1373	8.08212	11.2635	10.5114	9.54489	6.0795	-0.979962	-1.16439	0.695515	-0.100981	0.344957	0.237867	0.100981	-0.549938	CACNA2D4	Homo sapiens calcium channel, voltage-dependent, alpha 2/delta subunit 4 (CACNA2D4), mRNA [NM_172364]	FALSE	hs|12p13.33	ENST00000444595	NM_172364	93589	calcium channel, voltage-dependent, alpha 2/delta subunit 4	GO:0005262|GO:0005244|GO:0016020|GO:0005509|GO:0006816|GO:0016021|GO:0007601|GO:0050896|GO:0006811	NM_172364	Hs.13768	chr12:001902076-001902017	chr12	1902017	1902076	-
RYR2	-2.58175	-1.36835	2.58175	down	-1.02148	-0.0306544	1.02148	down	38.296	99.5883	3.58369	3.69376	1.65345	3.0218	-1.75306	-1.7224	37.0589	39.533	106.831	92.3458	3.60263	3.56476	4.15848	3.22904	1.53985	1.76705	3.0725	2.9711	-1.74174	-1.76437	-1.53985	-1.90495	RYR2	Homo sapiens ryanodine receptor 2 (cardiac) (RYR2), mRNA [NM_001035]	FALSE	hs|1q43	ENST00000366574	NM_001035	6262	ryanodine receptor 2 (cardiac)	GO:0034236|GO:0005516|GO:0034237|GO:0005513|GO:0030018|GO:0005886|GO:0060048|GO:0042802|GO:0031000|GO:0032026|GO:0015278|GO:0004872|GO:0019717|GO:0006811|GO:0001666|GO:0007584|GO:0051480|GO:0042493|GO:0005509|GO:0010881|GO:0033017|GO:0014808|GO:0034704|GO:0055085|GO:0043924|GO:0051775|GO:0001950|GO:0016021|GO:0008627|GO:0005216|GO:0005219	NM_001035	Hs.109514	chr1:237996036-237996095	chr1	237996036	237996095	+
TNIK	-2.57837	-1.36646	2.57837	down	-1.88042	-0.911052	1.88042	down	3.41	8.8084	20.719	39.1994	-2.02937	-0.662909	0.594473	1.50553	3.00411	3.81589	9.58175	8.03505	20.7256	20.7124	35.2594	43.1394	-2.26889	-1.78985	-0.590319	-0.7355	0.598627	0.590319	1.3601	1.65095	TNIK	Homo sapiens TRAF2 and NCK interacting kinase (TNIK), transcript variant 1, mRNA [NM_015028]	FALSE	hs|3q26.2	ENST00000284483	NM_015028|NP161044	23043	TRAF2 and NCK interacting kinase	GO:0005515|GO:0005083|GO:0000166|GO:0004674|GO:0007254|GO:0006950|GO:0006468|GO:0005575|GO:0005524|GO:0016740|GO:0007243	NM_015028	Hs.34024	chr3:170781729-170781670	chr3	170781670	170781729	-
	-2.57383	-1.36392	2.57383	down	-1.3503	-0.433275	1.3503	down	3.00348	7.93735	2.90853	4.05811	-0.0332642	1.33065	-0.0700645	0.363211	3.06005	2.94691	6.30937	9.56533	3.02457	2.7925	3.04005	5.07617	-0.0730681	0.00653982	0.97609	1.68521	-0.00878668	-0.131342	-0.00653982	0.732961		Putative uncharacterized protein ENSP00000371928 [Source:UniProtKB/TrEMBL;Acc:B7WPA2] [ENST00000382488]	FALSE	hs|4p16.1	ENST00000382488	AK127863					Hs.518622	chr4:8514278-8514337	chr4	8514278	8514337	+
HBD	-2.56988	-1.3617	2.56988	down	-1.7242	-0.785926	1.7242	down	492.884	1274.03	18.8507	31.7627	1.94452	3.30622	-2.78784	-2.00192	519.026	466.741	1356.8	1191.26	14.6764	23.0249	30.2868	33.2385	1.95413	1.93491	3.34568	3.26676	-3.109	-2.46668	-2.06893	-1.93491	HBD	Homo sapiens hemoglobin, delta (HBD), mRNA [NM_000519]	FALSE	hs|11p15.4	ENST00000429817	NM_000519	3045	hemoglobin, delta	GO:0019825|GO:0005833|GO:0006810|GO:0005344|GO:0046872|GO:0020037|GO:0015671	NM_000519	Hs.699280	chr11:005255317-005255258	chr11	5255258	5255317	-
	-2.56529	-1.35912	2.56529	down	-1.0262	-0.0373137	1.0262	down	10.9566	21.7289	2.94225	3.05173	1.1676	2.52672	-0.259676	-0.222363	18.4747	3.43848	28.7869	14.6708	2.94899	2.93551	3.47328	2.63017	2.31348	0.0217214	2.95855	2.09489	-0.252678	-0.266674	-0.0217214	-0.423004		Uncharacterized protein C12orf55 [Source:UniProtKB/Swiss-Prot;Acc:Q96N23] [ENST00000298953]	FALSE	hs|12q23.1	ENST00000298953	XM_001717983				XM_001717983	Hs.535389	chr12:96934686-96934745	chr12	96934686	96934745	+
ABCA12	-2.5647	-1.35879	2.5647	down	-1.90671	-0.931085	1.90671	down	114.946	295.338	9.17688	17.1064	1.34796	2.70674	-2.32034	-1.38926	125.814	104.077	280.821	309.855	11.2666	7.08718	15.7903	18.4224	1.41779	1.27812	2.58137	2.83212	-1.98227	-2.65842	-1.5004	-1.27812	ABCA12	Homo sapiens ATP-binding cassette, sub-family A (ABC1), member 12 (ABCA12), transcript variant 1, mRNA [NM_173076]	FALSE	hs|2q35	ENST00000419637	NM_173076	26154	ATP-binding cassette, sub-family A (ABC1), member 12	GO:0019725|GO:0016020|GO:0000166|GO:0006869|GO:0016021|GO:0016887|GO:0005524	NM_173076	Hs.134585	chr2:215796336-215796277	chr2	215796277	215796336	-
MED13L	-2.5591	-1.35564	2.5591	down	-1.91118	-0.934464	1.91118	down	269.695	697.552	284.928	540.552	-0.607112	0.748525	-0.530963	0.4035	265.387	274.004	771.52	623.584	245.791	324.065	566.085	515.018	-0.69714	-0.517084	0.847683	0.649367	-0.726696	-0.33523	0.47177	0.33523	MED13L	Homo sapiens mediator complex subunit 13-like (MED13L), mRNA [NM_015335]	FALSE	hs|12q24.22	ENST00000281928	NM_015335	23389	mediator complex subunit 13-like	GO:0006357|GO:0016592|GO:0005634|GO:0016455|GO:0045449	NM_015335	Hs.603766	chr12:116396747-116396688	chr12	116396688	116396747	-
ZNF606	-2.55815	-1.3551	2.55815	down	-1.50962	-0.594187	1.50962	down	11.706	30.0518	4.67592	6.82116	0.479878	1.83498	-0.876725	-0.282538	10.4794	12.9326	32.7191	27.3846	3.45339	5.89846	6.92183	6.72049	0.261174	0.698583	1.90896	1.761	-1.2592	-0.494255	-0.261174	-0.303903	ZNF606	Homo sapiens zinc finger protein 606 (ZNF606), mRNA [NM_025027]	FALSE	hs|19q13.41	ENST00000341164	NM_025027	80095	zinc finger protein 606	GO:0005622|GO:0006355|GO:0008270|GO:0005634|GO:0003677|GO:0046872	NM_025027	Hs.654967	chr19:058489120-058489061	chr19	58489061	58489120	-
FYB	-2.55361	-1.35254	2.55361	down	-1.41893	-0.5048	1.41893	down	4.16395	10.6107	80.3164	114.039	-2.83767	-1.48513	1.45247	1.95727	3.66173	4.66617	10.4523	10.7691	82.5194	78.1133	114.326	113.752	-3.0795	-2.59583	-1.56107	-1.40919	1.49574	1.40919	1.96097	1.95356	FYB	Homo sapiens FYN binding protein (FYB-120/130) (FYB), transcript variant 1, mRNA [NM_001465]	FALSE	hs|5p13.1	ENST00000263405	NM_001465	2533	FYN binding protein (FYB-120/130)	GO:0005515|GO:0007165|GO:0006955|GO:0005737|GO:0006468|GO:0005634|GO:0006607|GO:0007243	NM_001465	Hs.370503	chr5:039105563-039105504	chr5	39105504	39105563	-
GDF3	-2.55132	-1.35125	2.55132	down	-1.01962	-0.0280383	1.01962	down	3.89392	10.2196	3.9965	4.11606	-0.179424	1.17182	-0.114913	-0.0868745	3.30645	4.48139	12.8655	7.57377	3.96403	4.02897	4.66692	3.5652	-0.465733	0.106884	1.49963	0.844013	-0.122941	-0.106885	0.107443	-0.281192	GDF3	Homo sapiens growth differentiation factor 3 (GDF3), mRNA [NM_020634]	FALSE	hs|12p13.31	ENST00000329913	NM_020634	9573	growth differentiation factor 3	GO:0005576|GO:0008083|GO:0005615|GO:0005125|GO:0002021	NM_020634	Hs.86232	chr12:007842952-007842893	chr12	7842893	7842952	-
	-2.53014	-1.33922	2.53014	down	1.25319	0.32561	1.25319	up	6.73449	17.1751	21.4962	17.6369	-1.33922	2.38419e-07	0.332587	0.00697637	6.50842	6.96056	18.59	15.7602	18.5278	24.4646	12.9637	22.31	-1.45464	-1.22379	0.0647225	-0.0647221	0.135778	0.529396	-0.38456	0.398512			FALSE	hs|Xp11.23								chrX:048634229-048634170	chrX	48634170	48634229	-
ZNF618	-2.52602	-1.33686	2.52602	down	-1.25049	-0.322499	1.25049	down	2.73989	7.031	2.77727	3.65746	-0.165293	1.17157	-0.120812	0.201687	2.35292	3.12687	8.44819	5.6138	2.7971	2.75744	4.79371	2.52121	-0.437407	0.10682	1.412	0.931139	-0.10682	-0.134805	0.665273	-0.261899	ZNF618	Homo sapiens zinc finger protein 618 (ZNF618), mRNA [NM_133374]	FALSE	hs|9q33.1	ENST00000374128	NM_133374|NP1245140	114991	zinc finger protein 618	GO:0005622|GO:0046983|GO:0008270|GO:0005634|GO:0003677|GO:0046872|GO:0045449	NM_133374	Hs.349208	chr9:116794935-116794994	chr9	116794935	116794994	+
SPTB	-2.51571	-1.33097	2.51571	down	-1.02437	-0.03473	1.02437	down	2.85031	7.55294	2.87311	2.97263	-0.153506	1.17746	-0.116818	-0.0820885	2.44465	3.25598	10.0338	5.07207	2.87694	2.86929	3.3684	2.57687	-0.427214	0.120202	1.61517	0.73975	-0.111206	-0.122431	0.111206	-0.275383	SPTB	Homo sapiens spectrin, beta, erythrocytic (SPTB), transcript variant 1, mRNA [NM_001024858]	FALSE		ENST00000342835	NM_001024858	6710	spectrin, beta, erythrocytic	GO:0005515|GO:0043234|GO:0008091|GO:0005737|GO:0051015|GO:0031235|GO:0005200|GO:0014731|GO:0015629|GO:0005938|GO:0051693|GO:0005829	NM_001024858	Hs.417303
GAS2	-2.51262	-1.32919	2.51262	down	-1.37114	-0.455372	1.37114	down	368.259	930.403	1510.03	2073.61	-1.68873	-0.359542	0.357744	0.813116	375.332	361.185	962.375	898.431	1503.02	1517.05	2008.61	2138.61	-1.728	-1.64947	-0.364347	-0.354736	0.354736	0.360752	0.767949	0.858283	GAS2	Homo sapiens growth arrest-specific 2 (GAS2), transcript variant 1, mRNA [NM_005256]	FALSE	hs|11p14.3	ENST00000454584	NM_005256	2620	growth arrest-specific 2	GO:0007049|GO:0005737|GO:0016020|GO:0008360|GO:0005884|GO:0006915|GO:0007050|GO:0005856|GO:0019898	NM_005256	Hs.632151	chr11:022834194-022834253	chr11	22834194	22834253	+
FLJ39080	-2.50681	-1.32585	2.50681	down	-1.06869	-0.09584	1.06869	down	4.66097	11.5951	5.30767	5.4057	-0.524702	0.801152	-0.357742	-0.261902	6.20444	3.11749	15.0083	8.18185	7.34281	3.27252	4.094	6.7174	-0.095223	-0.954181	1.18438	0.417922	0.228915	-0.944399	-0.619026	0.0952225	FLJ39080	Homo sapiens cDNA FLJ39080 fis, clone NT2RP7018197 [AK096399]	FALSE	hs|8q21.11		AK096399	441355	hypothetical gene supported by AK096399			Hs.647162	chr8:75670332-75670391	chr8	75670332	75670391	+
MTL5	-2.50437	-1.32445	2.50437	down	1.16153	0.216025	1.16153	up	13.5203	34.071	43.9123	37.861	-1.45229	-0.127848	0.257988	0.0419631	13.8683	13.1723	32.2385	35.9036	44.4983	43.3263	36.6474	39.0745	-1.48213	-1.42245	-0.259921	0.0042243	0.280935	0.235042	-0.0042243	0.0881505	MTL5	Homo sapiens metallothionein-like 5, testis-specific (tesmin) (MTL5), transcript variant 1, mRNA [NM_004923]	FALSE	hs|11q13.2	ENST00000255087	NM_004923|NP076609	9633	metallothionein-like 5, testis-specific (tesmin)	GO:0005737|GO:0010038|GO:0007275|GO:0005634|GO:0005625|GO:0007283|GO:0006875|GO:0046872|GO:0030154	NM_004923	Hs.145932	chr11:068475010-068474951	chr11	68474951	68475010	-
CLEC1A	-2.49845	-1.32103	2.49845	down	-1.01939	-0.0276995	1.01939	down	1464.28	3657.21	3.72117	3.83609	4.22528	5.54631	-4.37684	-4.34914	1616.83	1311.73	3633.41	3681	3.65729	3.78506	4.3845	3.28769	4.30915	4.1414	5.48252	5.6101	-4.39792	-4.35576	-4.1414	-4.55688	CLEC1A	Homo sapiens C-type lectin domain family 1, member A (CLEC1A), mRNA [NM_016511]	FALSE	hs|12p13.2	ENST00000315330	NM_016511|NP1205104	51267	C-type lectin domain family 1, member A	GO:0005622|GO:0016020|GO:0005887|GO:0005488|GO:0005529|GO:0006952|GO:0007166|GO:0004888	NM_016511	Hs.29549	chr12:010223178-010223119	chr12	10223119	10223178	-
RAPH1	-2.49446	-1.31873	2.49446	down	-1.29547	-0.373477	1.29547	down	5.94863	13.5984	3.59654	4.8101	-0.0437028	1.27503	-0.614305	-0.240827	3.10233	8.79492	17.2591	9.93772	2.73493	4.45815	3.18772	6.43249	-0.86234	0.774934	1.61881	0.931241	-0.963083	-0.265526	-0.747181	0.265526	RAPH1	Homo sapiens Ras association (RalGDS/AF-6) and pleckstrin homology domains 1 (RAPH1), transcript variant 3, mRNA [NM_203365]	FALSE	hs|2q33.2	ENST00000355146	NM_203365	65059	Ras association (RalGDS/AF-6) and pleckstrin homology domains 1	GO:0007165|GO:0005737|GO:0007160|GO:0005886|GO:0005634|GO:0030175|GO:0005856|GO:0030027	NM_203365	Hs.471162	chr2:204354754-204354695	chr2	204354695	204354754	-
NMU	-2.49025	-1.31629	2.49025	down	1.50696	0.591642	1.50696	up	23.3134	57.5903	7.37086	4.79584	0.763527	2.07982	-0.902825	-1.49447	27.4866	19.1402	53.0462	62.1344	5.67938	9.06235	4.25834	5.33334	0.957611	0.569442	1.91135	2.24829	-1.23621	-0.569442	-1.65677	-1.33216	NMU	Homo sapiens neuromedin U (NMU), mRNA [NM_006681]	FALSE	hs|4q12	ENST00000264218	NM_006681	10874	neuromedin U	GO:0007586|GO:0005102|GO:0006950|GO:0005576|GO:0009648|GO:0001696|GO:0019233|GO:0007165|GO:0007218|GO:0045987|GO:0050806|GO:0043195|GO:0046887|GO:0042922|GO:0042755	NM_006681	Hs.418367	chr4:056461505-056461446	chr4	56461446	56461505	-
	-2.48748	-1.31468	2.48748	down	1.14542	0.195878	1.14542	up	44.6966	110.969	14.2395	14.825	0.480472	1.79516	-1.32843	-1.5243	50.8994	38.4938	119.124	102.814	20.9815	7.49754	24.8065	4.84352	0.615005	0.345938	1.84697	1.74334	-0.582419	-2.07443	-0.345938	-2.70267		TSL [Source:UniProtKB/TrEMBL;Acc:A0ZNI9] [ENST00000436543]	FALSE	hs|7p15.2	ENST00000436543	AB050003					Hs.571330	chr7:27667051-27667109	chr7	27667051	27667109	+
C21orf99	-2.4823	-1.31168	2.4823	down	-1.00567	-0.00816107	1.00567	down	138.703	346.087	137.658	138.534	-0.0344405	1.27724	-0.0354397	-0.0272787	140.737	136.67	352.501	339.673	133.452	141.864	140.671	136.398	-0.0802634	0.0113823	1.24958	1.3049	-0.0758378	0.00495839	-0.00495839	-0.0495989	C21orf99	Homo sapiens chromosome 21 open reading frame 99 (C21orf99), non-coding RNA [NR_026916]	FALSE	hs|21q11.2	ENST00000295181	NR_026916	149992	cancer-testis SP-1		NR_026916	Hs.579474	chr21:014424272-014424331	chr21	14424272	14424331	+
DNAH6	-2.47328	-1.30642	2.47328	down	1.17664	0.234674	1.17664	up	3.59153	8.94202	3.71628	3.13664	-0.0361233	1.2703	-0.00128746	-0.235962	3.57177	3.61128	8.44412	9.43991	3.03197	4.40058	3.56252	2.71076	-0.111036	0.0387893	1.13549	1.40512	-0.266314	0.263739	-0.0387893	-0.433135	DNAH6	Homo sapiens dynein, axonemal, heavy chain 6 (DNAH6), mRNA [NM_001370]	FALSE	hs|2p11.2	ENST00000398278	NM_001370	1768	dynein, axonemal, heavy chain 6	GO:0030286|GO:0000166|GO:0005874|GO:0003777|GO:0016887|GO:0005524|GO:0007018	NM_001370	Hs.249972	chr2:084864349-084864408	chr2	84864349	84864408	+
C20orf202	-2.47155	-1.30541	2.47155	down	1.04876	0.0686903	1.04876	up	4.47977	10.4707	3.7228	3.57664	0.0506732	1.35609	-0.122406	-0.191097	2.96043	5.99912	10.6595	10.2819	3.42524	4.02036	4.07312	3.08017	-0.525777	0.627123	1.3277	1.38448	-0.234274	-0.0105391	0.0105391	-0.392733	C20orf202	Homo sapiens chromosome 20 open reading frame 202 (C20orf202), mRNA [NM_001009612]	FALSE	hs|20p13	ENST00000400633	NM_001009612	400831	chromosome 20 open reading frame 202		NM_001009612	Hs.148503	chr20:001188716-001188775	chr20	1188716	1188775	+
	-2.47042	-1.30475	2.47042	down	-1.14125	-0.190618	1.14125	down	5.10963	12.4935	158.176	180.278	-3.1246	-1.81984	1.86149	2.05211	6.09019	4.12907	13.5145	11.4725	169.311	147.042	177.606	182.951	-2.91124	-3.33795	-1.75608	-1.8836	1.96691	1.75608	2.0308	2.07343		Homeodomain-interacting protein kinase 2 (hHIPk2)(EC 2.7.11.1) [Source:UniProtKB/Swiss-Prot;Acc:Q9H2X6] [ENST00000342645]	FALSE	hs|7q34	ENST00000342645							chr7:139268530-139268471	chr7	139268471	139268530	-
TMTC1	-2.4644	-1.30124	2.4644	down	2.33479	1.22329	2.33479	up	70.866	173.406	79.7116	34.1948	-0.149263	1.15197	0.0479484	-1.17535	82.0643	59.6677	178.526	168.285	82.9099	76.5132	32.4205	35.9691	0.0136619	-0.312187	1.14018	1.16376	0.109559	-0.0136619	-1.2502	-1.10049	TMTC1	Homo sapiens transmembrane and tetratricopeptide repeat containing 1 (TMTC1), mRNA [NM_175861]	FALSE	hs|12p11.22	ENST00000256062	NM_175861	83857	transmembrane and tetratricopeptide repeat containing 1	GO:0016020|GO:0005488|GO:0016021	NM_175861	Hs.401954	chr12:029653922-029653863	chr12	29653863	29653922	-
LOC100128682	-2.46211	-1.29989	2.46211	down	1.37476	0.459176	1.37476	up	3.40473	8.04524	857.534	623.19	-4.48442	-3.18452	3.56655	3.10738	2.39165	4.4178	7.90659	8.18388	911.358	803.711	624.074	622.305	-4.99406	-3.97478	-3.26379	-3.10526	3.66092	3.47219	3.1095	3.10526	LOC100128682	Homo sapiens cDNA FLJ46220 fis, clone TESTI4013774. [AK128099]	FALSE	hs|19q12		AK128099	100128682	hypothetical protein LOC100128682			Hs.570008	chr19:35900310-35900369	chr19	35900310	35900369	+
MT1X	-2.45955	-1.29839	2.45955	down	-1.19214	-0.253552	1.19214	down	226.831	559.753	14.5501	17.2805	1.8275	3.12589	-2.13031	-1.87675	243.776	209.886	584.927	534.58	16.2375	12.8628	16.2	18.3609	1.8685	1.7865	3.13641	3.11537	-1.95855	-2.30206	-1.96701	-1.7865	MT1X	Homo sapiens metallothionein 1X (MT1X), mRNA [NM_005952]	FALSE	hs|16q21	ENST00000394490	NM_005952	4501	metallothionein 1X	GO:0005507|GO:0010038|GO:0008270|GO:0046870|GO:0046872	NM_005952	Hs.374950	chr16:056717962-056718021	chr16	56717962	56718021	+
ACSS2	-2.44835	-1.29181	2.44835	down	-1.4199	-0.505787	1.4199	down	66.6353	161.618	909.582	1290.76	-2.51104	-1.21923	1.29046	1.79625	78.3856	54.885	169.788	153.447	963.824	855.34	1267.65	1313.88	-2.32092	-2.70115	-1.20063	-1.23782	1.38029	1.20063	1.77048	1.82202	ACSS2	Homo sapiens acyl-CoA synthetase short-chain family member 2 (ACSS2), transcript variant 1, mRNA [NM_018677]	FALSE	hs|20q11.22	ENST00000336325	NM_018677	55902	acyl-CoA synthetase short-chain family member 2	GO:0005515|GO:0008610|GO:0005737|GO:0016208|GO:0000166|GO:0016874|GO:0008152|GO:0005730|GO:0005634|GO:0003987|GO:0005524|GO:0005829	NM_018677	Hs.517034	chr20:033515343-033515401	chr20	33515343	33515401	+
IL5RA	-2.4477	-1.29142	2.4477	down	-1.83506	-0.875823	1.83506	down	4.73619	11.6593	15.0993	27.8484	-1.4986	-0.207174	0.182317	1.05814	4.8425	4.62987	11.1726	12.146	15.9994	14.1991	24.8588	30.8381	-1.53319	-1.46401	-0.321832	-0.0925159	0.272119	0.0925155	0.902735	1.21355	IL5RA	Homo sapiens interleukin 5 receptor, alpha (IL5RA), transcript variant 3, mRNA [NM_175725]	FALSE	hs|3p26.3	ENST00000311981	NM_175725	3568	interleukin 5 receptor, alpha	GO:0005515|GO:0007165|GO:0016020|GO:0008283|GO:0004914|GO:0004872|GO:0016021|GO:0005615	NM_175725	Hs.68876	chr3:003134008-003133949	chr3	3133949	3134008	-
EPHA4	-2.44457	-1.28958	2.44457	down	-1.09771	-0.134495	1.09771	down	215.316	527.867	3.50978	3.87366	2.84474	4.13432	-3.08039	-2.94589	231.478	199.153	546.063	509.67	3.39936	3.62021	4.25532	3.49201	2.88626	2.80322	4.12967	4.13897	-3.1221	-3.03868	-2.80322	-3.08857	EPHA4	Homo sapiens EPH receptor A4 (EPHA4), mRNA [NM_004438]	FALSE	hs|2q36.1	ENST00000424339	NM_004438	2043	EPH receptor A4	GO:0005515|GO:0005524|GO:0007165|GO:0005003|GO:0000166|GO:0016020|GO:0005887|GO:0007411|GO:0007628|GO:0004872|GO:0006468|GO:0007169|GO:0016740	NM_004438	Hs.371218	chr2:222290776-222290717	chr2	222290717	222290776	-
LIPC	-2.44415	-1.28934	2.44415	down	-1.04632	-0.0653305	1.04632	down	22.6365	54.6902	15.0184	14.5073	-0.265148	1.02419	-1.61486	-1.54953	18.2909	26.9821	51.1553	58.2251	2.74389	27.293	3.18022	25.8343	-0.612565	0.0822697	0.876408	1.17197	-3.26829	0.0385604	-3.06051	-0.0385599	LIPC	Homo sapiens lipase, hepatic (LIPC), mRNA [NM_000236]	FALSE	hs|15q22.2	ENST00000356113	NM_000236	3990	lipase, hepatic	GO:0042632|GO:0004806|GO:0043691|GO:0030169|GO:0070328|GO:0005576|GO:0004620|GO:0005615|GO:0016042|GO:0034372|GO:0034374|GO:0016787|GO:0034382|GO:0034373|GO:0034364|GO:0034375|GO:0006633|GO:0034638|GO:0019433|GO:0034185|GO:0008201	NM_000236	Hs.654472	chr15:058861011-058861070	chr15	58861011	58861070	+
	-2.44327	-1.28882	2.44327	down	-1.01765	-0.0252428	1.01765	down	37.1287	91.2636	3.94818	4.06195	1.49637	2.78519	-1.72502	-1.69978	38.8717	35.3857	97.0646	85.4627	3.89065	4.00572	4.63288	3.49101	1.49717	1.49558	2.82261	2.74777	-1.74236	-1.70769	-1.49558	-1.90399		Putative deoxyuridine 5'-triphosphate nucleotidohydrolase-like protein FLJ16323 (dUTPase-like protein) [Source:UniProtKB/Swiss-Prot;Acc:Q6ZN92] [ENST00000359978]	FALSE	hs|9p21.2	ENST00000359978	AK131322					Hs.533221	chr9:26118336-26118395	chr9	26118336	26118395	+
LOC284440	-2.44298	-1.28864	2.44298	down	1.73283	0.79313	1.73283	up	11.1692	25.2825	19.281	11.4209	-0.675126	0.613515	0.237653	-0.555477	15.4987	6.83969	25.0537	25.5112	18.0889	20.4732	8.8046	14.0371	-0.15203	-1.19822	0.54606	0.68097	0.15203	0.323276	-0.891864	-0.21909	LOC284440	Homo sapiens hypothetical LOC284440 (LOC284440), non-coding RNA [NR_026956]	FALSE	hs|19p12		NR_026956	284440	hypothetical LOC284440		NR_026956		chr19:019867728-019867669	chr19	19867669	19867728	-
CALB1	-2.44239	-1.2883	2.44239	down	-1.0252	-0.0359006	1.0252	down	4.19064	10.2319	4.13649	4.28119	-0.115814	1.17248	-0.113182	-0.0772812	3.67608	4.70519	9.55762	10.9062	4.13294	4.14005	4.83577	3.72662	-0.360835	0.129206	1.02286	1.3221	-0.11073	-0.115634	0.11073	-0.265292	CALB1	Homo sapiens calbindin 1, 28kDa (CALB1), mRNA [NM_004929]	FALSE	hs|8q21.3	ENST00000265431	NM_004929	793	calbindin 1, 28kDa	GO:0005515|GO:0005737|GO:0048167|GO:0005509|GO:0007611|GO:0007626|GO:0005634|GO:0005499|GO:0005829	NM_004929	Hs.65425	chr8:091071759-091071700	chr8	91071700	91071759	-
SNAP91	-2.43955	-1.28662	2.43955	down	1.52007	0.604141	1.52007	up	26.9307	65.4189	11.559	6.80547	0.389098	1.67572	-0.986671	-1.59081	30.6665	23.1949	67.1307	63.7071	6.12728	16.9907	5.72608	7.88487	0.523546	0.254649	1.65907	1.69236	-1.71869	-0.254649	-1.82151	-1.36011	SNAP91	Homo sapiens synaptosomal-associated protein, 91kDa homolog (mouse) (SNAP91), transcript variant 1, mRNA [NM_014841]	FALSE	hs|6q14.2	ENST00000195649	NM_014841	9892	synaptosomal-associated protein, 91kDa homolog (mouse)	GO:0042734|GO:0005545|GO:0005905|GO:0005543|GO:0005886|GO:0030276|GO:0048268|GO:0030118	NM_014841	Hs.368046	chr6:084262672-084262613	chr6	84262613	84262672	-
LOC729390	-2.43724	-1.28525	2.43724	down	1.28947	0.36678	1.28947	up	3.60529	9.05479	15.7037	12.1019	-1.67606	-0.390811	0.445221	0.0784407	3.60003	3.61054	7.05803	11.0516	13.6804	17.727	11.5524	12.6515	-1.74514	-1.60698	-0.768668	-0.0129542	0.261992	0.628449	0.0129542	0.143927	LOC729390	PREDICTED: Homo sapiens similar to YALI0C04136p (LOC729390), miscRNA [XR_078933]	FALSE			XR_078933	729390	hypothetical LOC729390		XR_078933	Hs.722954	chrUn_gl000212:000064362-000064303	chrUn_gl000212	64303	64362	-
PXDNL	-2.43662	-1.28488	2.43662	down	1.24723	0.318723	1.24723	up	93.8419	230.564	5358.47	4298.71	-3.44139	-2.15652	2.40586	2.08714	98.9722	88.7116	252.864	208.263	5182.06	5534.87	4346.77	4250.65	-3.42942	-3.45337	-2.07094	-2.24209	2.36204	2.44968	2.10334	2.07094	PXDNL	Homo sapiens peroxidasin homolog (Drosophila)-like (PXDNL), mRNA [NM_144651]	FALSE	hs|8q11.22	ENST00000356297	NM_144651	137902	peroxidasin homolog (Drosophila)-like	GO:0005515|GO:0004601|GO:0005509|GO:0016491|GO:0005576|GO:0042744|GO:0006979|GO:0055114|GO:0020037	NM_144651	Hs.444882	chr8:052232460-052232401	chr8	52232401	52232460	-
LOC100129950	-2.43571	-1.28434	2.43571	down	1.27381	0.349149	1.27381	up	17.2994	42.2359	32.3359	25.4974	-0.785735	0.498607	0.130631	-0.218519	18.6013	15.9974	42.8339	41.6378	31.4129	33.259	23.2856	27.7091	-0.743927	-0.827542	0.464634	0.53258	0.0931306	0.16813	-0.343907	-0.0931311	LOC100129950	PREDICTED: Homo sapiens similar to UCA1 protein (LOC100129950), mRNA [XM_001718934]	FALSE	hs|1q42.11		XM_001718934	100129950	similar to UCA1 protein		XM_001718934		chr1:222121576-222121635	chr1	222121576	222121635	+
TUBB2B	-2.42123	-1.27574	2.42123	down	-1.04233	-0.059808	1.04233	down	51.3885	125.211	5.23932	5.36467	1.4955	2.77125	-1.8251	-1.76529	54.1965	48.5806	116.026	134.395	6.44425	4.03439	4.6756	6.05374	1.50744	1.48357	2.61083	2.93166	-1.48357	-2.16662	-1.95155	-1.57902	TUBB2B	Homo sapiens tubulin, beta 2B (TUBB2B), mRNA [NM_178012]	FALSE	hs|6p25.2	ENST00000259818	NM_178012	347733	tubulin, beta 2B	GO:0051258|GO:0007067|GO:0000166|GO:0005198|GO:0030182|GO:0005874|GO:0003924|GO:0005525|GO:0007018	NM_178012	Hs.703971	chr6:003224810-003224751	chr6	3224751	3224810	-
CD8A	-2.42061	-1.27537	2.42061	down	1.00788	0.011317	1.00788	up	14.3144	35.3414	5.80255	5.76059	0.62555	1.90092	-0.666108	-0.677425	14.9132	13.7155	41.525	29.1577	5.97727	5.62783	5.75368	5.7675	0.618962	0.632139	2.10157	1.70027	-0.618962	-0.713254	-0.679083	-0.675767	CD8A	Homo sapiens CD8a molecule (CD8A), transcript variant 1, mRNA [NM_001768]	FALSE	hs|2p11.2	ENST00000409511	NM_001768	925	CD8a molecule	GO:0005515|GO:0042288|GO:0005886|GO:0005576|GO:0015026|GO:0042803|GO:0050850|GO:0045065|GO:0006955|GO:0042110|GO:0005887|GO:0019882|GO:0042101|GO:0007169|GO:0002456|GO:0007166|GO:0009897	NM_001768	Hs.85258	chr2:087012000-087011941	chr2	87011941	87012000	-
MYCBPAP	-2.41825	-1.27396	2.41825	down	1.59517	0.673707	1.59517	up	17.6316	42.6951	35.0446	21.7059	-0.559594	0.714369	0.42865	-0.245057	19.3194	15.9438	44.4508	40.9394	29.2701	40.819	20.9135	22.4983	-0.488047	-0.631142	0.719328	0.709409	0.192438	0.664863	-0.297676	-0.192437	MYCBPAP	Homo sapiens MYCBP associated protein (MYCBPAP), mRNA [NM_032133]	FALSE	hs|17q22	ENST00000323776	NM_032133	84073	MYCBP associated protein	GO:0005515|GO:0005737|GO:0016020|GO:0007605|GO:0007268|GO:0007275|GO:0007283|GO:0030154	NM_032133	Hs.398196	chr17:048608751-048608810	chr17	48608751	48608810	+
C4orf19	-2.41156	-1.26996	2.41156	down	-1.02408	-0.034332	1.02408	down	3.12138	7.51832	3.1276	3.23543	-0.141749	1.12821	-0.115352	-0.0810196	2.70265	3.54011	6.95928	8.07735	3.1158	3.1394	3.6691	2.80175	-0.403437	0.119938	0.966342	1.29009	-0.117103	-0.113601	0.113601	-0.275641	C4orf19	Homo sapiens chromosome 4 open reading frame 19 (C4orf19), transcript variant 2, mRNA [NM_018302]	FALSE	hs|4p14	ENST00000284437	NM_018302	55286	chromosome 4 open reading frame 19		NM_018302	Hs.107527	chr4:037593257-037593316	chr4	37593257	37593316	+
RNU2-2	-2.41101	-1.26964	2.41101	down	1.69986	0.765415	1.69986	up	7570.19	18311.3	6767.85	3985.66	0.0810628	1.3507	-0.0665975	-0.832012	8107.39	7033	18984	17638.6	6849.53	6686.17	3929.51	4041.82	0.116633	0.0454922	1.34933	1.35208	-0.0454922	-0.0877027	-0.852269	-0.811755	RNU2-2	Homo sapiens RNA, U2 small nuclear 2 (RNU2-2), small nuclear RNA [NR_002761]	FALSE	hs|11q12.3	ENST00000377237	NR_002761	26855	RNA, U2 small nuclear 2		NR_002761	Hs.640133	chr11:062609162-062609103	chr11	62609103	62609162	-
CPNE8	-2.4056	-1.26639	2.4056	down	-1.0811	-0.112497	1.0811	down	14.7897	35.0447	313.13	338.497	-2.93971	-1.67331	1.52785	1.64035	18.7852	10.7943	41.5772	28.5123	327.997	298.262	336.868	340.126	-2.60703	-3.27239	-1.45561	-1.89102	1.6001	1.45561	1.63348	1.64722	CPNE8	Homo sapiens copine VIII (CPNE8), mRNA [NM_153634]	FALSE	hs|12q12	ENST00000331366	NM_153634|NP1161985	144402	copine VIII		NM_153634	Hs.40910	chr12:039046654-039046595	chr12	39046595	39046654	-
	-2.40346	-1.26511	2.40346	down	-1.16607	-0.221649	1.16607	down	135.609	328.502	11.6296	13.6882	1.55565	2.82076	-1.98679	-1.76514	138.103	133.114	353.598	303.405	12.9626	10.2966	16.0354	11.341	1.51521	1.59608	2.87679	2.76473	-1.817	-2.15658	-1.51521	-2.01507		MAM and LDL-receptor class A domain-containing protein C10orf112 Precursor [Source:UniProtKB/Swiss-Prot;Acc:Q5VYJ5] [ENST00000441070]	FALSE	hs|10p12.33	ENST00000441070							chr10:19739359-19739418	chr10	19739359	19739418	+
KLF15	-2.40203	-1.26425	2.40203	down	-1.09199	-0.126954	1.09199	down	3.23496	7.60996	26.7026	27.6056	-0.775749	0.488505	1.11657	1.24352	2.49491	3.97501	7.28672	7.93321	2.65433	50.7508	3.0882	52.123	-1.17871	-0.372786	0.372786	0.604224	-1.00824	3.24138	-0.794948	3.28199	KLF15	Homo sapiens Kruppel-like factor 15 (KLF15), mRNA [NM_014079]	FALSE	hs|3q21.2	ENST00000296233	NM_014079	28999	Kruppel-like factor 15	GO:0005622|GO:0005515|GO:0003700|GO:0015758|GO:0008270|GO:0005634|GO:0045893|GO:0046872|GO:0045449	NM_014079	Hs.272215	chr3:126062515-126062456	chr3	126062456	126062515	-
BMP7	-2.40073	-1.26347	2.40073	down	-1.01852	-0.0264678	1.01852	down	3.38558	8.15531	3.44545	3.54394	-0.162845	1.10063	-0.111766	-0.0852983	2.8938	3.87737	9.24035	7.07028	3.42444	3.46646	4.01255	3.07534	-0.440879	0.115189	1.23932	0.96194	-0.116871	-0.106661	0.106661	-0.277257	BMP7	Homo sapiens bone morphogenetic protein 7 (BMP7), mRNA [NM_001719]	FALSE	hs|20q13.31	ENST00000433911	NM_001719|NP1196686	655	bone morphogenetic protein 7	GO:0005515|GO:0008285|GO:0051216|GO:0043434|GO:0033280|GO:0001837|GO:0005615|GO:0048596|GO:0009880|GO:0048646|GO:0045941|GO:0050768|GO:0007411|GO:0045944|GO:0030855|GO:0042475|GO:0009887|GO:0048468|GO:0008201|GO:0032355|GO:0007435|GO:0043065|GO:0001707|GO:0030501|GO:0001822|GO:0031988|GO:0010862|GO:0005576|GO:0030509|GO:0045786|GO:0005125|GO:0045669|GO:0031012|GO:0042325|GO:0001503|GO:0048754|GO:…	NM_001719	Hs.473163	chr20:055803439-055803380	chr20	55803380	55803439	-
	-2.39229	-1.25839	2.39229	down	-1.42981	-0.515821	1.42981	down	32.357	77.8947	109.711	157.019	-1.50685	-0.248462	0.26494	0.780761	31.4844	33.2296	82.2118	73.5775	106.229	113.194	152.347	161.691	-1.61274	-1.40096	-0.222822	-0.274101	0.222822	0.307057	0.737895	0.823627			FALSE	hs|19q13.12								chr19:042434231-042434290	chr19	42434231	42434290	+
GALNT12	-2.39127	-1.25778	2.39127	down	1.11497	0.157003	1.11497	up	24.3856	58.4219	193.848	174.643	-2.01258	-0.754806	0.996151	0.839147	21.908	26.8633	62.0743	54.7695	194.512	193.184	189.158	160.129	-2.22665	-1.79851	-0.718895	-0.790717	1.00479	0.987514	0.959399	0.718895	GALNT12	Homo sapiens UDP-N-acetyl-alpha-D-galactosamine:polypeptide N-acetylgalactosaminyltransferase 12 (GalNAc-T12) (GALNT12), mRNA [NM_024642]	FALSE		ENST00000375011	NM_024642	79695	UDP-N-acetyl-alpha-D-galactosamine:polypeptide N-acetylgalactosaminyltransferase 12 (GalNAc-T12)	GO:0004653|GO:0030145|GO:0005794|GO:0016020|GO:0016757|GO:0005509|GO:0005529|GO:0016021	NM_024642	Hs.47099
LOC100131581	-2.38846	-1.25608	2.38846	down	1.17529	0.233014	1.17529	up	274.495	285.79	3.65204	3.09012	3.27556	4.53164	-0.0978484	-0.330862	2.58251	546.407	14.6012	556.98	3.02991	4.27417	3.48242	2.69783	-0.653946	7.20507	1.85051	7.21278	-0.342341	0.146645	-0.146645	-0.51508	LOC100131581	Homo sapiens cDNA FLJ35225 fis, clone PROST2001116 [AK092544]	FALSE	hs|8p23.1		AK092544	100131581	hypothetical LOC100131581			Hs.638992	chr8:12436559-12436618	chr8	12436559	12436618	+
SPRR2A	-2.3821	-1.25223	2.3821	down	1.25808	0.331229	1.25808	up	4.47119	10.3951	6.42318	4.93596	-0.503138	0.749097	-0.0315475	-0.362777	3.32404	5.61833	11.394	9.39617	4.00155	8.84481	6.33449	3.53743	-0.948717	-0.0575581	0.833758	0.664435	-0.599992	0.536897	0.0575585	-0.783112	SPRR2A	Homo sapiens small proline-rich protein 2A (SPRR2A), mRNA [NM_005988]	FALSE	hs|1q21.3	ENST00000392653	NM_005988	6700	small proline-rich protein 2A	GO:0005737|GO:0008544|GO:0005488|GO:0031424|GO:0001533	NM_005988	Hs.355542	chr1:153028985-153028926	chr1	153028926	153028985	-
LOC389676	-2.3808	-1.25145	2.3808	down	-1.02255	-0.032167	1.02255	down	4.3318	10.3718	3.91391	4.04058	0.0124569	1.2639	-0.122812	-0.0906451	4.20134	4.46226	10.8398	9.90376	3.91586	3.91195	4.56569	3.51547	-0.0979834	0.122897	1.27465	1.25316	-0.1184	-0.127224	0.0979838	-0.279274	LOC389676	PREDICTED: Homo sapiens hypothetical LOC389676 (LOC389676), mRNA [XM_001717047]	FALSE	hs|8q22.1		XM_001717047	389676	hypothetical LOC389676		XM_001717047	Hs.386711	chr8:094146582-094146523	chr8	94146523	94146582	-
RIMS2	-2.3783	-1.24993	2.3783	down	-1.02451	-0.0349288	1.02451	down	50.0939	119.429	2.84964	2.94535	1.97196	3.2219	-2.14964	-2.11471	53.7464	46.4415	119.509	119.35	2.88336	2.81591	3.3131	2.5776	2.01036	1.93356	3.16846	3.27533	-2.12887	-2.17041	-1.93356	-2.29586	RIMS2	Homo sapiens regulating synaptic membrane exocytosis 2 (RIMS2), transcript variant 2, mRNA [NM_014677]	FALSE	hs|8q22.3	ENST00000329108	NM_014677|NP590161	9699	regulating synaptic membrane exocytosis 2	GO:0005515|GO:0017137|GO:0030054|GO:0005886|GO:0045202|GO:0008270|GO:0006886|GO:0046872|GO:0019898	NM_014677	Hs.655271	chr8:104928692-104928751	chr8	104928692	104928751	+
LOC285389	-2.37613	-1.24861	2.37613	down	-1.05917	-0.0829349	1.05917	down	4.06633	9.83894	38.6127	37.0635	-0.55806	0.690551	1.31908	1.40201	4.12162	4.01104	11.4226	8.25526	2.96081	74.2646	3.4999	70.6271	-0.60542	-0.510699	0.870404	0.510699	-1.00153	3.63969	-0.765333	3.56936	LOC285389	Homo sapiens cDNA clone IMAGE:4828668 [BC038368]	FALSE	hs|3q28		BC038368	285389	hypothetical protein LOC285389			Hs.634720	chr3:193766807-193766748	chr3	193766748	193766807	-
PNOC	-2.37478	-1.2478	2.37478	down	-1.41994	-0.505828	1.41994	down	1662.19	3981.1	5969.16	8447.55	-1.51451	-0.266711	0.333979	0.839807	1678.88	1645.51	4311.74	3650.45	5405.43	6532.9	8565.18	8329.92	-1.567	-1.46201	-0.201014	-0.332409	0.201014	0.466944	0.859969	0.819645	PNOC	Homo sapiens prepronociceptin (PNOC), mRNA [NM_006228]	FALSE	hs|8p21.1	ENST00000301908	NM_006228	5368	prepronociceptin	GO:0007165|GO:0007218|GO:0001515|GO:0007268|GO:0005576|GO:0005184|GO:0007600	NM_006228	Hs.88218	chr8:028200772-028200831	chr8	28200772	28200831	+
FAM95B1	-2.37398	-1.24731	2.37398	down	-1.02658	-0.0378428	1.02658	down	3.93592	9.40172	2.68851	2.7878	0.264792	1.5121	-0.238252	-0.200409	4.81032	3.06153	11.5332	7.27021	2.71943	2.65759	3.1614	2.4142	0.523755	0.00582933	1.79056	1.23364	-0.217966	-0.258538	-0.00582886	-0.39499	FAM95B1	Homo sapiens family with sequence similarity 95, member B1 (FAM95B1), non-coding RNA [NR_026759]	FALSE	hs|9p11.2		NR_026759	100133036	family with sequence similarity 95, member B1		NR_026759	Hs.529800	chr9:043031224-043031165	chr9	43031165	43031224	-
CDH16	-2.37228	-1.24628	2.37228	down	-1.04149	-0.0586443	1.04149	down	13.0177	31.0015	17.3139	20.202	-0.62086	0.625417	-1.06902	-1.01038	15.9235	10.1118	37.7578	24.2453	31.9599	2.66785	37.9626	2.44129	-0.360282	-0.881439	0.890551	0.360282	0.725928	-2.86397	0.969127	-2.98988	CDH16	Homo sapiens cadherin 16, KSP-cadherin (CDH16), mRNA [NM_004062]	FALSE	hs|16q22.1	ENST00000299752	NM_004062|NP861922	1014	cadherin 16, KSP-cadherin	GO:0005515|GO:0005886|GO:0005509|GO:0016021|GO:0007155|GO:0007156	NM_004062	Hs.513660	chr16:066942101-066942042	chr16	66942042	66942101	-
LPHN3	-2.35813	-1.23764	2.35813	down	-1.02168	-0.0309427	1.02168	down	4.24704	10.0596	3.43164	3.53681	0.0698416	1.30748	-0.221862	-0.190919	4.61551	3.87857	10.8517	9.26747	3.45421	3.40907	3.97463	3.09899	0.128347	0.0113363	1.36692	1.24805	-0.208681	-0.235043	-0.0113363	-0.370502	LPHN3	Homo sapiens latrophilin 3 (LPHN3), mRNA [NM_015236]	FALSE	hs|4q13.1	ENST00000295349	NM_015236	23284	latrophilin 3	GO:0005886|GO:0007218|GO:0004930|GO:0005529|GO:0016021	NM_015236	Hs.694758	chr4:062775291-062775350	chr4	62775291	62775350	+
SLC6A12	-2.35542	-1.23598	2.35542	down	-1.02259	-0.0322325	1.02259	down	8.39716	19.8688	3.35395	3.4574	0.563416	1.7994	-0.749397	-0.717164	8.68424	8.11007	20.0006	19.737	3.38196	3.32593	3.86603	3.04877	0.545781	0.581051	1.75457	1.84423	-0.733654	-0.76514	-0.54578	-0.888548	SLC6A12	Homo sapiens solute carrier family 6 (neurotransmitter transporter, betaine/GABA), member 12 (SLC6A12), transcript variant 1, mRNA [NM_003044]	FALSE	hs|12p13.33	ENST00000428720	NM_003044	6539	solute carrier family 6 (neurotransmitter transporter, betaine/GABA), member 12	GO:0016020|GO:0005887|GO:0005328|GO:0006865|GO:0006836|GO:0005332|GO:0015293	NM_003044	Hs.437174	chr12:000299799-000299740	chr12	299740	299799	-
LOC100130179	-2.35201	-1.2339	2.35201	down	1.21851	0.285117	1.21851	up	8.87841	20.1571	6285.26	5164.97	-5.33027	-4.09637	4.21353	3.92841	11.5018	6.255	18.0993	22.2149	6280.39	6290.14	5287.26	5042.67	-4.95785	-5.70268	-4.29857	-3.89417	4.2161	4.21095	3.96265	3.89417	LOC100130179	PREDICTED: Homo sapiens similar to env protein (LOC100130179), miscRNA [XR_038353]	FALSE	hs|6q15		XR_038353|NP1158741	100130179	similar to env protein		XR_038353		chr6:089380292-089380351	chr6	89380292	89380351	+
LAMB2L	-2.32901	-1.21972	2.32901	down	1.1951	0.257131	1.1951	up	98.3936	231.655	386.791	324.065	-1.48426	-0.264542	0.499764	0.242633	94.9384	101.849	257.664	205.646	365.357	408.225	343.422	304.707	-1.60192	-1.3666	-0.15628	-0.372805	0.423429	0.5761	0.328987	0.15628	LAMB2L	Homo sapiens laminin, beta 2-like (LAMB2L), non-coding RNA [NR_004405]	FALSE	hs|3p21.31		NR_004405	22973	laminin, beta 2-like		NR_004405		chr3:049190351-049190292	chr3	49190292	49190351	-
MED18	-2.32358	-1.21635	2.32358	down	1.39209	0.477256	1.39209	up	320.207	748.974	634.737	457.221	-0.801161	0.41519	0.196424	-0.280832	320.197	320.216	790.314	707.634	632.865	636.608	484.096	430.346	-0.868182	-0.734139	0.4405	0.38988	0.195863	0.196985	-0.195863	-0.365801	MED18	Homo sapiens mediator complex subunit 18 (MED18), transcript variant 1, mRNA [NM_017638]	FALSE	hs|1p35.3	ENST00000373842	NM_017638	54797	mediator complex subunit 18	GO:0006357|GO:0016592|GO:0005634|GO:0016455|GO:0045449|GO:0042802	NM_017638	Hs.479911	chr1:028661889-028661948	chr1	28661889	28661948	+
LILRA6	-2.32193	-1.21533	2.32193	down	5.48722	2.45607	5.48722	up	5.41261	13.1627	52.1637	9.48335	-0.882685	0.332641	2.39117	-0.0649042	5.8056	5.01961	16.9746	9.35079	57.9858	46.3416	8.77447	10.1922	-0.844727	-0.920642	0.708349	-0.0430665	2.55656	2.22578	-0.172875	0.043067	LILRA6	Homo sapiens leukocyte immunoglobulin-like receptor, subfamily A (with TM domain), member 6 (LILRA6), mRNA [NM_024318]	FALSE	hs|19q13.33	ENST00000430421	NM_024318	79168	leukocyte immunoglobulin-like receptor, subfamily A (with TM domain), member 6	GO:0006955|GO:0016020|GO:0004872|GO:0016021	NM_024318	Hs.688335	chr19:054740643-054740584	chr19	54740584	54740643	-
FXYD4	-2.321	-1.21475	2.321	down	-1.02218	-0.0316448	1.02218	down	3.94147	9.23423	3.3588	3.46153	0.00702286	1.22177	-0.21182	-0.180175	4.1246	3.75834	8.28224	10.1862	3.3861	3.33149	3.87507	3.04799	0.00712442	0.00692129	1.01811	1.42543	-0.196399	-0.227241	-0.00692129	-0.353429	FXYD4	Homo sapiens FXYD domain containing ion transport regulator 4 (FXYD4), mRNA [NM_173160]	FALSE	hs|10q11.21	ENST00000374451	NM_173160|NP862249	53828	FXYD domain containing ion transport regulator 4	GO:0005515|GO:0016020|GO:0005267|GO:0016021|GO:0005216|GO:0006811	NM_173160	Hs.130497	chr10:043871700-043871759	chr10	43871700	43871759	+
C10orf75	-2.31815	-1.21297	2.31815	down	1.14868	0.19998	1.14868	up	240.539	560.806	477.481	416.012	-0.891349	0.321624	0.110259	-0.0897217	254.278	226.8	598.452	523.161	466.803	488.16	413.673	418.351	-0.875834	-0.906865	0.364213	0.279035	0.0816812	0.138836	-0.0977621	-0.0816812	C10orf75	Homo sapiens chromosome 10 open reading frame 75 (C10orf75), non-coding RNA [NR_026762]	FALSE	hs|10q24.31		NR_026762	90271	chromosome 10 open reading frame 75		NR_026762	Hs.628088	chr10:102133690-102133749	chr10	102133690	102133749	+
	-2.31628	-1.21181	2.31628	down	1.4013	0.486761	1.4013	up	21.8338	50.5352	72.2776	52.1379	-1.21181	0	0.535972	0.0492108	24.4444	19.2232	47.9168	53.1537	72.6886	71.8667	44.8917	59.3841	-1.10546	-1.31816	-0.12922	0.12922	0.547868	0.524076	-0.152531	0.250953			FALSE	hs|2q31.1								chr2:171634562-171634621	chr2	171634562	171634621	+
	-2.31319	-1.20988	2.31319	down	-3.52675	-1.81834	3.52675	down	32.6153	75.8549	8.61198	30.8537	0	1.20988	-1.90683	-0.0884891	35.0033	30.2273	81.7215	69.9884	8.64114	8.58282	36.1038	25.6035	0.0388427	-0.0388427	1.26728	1.15248	-1.89825	-1.91541	0.159487	-0.336465		Uncharacterized protein C1orf167 [Source:UniProtKB/Swiss-Prot;Acc:Q5SNV9] [ENST00000444493]	FALSE	hs|1p36.22	ENST00000444493	XM_001715322				XM_001715322	Hs.585415	chr1:11849476-11849535	chr1	11849476	11849535	+
CXorf51	-2.31295	-1.20974	2.31295	down	1.02745	0.0390685	1.02745	up	10.9735	25.4454	5.23284	4.73588	0.275831	1.48557	-0.966732	-1.0058	11.9613	9.98566	26.8353	24.0555	2.71179	7.7539	3.16464	6.30712	0.339077	0.212586	1.51005	1.46109	-1.72088	-0.212586	-1.5032	-0.508403	CXorf51	Homo sapiens chromosome X open reading frame 51 (CXorf51), mRNA [NM_001144064]	FALSE	hs|Xq27.3		NM_001144064	100129239	chromosome X open reading frame 51		NM_001144064	Hs.592233	chrX:145895681-145895622	chrX	145895622	145895681	-
KIAA0408	-2.31236	-1.20936	2.31236	down	2.15224	1.10584	2.15224	up	3.13294	7.79046	29.3197	14.1989	-1.66554	-0.456171	1.55355	0.447709	3.36427	2.90161	10.6117	4.96919	34.3526	24.2868	18.7945	9.60327	-1.62579	-1.70528	0.0367179	-0.949059	1.80737	1.29974	0.932136	-0.0367179	KIAA0408	Homo sapiens KIAA0408 (KIAA0408), mRNA [NM_014702]	FALSE	hs|6q22.33	ENST00000405702	NM_014702	9729	KIAA0408		NM_014702	Hs.319247	chr6:127764999-127764940	chr6	127764940	127764999	-
ULBP1	-2.31068	-1.20832	2.31068	down	3.53973	1.82364	3.53973	up	43.7813	101.698	34.6864	10.4261	0.123637	1.33195	-0.211862	-2.0355	43.1858	44.3768	103.967	99.4291	38.7818	30.5911	14.1437	6.70844	0.037035	0.210239	1.30974	1.35417	-0.037035	-0.38669	-1.49737	-2.57363	ULBP1	Homo sapiens UL16 binding protein 1 (ULBP1), mRNA [NM_025218]	FALSE	hs|6q25.1	ENST00000229708	NM_025218	80329	UL16 binding protein 1	GO:0006955|GO:0030101|GO:0005886|GO:0019882|GO:0005783|GO:0042612|GO:0031225|GO:0032393	NM_025218	Hs.653255	chr6:150294682-150294741	chr6	150294682	150294741	+
TLX2	-2.3094	-1.20752	2.3094	down	-1.69897	-0.764659	1.69897	down	5.17439	11.9195	8.29719	13.8065	-0.997943	0.209576	-0.302669	0.46199	6.38327	3.96551	14.3046	9.53449	10.1497	6.44471	14.996	12.6169	-0.721527	-1.27436	0.447799	-0.0286474	0.0286469	-0.633985	0.586669	0.33731	TLX2	Homo sapiens T-cell leukemia homeobox 2 (TLX2), mRNA [NM_016170]	FALSE	hs|2p13.1	ENST00000233638	NM_016170	3196	T-cell leukemia homeobox 2	GO:0043565|GO:0005515|GO:0008150|GO:0006355|GO:0005737|GO:0003700|GO:0001707|GO:0050774|GO:0007275|GO:0005634|GO:0005575|GO:0048484	NM_016170	Hs.168586	chr2:074743804-074743863	chr2	74743804	74743863	+
LOC100129119	-2.30246	-1.20318	2.30246	down	-1.33955	-0.421752	1.33955	down	3.51039	8.15104	5.72518	7.12798	-0.967626	0.235553	-0.353436	0.0683162	3.06295	3.95783	9.38152	6.92055	7.91194	3.53842	6.44395	7.81201	-1.2195	-0.715754	0.40062	0.0704865	0.23072	-0.937591	-0.0704865	0.207119	LOC100129119	PREDICTED: Homo sapiens hypothetical LOC100129119 (LOC100129119), mRNA [XM_001718523]	FALSE	hs|15q24.1		XM_001718523	100129119	hypothetical LOC100129119		XM_001718523	Hs.154829	chr15:072929187-072929128	chr15	72929128	72929187	-
CDC14C	-2.30237	-1.20312	2.30237	down	-1.20676	-0.271142	1.20676	down	8.47895	16.643	188.702	227.86	-3.12701	-1.92389	1.64631	1.91745	13.3406	3.61731	20.9508	12.3351	194.774	182.629	224.638	231.081	-2.25257	-4.00145	-1.59617	-2.25161	1.69644	1.59617	1.89712	1.93777	CDC14C	Homo sapiens CDC14 cell division cycle 14 homolog C (S. cerevisiae) (CDC14C), non-coding RNA [NR_003595]	FALSE	hs|7p12.3		NR_003595	168448	CDC14 cell division cycle 14 homolog C (S. cerevisiae)	GO:0006470|GO:0016787|GO:0016020|GO:0005730|GO:0005634|GO:0016021|GO:0008138|GO:0004725	NR_003595	Hs.567757	chr7:048966446-048966505	chr7	48966446	48966505	+
LOC729177	-2.29705	-1.19978	2.29705	down	-1.02526	-0.0359912	1.02526	down	10.3032	21.2012	2.87445	2.97645	1.0471	2.24688	-0.601311	-0.56532	15.1798	5.42651	24.4257	17.9768	2.90491	2.844	3.37268	2.58023	1.72215	0.372049	2.41361	2.08015	-0.582331	-0.620291	-0.372049	-0.75859	LOC729177	Homo sapiens cDNA FLJ44180 fis, clone THYMU2038220 [AK126168]	FALSE	hs|6p22.3		AK126168	729177	hypothetical LOC729177			Hs.712707	chr6:22135245-22135186	chr6	22135186	22135245	-
DNAI2	-2.29587	-1.19904	2.29587	down	1.71476	0.778009	1.71476	up	4.46875	10.2837	19.9242	11.988	-1.19904	0	0.965146	0.187137	4.13123	4.80627	10.1448	10.4225	17.9729	21.8755	8.86997	15.106	-1.37519	-1.02289	-0.0738764	0.0738764	0.827093	1.1032	-0.196851	0.571125	DNAI2	Homo sapiens dynein, axonemal, intermediate chain 2 (DNAI2), mRNA [NM_023036]	FALSE	hs|17q25.2	ENST00000307504	NM_023036	64446	dynein, axonemal, intermediate chain 2	GO:0005515|GO:0042384|GO:0030030|GO:0005874|GO:0005858|GO:0035085|GO:0003777	NM_023036	Hs.147472	chr17:072310953-072311012	chr17	72310953	72311012	+
FAM59A	-2.29261	-1.19699	2.29261	down	1.01371	0.0196471	1.01371	up	123.836	285.107	9.45996	8.49964	1.48569	2.68268	-2.62961	-2.64925	129.818	117.854	278.372	291.841	3.19208	15.7278	3.67401	13.3253	1.48845	1.48292	2.59419	2.77116	-3.77629	-1.48292	-3.57855	-1.71996	FAM59A	Homo sapiens family with sequence similarity 59, member A (FAM59A), mRNA [NM_022751]	FALSE	hs|18q12.1	ENST00000269209	NM_022751	64762	family with sequence similarity 59, member A		NM_022751	Hs.444314	chr18:029847640-029847581	chr18	29847581	29847640	-
KCNJ10	-2.289	-1.19472	2.289	down	-1.02065	-0.0294828	1.02065	down	59.3947	137.266	3.48119	3.59042	1.97389	3.16861	-2.10821	-2.07872	58.2666	60.5229	150.51	124.021	3.43847	3.52391	4.08291	3.09793	1.87951	2.06827	3.25384	3.08337	-2.12222	-2.0942	-1.87951	-2.27794	KCNJ10	Homo sapiens potassium inwardly-rectifying channel, subfamily J, member 10 (KCNJ10), mRNA [NM_002241]	FALSE	hs|1q23.3	ENST00000368089	NM_002241	3766	potassium inwardly-rectifying channel, subfamily J, member 10	GO:0005515|GO:0015272|GO:0005244|GO:0016020|GO:0000166|GO:0005887|GO:0005267|GO:0030955|GO:0006813|GO:0005524|GO:0006811	NM_002241	Hs.408960	chr1:160008605-160008546	chr1	160008546	160008605	-
COX8C	-2.28733	-1.19367	2.28733	down	1.39557	0.480849	1.39557	up	33.8989	76.8236	58.346	41.7741	-0.5418	0.651865	0.27081	-0.21004	39.7717	28.0262	80.0385	73.6087	62.228	54.4639	42.9026	40.6456	-0.356293	-0.727307	0.657873	0.645858	0.370634	0.170985	-0.170985	-0.249094	COX8C	Homo sapiens cytochrome c oxidase subunit 8C (COX8C), nuclear gene encoding mitochondrial protein, mRNA [NM_182971]	FALSE	hs|14q32.13	ENST00000342144	NM_182971	341947	cytochrome c oxidase subunit 8C	GO:0005739|GO:0016020|GO:0004129|GO:0005743|GO:0016021	NM_182971	Hs.666459	chr14:093814553-093814612	chr14	93814553	93814612	+
ACRV1	-2.28683	-1.19335	2.28683	down	-1.02152	-0.030719	1.02152	down	4.13851	9.4801	3.26993	3.37431	0.0901041	1.28346	-0.231401	-0.200682	4.5718	3.70522	8.86641	10.0938	3.24505	3.29481	3.82794	2.92069	0.174728	0.00548029	1.13553	1.43138	-0.238686	-0.224117	-0.00548029	-0.395884	ACRV1	Homo sapiens acrosomal vesicle protein 1 (ACRV1), transcript variant 1, mRNA [NM_001612]	FALSE	hs|11q24.2	ENST00000315608	NM_001612|NP843512	56	acrosomal vesicle protein 1	GO:0001669|GO:0007275	NM_001612	Hs.169222	chr11:125542614-125542555	chr11	125542555	125542614	-
C15orf51	-2.28312	-1.19101	2.28312	down	1.03725	0.0527601	1.03725	up	3.6118	8.30848	5.97846	5.23281	-0.613449	0.577556	-0.0125978	-0.0653579	2.83261	4.39098	10.1877	6.42926	3.23178	8.72514	4.17506	6.29056	-0.996633	-0.230266	0.855206	0.299907	-0.725329	0.700134	-0.360982	0.230267	C15orf51	Homo sapiens chromosome 15 open reading frame 51 (C15orf51), non-coding RNA [NR_003260]	FALSE		ENST00000423248	NR_003260	196968	dynamin 1 pseudogene		NR_003260	Hs.585319	chr15:102291857-102291916	chr15	102291857	102291916	+
LOC729041	-2.27456	-1.18559	2.27456	down	-1.05198	-0.0731022	1.05198	down	24.7372	56.2283	16.6347	17.6864	0.184123	1.36971	-0.369712	-0.29661	27.4074	22.0669	55.4994	56.9573	16.9372	16.3322	15.227	20.1458	0.273485	0.0947604	1.29661	1.44282	-0.339782	-0.399642	-0.498459	-0.0947599	LOC729041	PREDICTED: Homo sapiens similar to hCG2039305 (LOC729041), mRNA [XM_001129139]	FALSE	hs|1p33		XM_001129139	729041	similar to hCG2039305		XM_001129139	Hs.170205	chr1:046911227-046911286	chr1	46911227	46911286	+
INHBE	-2.27175	-1.1838	2.27175	down	2.16154	1.11206	2.16154	up	36.1047	82.4973	87.0696	40.263	-0.677249	0.506555	0.603955	-0.508103	39.176	33.0334	90.1504	74.8442	80.2378	93.9015	37.9925	42.5334	-0.621205	-0.733292	0.586376	0.426735	0.494215	0.713695	-0.589472	-0.426735	INHBE	Homo sapiens inhibin, beta E (INHBE), mRNA [NM_031479]	FALSE	hs|12q14.1	ENST00000266646	NM_031479	83729	inhibin, beta E	GO:0005179|GO:0005576|GO:0008083	NM_031479	Hs.632713	chr12:057850864-057850923	chr12	57850864	57850923	+
OLFM4	-2.26887	-1.18197	2.26887	down	-1.02592	-0.0369248	1.02592	down	71.7193	163.481	2.94077	3.04753	2.25091	3.43288	-2.34505	-2.30813	68.2411	75.1975	169.727	157.234	2.94555	2.936	3.45519	2.63987	2.11391	2.38791	3.43363	3.43213	-2.33902	-2.35109	-2.11391	-2.50235	OLFM4	Homo sapiens olfactomedin 4 (OLFM4), mRNA [NM_006418]	FALSE	hs|13q21.1	ENST00000219022	NM_006418|NP080242	10562	olfactomedin 4	GO:0005515|GO:0005576|GO:0007155|GO:0005615	NM_006418	Hs.508113	chr13:053626095-053626154	chr13	53626095	53626154	+
ABLIM2	-2.26757	-1.18115	2.26757	down	-1.02151	-0.0307059	1.02151	down	3.16746	7.14773	3.19736	3.29905	-0.153264	1.02788	-0.114654	-0.0839481	2.71843	3.61649	7.29165	7.00381	3.1789	3.21582	3.73978	2.85832	-0.426149	0.119621	1.00254	1.05323	-0.11929	-0.110018	0.110018	-0.277914	ABLIM2	Homo sapiens actin binding LIM protein family, member 2 (ABLIM2), transcript variant 6, mRNA [NM_032432]	FALSE	hs|4p16.1	ENST00000447017	NM_032432|NP1277327	84448	actin binding LIM protein family, member 2	GO:0005737|GO:0007010|GO:0008270|GO:0003779|GO:0015629|GO:0046872	NM_032432	Hs.233404	chr4:007967135-007967076	chr4	7967076	7967135	-
SNCA	-2.26649	-1.18046	2.26649	down	1.49396	0.579142	1.49396	up	8.43963	18.8468	155.733	104.477	-2.44021	-1.25975	1.81276	1.23361	10.3225	6.55673	20.8353	16.8583	157.104	154.362	99.2441	109.71	-2.17981	-2.7006	-1.16136	-1.35813	1.82915	1.79636	1.16136	1.30586	SNCA	Homo sapiens synuclein, alpha (non A4 component of amyloid precursor) (SNCA), transcript variant 4, mRNA [NM_007308]	FALSE	hs|4q22.1	ENST00000394986	NM_007308	6622	synuclein, alpha (non A4 component of amyloid precursor)	GO:0050544|GO:0043030|GO:0010040|GO:0032410|GO:0060291|GO:0042802|GO:0031623|GO:0043524|GO:0048169|GO:0032026|GO:0032496|GO:0019717|GO:0005938|GO:0043027|GO:0006638|GO:0005504|GO:0000287|GO:0005509|GO:0060079|GO:0048488|GO:0032769|GO:0010519|GO:0045502|GO:0042775|GO:0051612|GO:0030544|GO:0008270|GO:0007006|GO:0019894|GO:0006644|GO:0001956|GO:0008344|GO:0030424|GO:0005886|GO:0005634|GO:0050812|GO:…	NM_007308	Hs.21374	chr4:090647744-090647685	chr4	90647685	90647744	-
LPL	-2.25514	-1.17322	2.25514	down	1.35141	0.434464	1.35141	up	3.78921	8.56105	25.3052	18.8511	-1.75428	-0.581058	1.00289	0.568423	3.24207	4.33636	7.53144	9.59067	22.6582	27.9523	21.6532	16.0491	-2.03104	-1.47751	-0.809812	-0.352304	0.855112	1.15066	0.78454	0.352305	LPL	Homo sapiens lipoprotein lipase (LPL), mRNA [NM_000237]	FALSE	hs|8p21.3	ENST00000311322	NM_000237	4023	lipoprotein lipase	GO:0004806|GO:0005886|GO:0042627|GO:0070328|GO:0031225|GO:0005615|GO:0034361|GO:0019432|GO:0006633|GO:0019433|GO:0008201|GO:0010744|GO:0005102|GO:0005576|GO:0004620|GO:0010886|GO:0004465|GO:0016042|GO:0031012|GO:0034372|GO:0034371|GO:0016787|GO:0010890|GO:0006644|GO:0017129	NM_000237	Hs.180878	chr8:019824187-019824246	chr8	19824187	19824246	+
CNPY1	-2.25173	-1.17103	2.25173	down	-1.21511	-0.281083	1.21511	down	42.1409	96.1639	11.236	13.69	0.817823	1.98885	-1.07902	-0.797937	40.5048	43.777	109.001	83.3269	11.7082	10.7638	12.7124	14.6677	0.694807	0.94084	2.1282	1.84951	-1.01466	-1.14338	-0.901067	-0.694807	CNPY1	Homo sapiens canopy 1 homolog (zebrafish) (CNPY1), mRNA [NM_001103176]	FALSE	hs|7q36.3	ENST00000321736	NM_001103176	285888	canopy 1 homolog (zebrafish)		NM_001103176	Hs.146751	chr7:155294043-155293984	chr7	155293984	155294043	-
C12orf28	-2.25086	-1.17047	2.25086	down	-1.1698	-0.226261	1.1698	down	37.8782	85.0653	4.63966	5.82204	1.17144	2.34191	-1.8433	-1.61704	42.7128	33.0437	88.5553	81.5753	4.16039	5.11892	3.65583	7.98825	1.28961	1.05327	2.34673	2.33709	-1.98917	-1.69743	-2.18081	-1.05327	C12orf28	Uncharacterized protein C12orf28 Precursor [Source:UniProtKB/Swiss-Prot;Acc:Q96LU7] [ENST00000299350]	FALSE	hs|12q21.1	ENST00000299350	XM_001718058	196446	chromosome 12 open reading frame 28	GO:0005576	XM_001718058	Hs.253773	chr12:70352267-70352326	chr12	70352267	70352326	+
DPY19L2P1	-2.2477	-1.16845	2.2477	down	1.12105	0.164848	1.12105	up	28.3636	63.8547	7.8203	7.69547	0.745528	1.91398	-1.14585	-1.3107	25.988	30.7392	64.2037	63.5058	9.80739	5.83322	11.3839	4.00705	0.557433	0.933623	1.86746	1.96049	-0.767366	-1.52433	-0.557433	-2.06396	DPY19L2P1	Homo sapiens dpy-19-like 2 pseudogene 1 (C. elegans), mRNA (cDNA clone IMAGE:4838596). [BC066987]	FALSE	hs|7p14.3		BC066987	554236	dpy-19-like 2 pseudogene 1 (C. elegans)	GO:0016020|GO:0016021		Hs.594815	chr7:35121190-35121131	chr7	35121131	35121190	-
	-2.24642	-1.16763	2.24642	down	1.29419	0.372055	1.29419	up	86.7728	195.888	15.7222	12.2814	1.24544	2.41307	-1.20829	-1.58035	88.4744	85.0712	196.11	195.666	15.6987	15.7457	10.5648	13.9981	1.20675	1.28412	2.3603	2.46583	-1.20675	-1.20983	-1.78326	-1.37743		Uncharacterized protein C18orf58 [Source:UniProtKB/Swiss-Prot;Acc:Q8NAR6] [ENST00000302079]	FALSE	hs|18p11.22	ENST00000302079	AK092226					Hs.436902	chr18:10794478-10794419	chr18	10794419	10794478	-
	-2.24524	-1.16687	2.24524	down	-1.19166	-0.252976	1.19166	down	2.59206	9.10279	2.5891	3.08906	-0.142622	1.02425	-0.120926	0.13205	2.24569	2.93844	2.08466	16.1209	2.61748	2.56072	3.02333	3.15478	-0.403544	0.1183	-0.505676	2.55418	-0.101419	-0.140433	0.10142	0.16268			FALSE	hs|1q21.1								chr1:143914513-143914454	chr1	143914454	143914513	-
	-2.24478	-1.16658	2.24478	down	-1.05865	-0.0822206	1.05865	down	3.93979	8.82476	4.04177	4.34911	-0.180244	0.986333	-0.116355	-0.0341344	3.3447	4.53487	8.01166	9.63787	4.00333	4.08021	5.10416	3.59405	-0.466814	0.106326	0.798626	1.17404	-0.126384	-0.106326	0.218969	-0.287238		CUB and sushi domain-containing protein 2 (CUB and sushi multiple domains protein 2) [Source:UniProtKB/Swiss-Prot;Acc:Q7Z408] [ENST00000373377]	FALSE	hs|1p35.1	ENST00000373377	AK122603					Hs.656915	chr1:34064599-34064540	chr1	34064540	34064599	-
	-2.23472	-1.16009	2.23472	down	1.03973	0.0562105	1.03973	up	2.97926	6.69946	4.26859	3.85003	-0.365981	0.79411	0.0562105	0	2.93094	3.02758	7.03648	6.36244	2.68206	5.85513	4.36578	3.33428	-0.456361	-0.275601	0.812345	0.775875	-0.503277	0.615698	0.194504	-0.194504		HCG1998685Putative uncharacterized protein Fragment ; [Source:UniProtKB/TrEMBL;Acc:Q8TCB4] [ENST00000309874]	FALSE	hs|15q15.3	ENST00000309874	AK057625					Hs.650238	chr15:42188025-42188084	chr15	42188025	42188084	+
LOC647107	-2.23423	-1.15978	2.23423	down	1.03522	0.0499411	1.03522	up	7.82416	17.5042	44.9011	45.9863	-0.536529	0.623247	0.531341	0.4814	9.14498	6.50335	14.9594	20.0489	86.8356	2.96661	89.2744	2.69815	-0.357609	-0.71545	0.357609	0.888885	2.97073	-1.90805	3.00557	-2.04277	LOC647107	Homo sapiens hypothetical protein LOC647107, mRNA (cDNA clone IMAGE:5103171), partial cds [BC027488]	FALSE	hs|3q26.1		BC027488	647107	hypothetical protein LOC647107			Hs.408584	chr3:162895092-162895033	chr3	162895033	162895092	-
LOC100130729	-2.23395	-1.1596	2.23395	down	1.05091	0.0716381	1.05091	up	23.1377	51.3361	29.756	28.2653	-0.324945	0.834654	0.060441	-0.0111971	26.8097	19.4656	53.4058	49.2664	26.9621	32.5498	29.8867	26.6439	-0.161009	-0.48888	0.838448	0.830859	-0.0717244	0.192606	0.0717244	-0.0941186	LOC100130729	Homo sapiens cDNA FLJ45419 fis, clone BRHIP3035222. [AK127347]	FALSE	hs|10p15.3		AK127347	100130729	hypothetical protein LOC100130729			Hs.586663	chr10:1223601-1223542	chr10	1223542	1223601	-
LOC642340	-2.22886	-1.15631	2.22886	down	-1.02531	-0.0360653	1.02531	down	2.81274	6.23433	2.77785	2.87677	-0.128781	1.02753	-0.11943	-0.0833647	2.3843	3.24119	5.94819	6.52047	2.78864	2.76706	3.26018	2.49337	-0.417237	0.159676	0.906865	1.14819	-0.110135	-0.128725	0.110136	-0.276865	LOC642340	PREDICTED: Homo sapiens hypothetical LOC642340 (LOC642340), mRNA [XM_001714255]	FALSE	hs|2q23.3		XM_001714255	642340	hypothetical LOC642340		XM_001714255	Hs.655951	chr2:150704689-150704748	chr2	150704689	150704748	+
ZNF847P	-2.22116	-1.15131	2.22116	down	-1.24047	-0.310887	1.24047	down	3.51993	7.82783	2.78493	3.46441	0.00398183	1.15529	-0.315419	-0.00453186	3.89115	3.1487	8.28498	7.37069	2.78827	2.7816	3.25727	3.67156	0.0897241	-0.0817604	1.18524	1.12534	-0.309999	-0.320839	-0.0908246	0.0817609	ZNF847P	DA571583 HEMBA1 Homo sapiens cDNA clone HEMBA1006880 5', mRNA sequence [DA571583]	FALSE	hs|1q42.13		DA571583	401983	zinc finger protein 847 pseudogene			Hs.681816	chr1:227885599-227885658	chr1	227885599	227885658	+
KRT14	-2.20602	-1.14145	2.20602	down	1.38239	0.467167	1.38239	up	6.55695	15.4855	5.18867	3.74901	0.120185	1.26163	-0.22087	-0.688037	6.37462	6.73927	20.8323	10.1387	5.91785	4.45949	4.21437	3.28364	0.0130801	0.22729	1.7267	0.796556	-0.0130801	-0.42866	-0.507955	-0.86812	KRT14	Homo sapiens keratin 14 (KRT14), mRNA [NM_000526]	FALSE	hs|17q21.31	ENST00000167586	NM_000526	3861	keratin 14	GO:0005515|GO:0005737|GO:0008544|GO:0010212|GO:0030855|GO:0045110|GO:0005200|GO:0005634|GO:0045095|GO:0010043	NM_000526	Hs.654380	chr17:039740072-039740013	chr17	39740013	39740072	-
BTNL9	-2.19809	-1.13625	2.19809	down	3.23675	1.69455	3.23675	up	3.42272	7.52847	137.15	42.2921	-2.45162	-1.31537	2.89102	1.19647	2.93195	3.91348	6.70938	8.34757	123.429	150.871	39.5648	45.0193	-2.72689	-2.17634	-1.52736	-1.10338	2.74989	3.03214	1.10338	1.28956	BTNL9	Homo sapiens butyrophilin-like 9 (BTNL9), mRNA [NM_152547]	FALSE	hs|5q35.3	ENST00000376842	NM_152547	153579	butyrophilin-like 9	GO:0016020|GO:0016021	NM_152547	Hs.546502	chr5:180488371-180488430	chr5	180488371	180488430	+
TK2	-2.19705	-1.13557	2.19705	down	-2.17389	-1.12028	2.17389	down	11.9487	26.0365	57.8061	125.734	-1.85102	-0.715458	0.473863	1.59414	14.7726	9.12484	21.5025	30.5706	60.3261	55.286	129.596	121.873	-1.57048	-2.13157	-1.02368	-0.407237	0.54049	0.407237	1.63854	1.54975	TK2	Homo sapiens thymidine kinase 2, mitochondrial (TK2), nuclear gene encoding mitochondrial protein, mRNA [NM_004614]	FALSE	hs|16q22.1	ENST00000417693	NM_004614	7084	thymidine kinase 2, mitochondrial	GO:0006260|GO:0005739|GO:0006139|GO:0009262|GO:0000166|GO:0016301|GO:0005743|GO:0006264|GO:0005524|GO:0016740|GO:0004797	NM_004614	Hs.512619	chr16:066543411-066543352	chr16	66543352	66543411	-
LRRC3	-2.19403	-1.13358	2.19403	down	1.36049	0.444124	1.36049	up	3.08482	6.93	4.36631	3.06857	-0.187755	0.945829	0.249569	-0.194555	2.82812	3.34152	8.3677	5.49229	5.77555	2.95707	3.48068	2.65647	-0.375063	-0.000447273	1.19514	0.696519	0.736156	-0.237018	0.00044775	-0.389557	LRRC3	Homo sapiens leucine rich repeat containing 3 (LRRC3), mRNA [NM_030891]	FALSE	hs|21q22.3	ENST00000397926	NM_030891	81543	leucine rich repeat containing 3	GO:0005515|GO:0016020|GO:0016021	NM_030891	Hs.326579	chr21:045877030-045877089	chr21	45877030	45877089	+
DISC2	-2.1876	-1.12935	2.1876	down	-1.10948	-0.149883	1.10948	down	3.05846	9.21547	12.7345	16.6906	-0.0901725	1.03918	1.34648	1.49636	2.7635	3.35343	15.5496	2.88137	22.4936	2.97547	30.6913	2.68993	-0.296721	0.116376	2.2008	-0.122444	2.80933	-0.116376	3.25253	-0.259808	DISC2	Homo sapiens disrupted in schizophrenia 2 (non-protein coding) (DISC2), non-coding RNA [NR_002227]	FALSE	hs|1q42.2		NR_002227	27184	disrupted in schizophrenia 2 (non-protein coding)		NR_002227		chr1:231950431-231950372	chr1	231950372	231950431	-
C2orf71	-2.1828	-1.12618	2.1828	down	-1.02282	-0.0325482	1.02282	down	3.18473	7.61958	3.19093	3.29694	-0.142882	0.983298	-0.116224	-0.0836761	2.75202	3.61744	4.43546	10.8037	3.17197	3.20988	3.73977	2.85412	-0.407099	0.121335	0.286713	1.67988	-0.121102	-0.111346	0.111347	-0.278699	C2orf71	Homo sapiens chromosome 2 open reading frame 71 (C2orf71), mRNA [NM_001029883]	FALSE	hs|2p23.2	ENST00000331664	NM_001029883	388939	chromosome 2 open reading frame 71		NM_001029883	Hs.354243	chr2:029284637-029284578	chr2	29284578	29284637	-
IL1RN	-2.18192	-1.1256	2.18192	down	1.80902	0.855208	1.80902	up	340.943	747.135	162.834	90.0575	0.479753	1.60535	-0.5775	-1.43271	356.644	325.241	764.961	729.309	173.49	152.178	84.9565	95.1584	0.479262	0.480244	1.58538	1.62533	-0.479262	-0.675738	-1.51444	-1.35098	IL1RN	Homo sapiens interleukin 1 receptor antagonist (IL1RN), transcript variant 1, mRNA [NM_173842]	FALSE	hs|2q14.1	ENST00000409052	NM_173842	3557	interleukin 1 receptor antagonist	GO:0005622|GO:0005515|GO:0006955|GO:0005737|GO:0006954|GO:0051384|GO:0005576|GO:0005152|GO:0005615|GO:0005125	NM_173842	Hs.81134	chr2:113891531-113891590	chr2	113891531	113891590	+
TRIM45	-2.17889	-1.12359	2.17889	down	1.18802	0.248554	1.18802	up	8.94146	17.8084	130.132	109.524	-2.70845	-1.58486	1.36729	1.11874	13.3793	4.50359	12.5035	23.1134	137.01	123.254	107.129	111.918	-1.99	-3.4269	-2.08246	-1.08726	1.44731	1.28727	1.08726	1.15021	TRIM45	Homo sapiens tripartite motif-containing 45 (TRIM45), transcript variant 1, mRNA [NM_025188]	FALSE	hs|1p12	ENST00000256649	NM_025188	80263	tripartite motif-containing 45	GO:0005622|GO:0005515|GO:0005737|GO:0008270|GO:0005634|GO:0046872	NM_025188	Hs.301526	chr1:117653774-117653715	chr1	117653715	117653774	-
AXIN2	-2.17792	-1.12295	2.17792	down	1.0878	0.12141	1.0878	up	4.43243	9.63235	12.8242	11.7539	-1.29147	-0.168517	0.263518	0.142108	5.17143	3.69343	10.752	8.51272	11.4374	14.211	11.0401	12.4677	-1.11564	-1.46729	-0.0544639	-0.282569	0.110587	0.41645	0.0544639	0.229753	AXIN2	Homo sapiens axin 2 (AXIN2), mRNA [NM_004655]	FALSE	hs|17q24.2	ENST00000375702	NM_004655	8313	axin 2	GO:0008219|GO:0008285|GO:0008013|GO:0019901|GO:0001756|GO:0030178|GO:0005634|GO:0007275|GO:0005622|GO:0007165|GO:0005737|GO:0045668|GO:0001957|GO:0004871	NM_004655	Hs.156527	chr17:063554447-063554388	chr17	63554388	63554447	-
	-2.17655	-1.12204	2.17655	down	1.13438	0.181903	1.13438	up	12.6644	27.5611	17.2785	14.7164	-0.247168	0.874872	0.166734	-0.0151687	14.3474	10.9815	25.2024	29.9197	22.0644	12.4925	16.1035	13.3293	-0.121286	-0.373049	0.696704	1.05304	0.580755	-0.247287	0.121287	-0.151624		Putative ankyrin repeat domain-containing protein ENSP00000383090 [Source:UniProtKB/Swiss-Prot;Acc:A8MYN8] [ENST00000413399]	FALSE	hs|15q11.2	ENST00000413399	XM_001715949				XM_001715949	Hs.578303	chr15:20084146-20084205	chr15	20084146	20084205	+
PTPRG	-2.17451	-1.12069	2.17451	down	-1.22811	-0.296442	1.22811	down	10.6187	23.1911	5.26966	6.18675	0.369679	1.49037	-0.702065	-0.405623	10.127	11.1103	22.6051	23.7771	6.90347	3.63584	6.7698	5.6037	0.235855	0.503503	1.39951	1.58123	-0.235856	-1.16827	-0.269185	-0.542061	PTPRG	Homo sapiens protein tyrosine phosphatase, receptor type, G (PTPRG), mRNA [NM_002841]	FALSE	hs|3p14.2	ENST00000383711	NM_002841	5793	protein tyrosine phosphatase, receptor type, G	GO:0006470|GO:0016787|GO:0016020|GO:0005887|GO:0005001|GO:0007169|GO:0042802	NM_002841	Hs.595541	chr3:062280514-062280573	chr3	62280514	62280573	+
SPRR2E	-2.17165	-1.11879	2.17165	down	1.06958	0.0970495	1.06958	up	57.2446	124.66	45.4271	42.8877	0.114227	1.23302	-0.210742	-0.307791	61.2559	53.2333	126.67	122.651	41.5157	49.3384	36.168	49.6073	0.148509	0.0799441	1.20188	1.26417	-0.331577	-0.0899072	-0.535639	-0.0799441	SPRR2E	Homo sapiens small proline-rich protein 2E (SPRR2E), mRNA [NM_001024209]	FALSE	hs|1q21.3	ENST00000368751	NM_001024209	6704	small proline-rich protein 2E	GO:0005515|GO:0005737|GO:0008544|GO:0005198|GO:0031424|GO:0001533	NM_001024209	Hs.568518	chr1:153065731-153065672	chr1	153065672	153065731	-
C14orf23	-2.1716	-1.11876	2.1716	down	-1.02177	-0.0310655	1.02177	down	11.7769	26.1465	2.925	3.01688	0.983465	2.10223	-1.01022	-0.979156	10.7648	12.789	31.4132	20.8797	2.93888	2.91112	3.40552	2.62824	0.792197	1.17473	2.34246	1.86199	-0.999682	-1.02076	-0.792196	-1.16612	C14orf23	Homo sapiens chromosome 14 open reading frame 23 (C14orf23), transcript variant 2, non-coding RNA [NR_026732]	FALSE	hs|14q12		NR_026732	387978	chromosome 14 open reading frame 23		NR_026732		chr14:029247707-029247766	chr14	29247707	29247766	+
HHIPL1	-2.16788	-1.11629	2.16788	down	1.0789	0.109565	1.0789	up	104.5	226.57	8.68304	7.9088	1.61483	2.73112	-2.04582	-2.15539	114.954	94.0472	228.524	224.616	5.72199	11.6441	5.63027	10.1873	1.69265	1.53701	2.68916	2.77307	-2.55464	-1.53701	-2.58307	-1.72771	HHIPL1	Homo sapiens HHIP-like 1 (HHIPL1), transcript variant 1, mRNA [NM_001127258]	FALSE	hs|14q32.2	ENST00000330710	NM_001127258	84439	HHIP-like 1	GO:0016020|GO:0005576|GO:0003824|GO:0005044	NM_001127258	Hs.288522	chr14:100142952-100143011	chr14	100142952	100143011	+
OR6C74	-2.16705	-1.11574	2.16705	down	1.04105	0.0580425	1.04105	up	7.26156	14.0765	20.4664	19.7098	-1.34735	-0.231617	0.329249	0.271207	10.6002	3.92296	15.0046	13.1484	20.3135	20.6192	20.8067	18.6128	-0.697293	-1.99741	-0.190755	-0.272478	0.322167	0.336332	0.351658	0.190756	OR6C74	Homo sapiens olfactory receptor, family 6, subfamily C, member 74 (OR6C74), mRNA [NM_001005490]	FALSE	hs|12q13.3	ENST00000343870	NM_001005490|NP1472395	254783	olfactory receptor, family 6, subfamily C, member 74	GO:0007608|GO:0007165|GO:0004984|GO:0007186|GO:0005886|GO:0004872|GO:0016021|GO:0050896	NM_001005490	Hs.554556	chr12:055641906-055641965	chr12	55641906	55641965	+
	-2.16628	-1.11522	2.16628	down	1.05816	0.0815568	1.05816	up	49.4892	107.907	389.843	363.136	-1.92337	-0.808153	1.03928	0.957727	47.3506	51.6278	115.279	100.536	315.345	464.341	334.469	391.803	-2.05273	-1.79401	-0.763849	-0.852457	0.763849	1.31472	0.843672	1.07178		Putative uncharacterized protein ENSP00000383309 [Source:UniProtKB/Swiss-Prot;Acc:A8MUU9] [ENST00000400460]	FALSE	hs|22q11.22	ENST00000400460	XM_001714599				XM_001714599	Hs.581079	chr22:20714986-20715045	chr22	20714986	20715045	+
	-2.16099	-1.11169	2.16099	down	-1.02693	-0.0383368	1.02693	down	3.76658	8.01026	3.32526	3.44045	0.028477	1.14017	-0.102224	-0.0638876	2.90622	4.62695	8.8616	7.15891	3.32158	3.32893	3.82973	3.05117	-0.37396	0.430914	1.23968	1.04065	-0.100125	-0.104323	0.100125	-0.2279		Doublecortin domain-containing protein 5 [Source:UniProtKB/Swiss-Prot;Acc:Q6ZRR9] [ENST00000406071]	FALSE	hs|11p14.1	ENST00000406071	XM_002343054				XM_002343054	Hs.530438	chr11:30930553-30930494	chr11	30930494	30930553	-
LOC100133756	-2.1584	-1.10996	2.1584	down	-1.02177	-0.0310688	1.02177	down	16.4439	34.9458	89.4253	92.1048	-1.71785	-0.607892	0.763452	0.794521	13.0579	19.8298	36.5392	33.3524	83.1902	95.6603	104.666	79.5439	-2.0862	-1.3495	-0.596466	-0.619319	0.666392	0.860513	0.992576	0.596466	LOC100133756	PREDICTED: Homo sapiens hypothetical LOC100133756 (LOC100133756), partial mRNA [XM_001718451]	FALSE			XM_001718451	100133756	hypothetical protein LOC100133756		XM_001718451		chrUn_gl000212:000061382-000061441	chrUn_gl000212	61382	61441	+
	-2.15712	-1.1091	2.15712	down	2.2738	1.18511	2.2738	up	4.39613	9.68223	79.1621	34.7705	-2.33317	-1.22407	1.92519	0.740086	5.82748	2.96478	13.2217	6.14278	73.7231	84.6012	35.1203	34.4206	-1.91268	-2.75367	-0.725498	-1.72264	1.8296	2.02078	0.754674	0.725498		Putative uncharacterized protein [Source:UniProtKB/TrEMBL;Acc:B7ZLF2] [ENST00000416966]	FALSE	hs|6q27	ENST00000416966	AB016899					Hs.225962	chr6:168393601-168393542	chr6	168393542	168393601	-
MOBKL2B	-2.1563	-1.10856	2.1563	down	-1.02495	-0.0355573	1.02495	down	38.0775	44.9825	2.61604	2.7071	2.15606	3.26462	-0.12173	-0.0861726	2.20786	73.9472	9.53513	80.4299	2.64291	2.58917	3.06032	2.35389	-0.443805	4.75593	1.67202	4.85723	-0.103219	-0.140241	0.103219	-0.275564	MOBKL2B	Homo sapiens MOB1, Mps One Binder kinase activator-like 2B (yeast) (MOBKL2B), mRNA [NM_024761]	FALSE	hs|9p21.2	ENST00000397271	NM_024761	79817	MOB1, Mps One Binder kinase activator-like 2B (yeast)	GO:0005515|GO:0008270|GO:0046872	NM_024761	Hs.369022	chr9:027359092-027359033	chr9	27359033	27359092	-
LHFPL1	-2.15603	-1.10838	2.15603	down	1.16043	0.214665	1.16043	up	11.6879	25.4364	43.3323	37.4325	-1.44536	-0.336986	0.454843	0.240178	12.0176	11.3583	22.989	27.8837	41.5467	45.1179	39.9393	34.9257	-1.47164	-1.41909	-0.530627	-0.143345	0.399052	0.510633	0.337009	0.143346	LHFPL1	Homo sapiens lipoma HMGIC fusion partner-like 1 (LHFPL1), mRNA [NM_178175]	FALSE	hs|Xq23	ENST00000371968	NM_178175	340596	lipoma HMGIC fusion partner-like 1	GO:0016020|GO:0016021	NM_178175	Hs.297420	chrX:111873938-111873879	chrX	111873879	111873938	-
INPP4B	-2.15145	-1.10531	2.15145	down	1.06192	0.0866787	1.06192	up	6.33642	12.7251	3.47689	3.29556	0.568374	1.67369	-0.180125	-0.266804	8.74299	3.92985	13.8476	11.6026	3.1757	3.77809	3.74165	2.84947	1.07822	0.0585256	1.74688	1.60049	-0.301724	-0.0585256	-0.070241	-0.463366	INPP4B	Homo sapiens inositol polyphosphate-4-phosphatase, type II, 105kDa (INPP4B), transcript variant 1, mRNA [NM_003866]	FALSE	hs|4q31.21	ENST00000308502	NM_003866	8821	inositol polyphosphate-4-phosphatase, type II, 105kDa	GO:0007165|GO:0016787|GO:0034597|GO:0016316	NM_003866	Hs.658245	chr4:143352417-143352358	chr4	143352358	143352417	-
ITGAX	-2.14818	-1.10312	2.14818	down	2.20196	1.13879	2.20196	up	24.3672	48.7168	44.4593	20.2252	-0.701711	0.401405	0.334863	-0.803924	35.2546	13.4797	61.2796	36.1539	42.0951	46.8234	21.5289	18.9216	-0.0751786	-1.32824	0.727631	0.0751786	0.261768	0.407959	-0.710731	-0.897117	ITGAX	Homo sapiens integrin, alpha X (complement component 3 receptor 4 subunit) (ITGAX), mRNA [NM_000887]	FALSE	hs|16p11.2	ENST00000268296	NM_000887|NP538243	3687	integrin, alpha X (complement component 3 receptor 4 subunit)	GO:0005515|GO:0008305|GO:0000287|GO:0016020|GO:0007229|GO:0005509|GO:0009887|GO:0004872|GO:0016021|GO:0007155|GO:0009897	NM_000887	Hs.248472	chr16:031393951-031394010	chr16	31393951	31394010	+
IGF1R	-2.14783	-1.10288	2.14783	down	1.23675	0.306549	1.23675	up	4.08998	8.87159	194.748	157.294	-3.2738	-2.17092	2.31094	2.0044	4.47811	3.70185	7.66868	10.0745	177.647	211.849	148.062	166.526	-3.20346	-3.34415	-2.42216	-1.91969	2.18763	2.43426	1.91969	2.0891	IGF1R	Homo sapiens insulin-like growth factor 1 receptor (IGF1R), mRNA [NM_000875]	FALSE	hs|15q26.3	ENST00000268035	NM_000875	3480	insulin-like growth factor 1 receptor	GO:0008286|GO:0043005|GO:0008284|GO:0005158|GO:0031994|GO:0043560|GO:0030010|GO:0030879|GO:0007409|GO:0051291|GO:0031175|GO:0042802|GO:0006955|GO:0046777|GO:0000166|GO:0030238|GO:0009887|GO:0004872|GO:0043559|GO:0005792|GO:0051262|GO:0030335|GO:0048015|GO:0045740|GO:0006916|GO:0005524|GO:0014065|GO:0007165|GO:0016020|GO:0007420|GO:0005887|GO:0005010|GO:0048009|GO:0016740|GO:0043548	NM_000875	Hs.643120	chr15:099507366-099507425	chr15	99507366	99507425	+
LOC388780	-2.14608	-1.1017	2.14608	down	1.12484	0.169718	1.12484	up	41.2462	89.1818	673.932	599.719	-2.53499	-1.43328	1.5046	1.33488	41.737	40.7553	82.9524	95.4112	701.662	646.202	576.033	623.406	-2.5848	-2.48518	-1.58862	-1.27794	1.56769	1.44151	1.27794	1.39182	LOC388780	PREDICTED: Homo sapiens hypothetical LOC388780 (LOC388780), mRNA [XM_943910]	FALSE	hs|20p13		XM_943910	388780	hypothetical LOC388780		XM_943910		chr20:002193727-002193786	chr20	2193727	2193786	+
NF1P1	-2.14463	-1.10073	2.14463	down	-1.02499	-0.0356133	1.02499	down	2.7571	5.94124	3.70598	3.71126	-0.442611	0.658114	-0.0419445	-0.00633121	2.40426	3.10994	5.19607	6.6864	2.76205	4.6499	3.20915	4.21336	-0.695237	-0.189986	0.421808	0.89442	-0.413981	0.330092	-0.202648	0.189986	NF1P1	Homo sapiens neurofibromin 1 pseudogene 1 (NF1P1), non-coding RNA [NR_028506]	FALSE	hs|15q11.2		NR_028506	440225	neurofibromin 1 pseudogene 1		NR_028506	Hs.722451	chr15:021122080-021122021	chr15	21122021	21122080	-
ODF3L1	-2.1425	-1.0993	2.1425	down	1.87193	0.904527	1.87193	up	3.53353	7.33263	5.24067	2.80733	-0.522327	0.576971	0.130598	-0.773929	2.35616	4.7109	5.81803	8.84723	4.59474	5.88659	3.18987	2.42479	-1.08909	0.0444336	0.220222	0.93372	-0.0444336	0.30563	-0.576037	-0.971821	ODF3L1	Homo sapiens outer dense fiber of sperm tails 3-like 1 (ODF3L1), mRNA [NM_175881]	FALSE	hs|15q24.3	ENST00000332145	NM_175881	161753	outer dense fiber of sperm tails 3-like 1		NM_175881	Hs.144348	chr15:076019910-076019969	chr15	76019910	76019969	+
SDPR	-2.13744	-1.09588	2.13744	down	-1.02256	-0.032181	1.02256	down	9.88129	21.6992	3.37807	3.48729	0.683446	1.77933	-0.854542	-0.822361	10.0011	9.76147	26.2008	17.1975	3.40065	3.3555	3.93994	3.03463	0.633963	0.732929	2.02863	1.53002	-0.841207	-0.867877	-0.633963	-1.01076	SDPR	Homo sapiens serum deprivation response (SDPR), mRNA [NM_004657]	FALSE	hs|2q32.3	ENST00000304141	NM_004657	8436	serum deprivation response	GO:0005515|GO:0005737|GO:0016020|GO:0005901|GO:0001786|GO:0005829	NM_004657	Hs.26530	chr2:192700161-192700102	chr2	192700102	192700161	-
LOC145837	-2.13548	-1.09456	2.13548	down	1.67696	0.745849	1.67696	up	4.23018	8.8204	10.4754	6.57701	-0.985589	0.10897	0.37281	-0.373039	3.09433	5.36602	7.67886	9.96195	11.9398	9.0111	4.35914	8.79487	-1.44968	-0.521497	-0.1332	0.351139	0.579503	0.166118	-0.879277	0.133199	LOC145837	Homo sapiens hypothetical LOC145837 (LOC145837), non-coding RNA [NR_026979]	FALSE	hs|15q23		NR_026979	145837	hypothetical LOC145837		NR_026979	Hs.410126	chr15:069863175-069863234	chr15	69863175	69863234	+
S100A1	-2.13358	-1.09328	2.13358	down	-1.13734	-0.185661	1.13734	down	3.76482	8.03318	5.1465	5.79011	-0.57566	0.517617	-0.156863	0.0287986	3.10714	4.42249	6.87659	9.18977	3.6357	6.65731	4.32332	7.2569	-0.897273	-0.254048	0.254048	0.781185	-0.589523	0.275798	-0.344737	0.402334	S100A1	Homo sapiens S100 calcium binding protein A1 (S100A1), mRNA [NM_006271]	FALSE	hs|1q22	ENST00000368696	NM_006271	6271	S100 calcium binding protein A1	GO:0043234|GO:0007242|GO:0005737|GO:0016529|GO:0008016|GO:0005509|GO:0051117|GO:0008270|GO:0000122|GO:0048154|GO:0042803|GO:0048155	NM_006271	Hs.515715	chr1:153603076-153603135	chr1	153603076	153603135	+
S100A10	-2.13313	-1.09297	2.13313	down	1.6084	0.68563	1.6084	up	82.2958	176.378	73.9639	46.2511	0.0787756	1.17175	-0.064013	-0.749643	85.0277	79.5639	179.612	173.144	73.5539	74.374	41.7644	50.7379	0.0597072	0.0978441	1.1438	1.19969	-0.0683188	-0.0597072	-0.889965	-0.609321	S100A10	Homo sapiens S100 calcium binding protein A10 (S100A10), mRNA [NM_002966]	FALSE	hs|1q21.3	ENST00000368809	NM_002966	6281	S100 calcium binding protein A10	GO:0007165|GO:0005509|GO:0005102	NM_002966	Hs.143873	chr1:151955479-151955420	chr1	151955420	151955479	-
TACR1	-2.13021	-1.091	2.13021	down	1.93919	0.955458	1.93919	up	2.84796	6.07214	13.7687	5.89448	-0.872049	0.21895	1.00698	0.0515227	2.47832	3.21761	6.63247	5.5118	4.64525	22.8921	3.36312	8.42585	-1.12734	-0.616757	0.29806	0.139839	-0.139839	2.1538	-0.610917	0.713962	TACR1	Homo sapiens tachykinin receptor 1 (TACR1), transcript variant short, mRNA [NM_015727]	FALSE		ENST00000409848	NM_015727	6869	tachykinin receptor 1	GO:0005515|GO:0005886|GO:0009408|GO:0045471|GO:0007200|GO:0045777|GO:0007204|GO:0030425|GO:0005737|GO:0070474|GO:0045907|GO:0002118|GO:0045760|GO:0004872|GO:0035106|GO:0009725|GO:0050679|GO:0008306|GO:0002526|GO:0007616|GO:0009986|GO:0004930|GO:0010193|GO:0050671|GO:0007217|GO:0043278|GO:0032230|GO:0019233|GO:0042713|GO:0060083|GO:0007165|GO:0032224|GO:0009582|GO:0005887|GO:0051496|GO:0016496|GO:…	NM_015727	Hs.633301
CBLB	-2.12832	-1.08972	2.12832	down	-1.63891	-0.712737	1.63891	down	680.931	1454.42	1512.22	2480.82	-1.14095	-0.0512285	0.0257258	0.738462	738.957	622.905	1548.83	1360.02	1493.81	1530.63	2494.47	2467.17	-1.08468	-1.19721	-0.0118551	-0.0906019	0.0118551	0.0395966	0.746471	0.730453	CBLB	Homo sapiens Cas-Br-M (murine) ecotropic retroviral transforming sequence b (CBLB), mRNA [NM_170662]	FALSE	hs|3q13.11	ENST00000407712	NM_170662	868	Cas-Br-M (murine) ecotropic retroviral transforming sequence b	GO:0005515|GO:0007242|GO:0045732|GO:0046642|GO:0016874|GO:0005509|GO:0005634|GO:0006607|GO:0050860|GO:0042110|GO:0005737|GO:0006955|GO:0019941|GO:0002669|GO:0008270|GO:0004871|GO:0007166	NM_170662	Hs.430589	chr3:105377554-105377495	chr3	105377495	105377554	-
UGGT2	-2.12765	-1.08926	2.12765	down	1.0586	0.0821567	1.0586	up	45.5744	94.9132	72.7362	68.7465	-0.704773	0.38449	0.0513716	-0.0307851	59.6512	31.4975	115.305	74.5213	69.934	75.5385	67.2504	70.2426	-0.311094	-1.09845	0.644955	0.124026	-0.000544548	0.103288	-0.0621147	0.000544548	UGGT2	Homo sapiens UDP-glucose glycoprotein glucosyltransferase 2 (UGGT2), mRNA [NM_020121]	FALSE	hs|13q32.1	ENST00000376714	NM_020121	55757	UDP-glucose glycoprotein glucosyltransferase 2	GO:0005793|GO:0016757|GO:0005783|GO:0005788|GO:0006486|GO:0003980	NM_020121	Hs.193226	chr13:096665632-096665573	chr13	96665573	96665632	-
IL23R	-2.12648	-1.08847	2.12648	down	-1.88736	-0.91637	1.88736	down	154.627	330.756	13.2481	23.4359	1.3881	2.47656	-2.24153	-1.32516	147.572	161.683	350.773	310.74	8.55733	17.9389	24.5696	22.3022	1.25524	1.52095	2.50958	2.44355	-2.77176	-1.71129	-1.25524	-1.39507	IL23R	Homo sapiens interleukin 23 receptor (IL23R), mRNA [NM_144701]	FALSE	hs|1p31.3	ENST00000425614	NM_144701|NP1468264	149233	interleukin 23 receptor	GO:0006954|GO:0005886|GO:0045087|GO:0004872|GO:0016021	NM_144701	Hs.677426	chr1:067724706-067724765	chr1	67724706	67724765	+
FLJ32742	-2.12488	-1.08738	2.12488	down	-1.16742	-0.223326	1.16742	down	3.03665	7.01901	26.898	27.317	-0.471902	0.615482	1.53584	1.75917	2.85845	3.21484	9.72998	4.30804	2.8768	50.9191	3.94685	50.6871	-0.623637	-0.320166	1.14878	0.0821796	-0.533299	3.60499	-0.08218	3.60052	FLJ32742	Homo sapiens cDNA FLJ32742 fis, clone TESTI2001352. [AK057304]	FALSE	hs|Xp21.3		AK057304	439944	hypothetical locus FLJ32742			Hs.722222	chrX:27651808-27651867	chrX	27651808	27651867	+
ZMAT4	-2.12308	-1.08616	2.12308	down	-1.02557	-0.0364282	1.02557	down	18.5932	39.8103	3.12197	3.22706	1.19221	2.27837	-1.37105	-1.33462	19.1146	18.0718	43.2528	36.3677	3.1394	3.10455	3.60304	2.85108	1.1657	1.21872	2.34904	2.2077	-1.35931	-1.3828	-1.1657	-1.50355	ZMAT4	Homo sapiens zinc finger, matrin type 4 (ZMAT4), transcript variant 1, mRNA [NM_024645]	FALSE	hs|8p11.21	ENST00000315769	NM_024645	79698	zinc finger, matrin type 4	GO:0005622|GO:0008270|GO:0005634|GO:0003677|GO:0046872	NM_024645	Hs.591850	chr8:040438744-040438685	chr8	40438685	40438744	-
	-2.12233	-1.08565	2.12233	down	-1.0267	-0.0380189	1.0267	down	6.1151	12.8923	2.84944	2.95619	0.497941	1.58359	-0.575814	-0.537795	7.06297	5.16724	12.5227	13.2619	2.8686	2.83027	3.35987	2.55251	0.656403	0.339479	1.48781	1.67936	-0.562417	-0.58921	-0.339478	-0.736112			FALSE	hs|8q22.3								chr8:105393912-105393853	chr8	105393853	105393912	-
TBC1D8	-2.12207	-1.08547	2.12207	down	-1.07968	-0.110598	1.07968	down	10.0893	17.2839	235.952	255.058	-3.23891	-2.15344	1.72103	1.83163	16.6838	3.49479	23.0697	11.4981	237.882	234.022	249.966	260.151	-2.17831	-4.29952	-1.70554	-2.60135	1.73652	1.70554	1.8029	1.86036	TBC1D8	Homo sapiens TBC1 domain family, member 8 (with GRAM domain) (TBC1D8), mRNA [NM_001102426]	FALSE	hs|2q11.2	ENST00000409318	NM_001102426	11138	TBC1 domain family, member 8 (with GRAM domain)	GO:0005622|GO:0032313|GO:0008284|GO:0016020|GO:0008015|GO:0005097|GO:0005096	NM_001102426	Hs.442657	chr2:101624138-101624079	chr2	101624079	101624138	-
TMPRSS7	-2.12003	-1.08408	2.12003	down	-1.02517	-0.0358613	1.02517	down	21.7787	44.3588	2.97344	3.07333	1.4958	2.57988	-1.28633	-1.25047	28.8439	14.7136	50.7369	37.9808	2.99993	2.94694	3.44049	2.70617	1.91438	1.07721	2.73436	2.4254	-1.26978	-1.30288	-1.07721	-1.42372	TMPRSS7	Homo sapiens transmembrane protease, serine 7 (TMPRSS7), transcript variant 1, mRNA [NM_001042575]	FALSE	hs|3q13.13	ENST00000419127	NM_001042575	344805	transmembrane protease, serine 7	GO:0005515|GO:0005886|GO:0004252|GO:0006508|GO:0008233|GO:0016021	NM_001042575	Hs.435490	chr3:111799885-111799944	chr3	111799885	111799944	+
IRX5	-2.11908	-1.08344	2.11908	down	1.2314	0.300305	1.2314	up	8.10954	17.2839	12.0168	9.80569	-0.445193	0.638247	0.133545	-0.166759	6.97618	9.24291	19.7769	14.7909	13.6406	10.3931	11.3756	8.2358	-0.715126	-0.17526	0.793396	0.483098	0.333382	-0.0662913	0.0662913	-0.39981	IRX5	Homo sapiens iroquois homeobox 5 (IRX5), mRNA [NM_005853]	FALSE	hs|16q13	ENST00000394636	NM_005853	10265	iroquois homeobox 5	GO:0043565|GO:0006355|GO:0003700|GO:0002027|GO:0060040|GO:0042551|GO:0005634|GO:0048468	NM_005853	Hs.435730	chr16:054967726-054967785	chr16	54967726	54967785	+
ZNRF3	-2.11842	-1.08299	2.11842	down	2.06201	1.04405	2.06201	up	36.6146	77.2433	16.7464	8.8687	0.603953	1.68694	-0.501003	-1.54505	41.5749	31.6543	77.3205	77.1661	17.0138	16.479	5.32238	12.415	0.73363	0.474276	1.63398	1.7399	-0.474275	-0.527731	-2.15595	-0.934154	ZNRF3	Homo sapiens zinc and ring finger 3 (ZNRF3), mRNA [NM_032173]	FALSE	hs|22q12.2	ENST00000402174	NM_032173	84133	zinc and ring finger 3	GO:0005515|GO:0016020|GO:0008270|GO:0016021|GO:0046872	NM_032173	Hs.655242	chr22:029449612-029449671	chr22	29449612	29449671	+
VMO1	-2.11698	-1.08201	2.11698	down	1.04697	0.0662253	1.04697	up	6.30828	12.5867	3.30887	3.18571	0.592233	1.67424	-0.223775	-0.29	8.65623	3.96033	14.3792	10.7942	3.52568	3.09207	3.61322	2.75821	1.08932	0.0951514	1.8267	1.52178	-0.125418	-0.322132	-0.0951519	-0.484848	VMO1	Homo sapiens vitelline membrane outer layer 1 homolog (chicken) (VMO1), transcript variant 1, mRNA [NM_182566]	FALSE	hs|17p13.2	ENST00000441199	NM_182566	284013	vitelline membrane outer layer 1 homolog (chicken)	GO:0030704|GO:0008316|GO:0005576	NM_182566	Hs.122561	chr17:004688732-004688673	chr17	4688673	4688732	-
BBOX1	-2.11432	-1.0802	2.11432	down	-1.5832	-0.662847	1.5832	down	45.2847	96.1559	5.02958	8.21304	1.03239	2.11259	-2.15739	-1.49455	47.2427	43.3267	94.8012	97.5105	6.062	3.99715	10.7806	5.64543	1.02783	1.03695	2.03786	2.18731	-1.85329	-2.4615	-1.02783	-1.96126	BBOX1	Homo sapiens butyrobetaine (gamma), 2-oxoglutarate dioxygenase (gamma-butyrobetaine hydroxylase) 1 (BBOX1), mRNA [NM_003986]	FALSE	hs|11p14.2	ENST00000263182	NM_003986	8424	butyrobetaine (gamma), 2-oxoglutarate dioxygenase (gamma-butyrobetaine hydroxylase) 1	GO:0008336|GO:0005737|GO:0005506|GO:0045329|GO:0016491|GO:0005634|GO:0016702|GO:0055114	NM_003986	Hs.591996	chr11:027148956-027149015	chr11	27148956	27149015	+
KLHL32	-2.1133	-1.0795	2.1133	down	-1.02686	-0.03824	1.02686	down	2.79958	6.03739	2.77533	2.87934	-0.13511	0.944391	-0.125843	-0.0876026	2.44836	3.15081	7.31965	4.75513	2.79983	2.75082	3.26998	2.48871	-0.38404	0.11382	1.20113	0.687647	-0.10941	-0.142275	0.10941	-0.284615	KLHL32	Homo sapiens kelch-like 32 (Drosophila) (KLHL32), mRNA [NM_052904]	FALSE	hs|6q16.1	ENST00000369254	NM_052904	114792	kelch-like 32 (Drosophila)	GO:0005515	NM_052904	Hs.45056	chr6:097578759-097578818	chr6	97578759	97578818	+
NCRNA00052	-2.1127	-1.07909	2.1127	down	-1.0206	-0.029418	1.0206	down	3.96479	8.41714	3.12566	3.22142	0.107072	1.18616	-0.22514	-0.195722	3.8671	4.06247	8.33113	8.50314	3.12088	3.13043	3.64567	2.79717	0.00454187	0.209601	1.11702	1.2553	-0.223653	-0.226627	-0.0045414	-0.386903	NCRNA00052	Homo sapiens non-protein coding RNA 52 (NCRNA00052), non-coding RNA [NR_026869]	FALSE	hs|15q26.1		NR_026869	145978	non-protein coding RNA 52	GO:0016020|GO:0016021	NR_026869	Hs.350808	chr15:088121604-088121663	chr15	88121604	88121663	+
COL24A1	-2.11229	-1.07881	2.11229	down	-4.98884	-2.3187	4.98884	down	278.219	590.881	35.3175	176.185	0.363322	1.44213	-2.60547	-0.286762	274.243	282.194	608.279	573.483	36.984	33.651	174.829	177.542	0.275727	0.450917	1.43022	1.45404	-2.53365	-2.67728	-0.297796	-0.275727	COL24A1	Homo sapiens collagen, type XXIV, alpha 1 (COL24A1), mRNA [NM_152890]	FALSE	hs|1p22.3	ENST00000370571	NM_152890|NP1473048	255631	collagen, type XXIV, alpha 1	GO:0005581|GO:0007155|GO:0005201	NM_152890	Hs.659516	chr1:086195414-086195355	chr1	86195355	86195414	-
FAM69B	-2.10935	-1.0768	2.10935	down	-1.25185	-0.324056	1.25185	down	105.847	224.683	267.887	335.758	-1.20646	-0.129659	0.143417	0.467473	106.878	104.816	235.964	213.402	273.116	262.658	326.75	344.767	-1.25938	-1.15353	-0.111562	-0.147756	0.175273	0.111562	0.428829	0.506118	FAM69B	Homo sapiens family with sequence similarity 69, member B (FAM69B), mRNA [NM_152421]	FALSE	hs|9q34.3	ENST00000371691	NM_152421	138311	family with sequence similarity 69, member B	GO:0016020|GO:0016021	NM_152421	Hs.495480	chr9:139618279-139618338	chr9	139618279	139618338	+
KIAA1751	-2.10834	-1.07611	2.10834	down	-1.00861	-0.0123656	1.00861	down	3.4825	7.33778	3.47265	3.53933	-0.135677	0.940434	-0.119585	-0.107219	3.07284	3.89215	7.70419	6.97136	3.4006	3.5447	4.02804	3.05062	-0.373153	0.1018	0.958134	0.922734	-0.14583	-0.0933399	0.0933394	-0.307778	KIAA1751	Homo sapiens KIAA1751 (KIAA1751), mRNA [NM_001080484]	FALSE	hs|1p36.33	ENST00000270720	NM_001080484	85452	KIAA1751		NM_001080484	Hs.232092	chr1:001885099-001885040	chr1	1885040	1885099	-
ANKFN1	-2.10711	-1.07527	2.10711	down	1.96027	0.971056	1.96027	up	9.32187	19.21	7.94594	3.27957	-2.38419e-07	1.07526	-0.496611	-1.46767	11.5258	7.11797	20.2283	18.1917	3.20076	12.6911	3.6827	2.87644	0.280684	-0.280684	1.09741	1.05312	-1.48659	0.493362	-1.28936	-1.64598	ANKFN1	Homo sapiens ankyrin-repeat and fibronectin type III domain containing 1 (ANKFN1), mRNA [NM_153228]	FALSE	hs|17q22	ENST00000318698	NM_153228	162282	ankyrin-repeat and fibronectin type III domain containing 1		NM_153228	Hs.673040	chr17:054558048-054558107	chr17	54558048	54558107	+
LOC284276	-2.1059	-1.07444	2.1059	down	1.36102	0.44469	1.36102	up	5.595	11.3533	4.54871	3.21031	0.105802	1.18024	-0.188201	-0.632891	7.24723	3.94276	12.2899	10.4168	3.15066	5.94676	3.62306	2.79756	0.477936	-0.266331	1.24512	1.11536	-0.642733	0.266332	-0.446299	-0.819483	LOC284276	Homo sapiens hypothetical LOC284276 (LOC284276), non-coding RNA [NR_015417]	FALSE	hs|18q23		NR_015417	284276	hypothetical LOC284276		NR_015417	Hs.390287	chr18:074271724-074271783	chr18	74271724	74271783	+
CCR3	-2.10462	-1.07356	2.10462	down	1.33013	0.411566	1.33013	up	10.258	20.8947	10.4097	7.87402	-0.087851	0.985708	0	-0.411566	13.0677	7.44833	19.8747	21.9148	10.4523	10.3671	7.0825	8.66554	0.25068	-0.426382	0.860824	1.11059	0.00959778	-0.00959778	-0.55701	-0.266122	CCR3	Homo sapiens chemokine (C-C motif) receptor 3 (CCR3), transcript variant 1, mRNA [NM_001837]	FALSE	hs|3p21.31	ENST00000357422	NM_001837	1232	chemokine (C-C motif) receptor 3	GO:0005515|GO:0005886|GO:0004930|GO:0007204|GO:0007165|GO:0005737|GO:0006968|GO:0006954|GO:0006935|GO:0007186|GO:0005887|GO:0044419|GO:0016493|GO:0004872|GO:0007188|GO:0007155	NM_001837	Hs.506190	chr3:046307828-046307887	chr3	46307828	46307887	+
LILRB2	-2.1034	-1.07272	2.1034	down	1.09152	0.126341	1.09152	up	6.69474	14.1006	9.43893	7.40015	-0.442844	0.62988	-0.464428	-0.59077	7.27786	6.11162	13.965	14.2362	2.61653	16.2613	3.04404	11.7562	-0.383842	-0.501846	0.561604	0.698155	-1.77859	0.849738	-1.56538	0.383842	LILRB2	Homo sapiens leukocyte immunoglobulin-like receptor, subfamily B (with TM and ITIM domains), member 2 (LILRB2), transcript variant 1, mRNA [NM_005874]	FALSE	hs|19q13.33	ENST00000434421	NM_005874	10288	leukocyte immunoglobulin-like receptor, subfamily B (with TM and ITIM domains), member 2	GO:0006968|GO:0006955|GO:0005886|GO:0005887|GO:0007267|GO:0005624|GO:0004872|GO:0007166	NM_005874	Hs.655652	chr19:054778388-054778329	chr19	54778329	54778388	-
SLC2A3	-2.10114	-1.07117	2.10114	down	1.36795	0.452012	1.36795	up	6.93106	12.9306	57.0677	41.7608	-1.893	-0.821834	1.33401	0.882003	10.1795	3.68261	13.0125	12.8488	61.2349	52.9005	44.8053	38.7162	-1.22655	-2.55946	-0.867104	-0.776565	1.44324	1.22479	0.987442	0.776564	SLC2A3	Homo sapiens solute carrier family 2 (facilitated glucose transporter), member 3 (SLC2A3), mRNA [NM_006931]	FALSE		ENST00000075120	NM_006931|NP1402385	6515	solute carrier family 2 (facilitated glucose transporter), member 3	GO:0005215|GO:0005737|GO:0015758|GO:0005886|GO:0005975|GO:0022891|GO:0008643|GO:0016021|GO:0055085|GO:0005355	NM_006931	Hs.419240
KANK1	-2.10078	-1.07092	2.10078	down	-1.0218	-0.0311112	1.0218	down	961.171	2025.58	3.40071	3.50542	3.97405	5.04497	-4.15511	-4.124	1025.62	896.723	2075.39	1975.77	3.42393	3.3775	3.94001	3.07084	4.00395	3.94414	5.02606	5.06389	-4.14157	-4.16865	-3.94414	-4.30385	KANK1	Homo sapiens KN motif and ankyrin repeat domains 1 (KANK1), transcript variant 2, mRNA [NM_153186]	FALSE	hs|9p24.3	ENST00000382289	NM_153186|NP1165352	23189	KN motif and ankyrin repeat domains 1	GO:0005737	NM_153186	Hs.306764	chr9:000746006-000746065	chr9	746006	746065	+
LOC100134170	-2.09888	-1.06962	2.09888	down	1.24112	0.311642	1.24112	up	2.64717	5.72001	4.49411	3.47254	-0.451696	0.617923	0.197149	-0.114492	2.29412	3.00023	4.27557	7.16444	6.37015	2.61807	4.57213	2.37294	-0.712238	-0.191153	0.191154	1.04469	0.842255	-0.447956	0.358674	-0.587659	LOC100134170	PREDICTED: Homo sapiens hypothetical LOC100134170 (LOC100134170), mRNA [XM_001721704]	FALSE	hs|1q42.13		XM_001721704	100134170	hypothetical protein LOC100134170		XM_001721704		chr1:226342605-226342664	chr1	226342605	226342664	+
GLIPR2	-2.09744	-1.06863	2.09744	down	1.05165	0.0726504	1.05165	up	40.7993	85.9021	157.057	149.345	-1.47324	-0.40461	0.480774	0.408123	38.7291	42.8696	85.4685	86.3357	147.022	167.092	156.082	142.608	-1.61349	-1.33299	-0.466294	-0.342927	0.392161	0.569387	0.47332	0.342927	GLIPR2	Homo sapiens GLI pathogenesis-related 2 (GLIPR2), mRNA [NM_022343]	FALSE	hs|9p13.3	ENST00000377959	NM_022343	152007	GLI pathogenesis-related 2	GO:0005794|GO:0016020|GO:0005576|GO:0031225	NM_022343	Hs.493819	chr9:036162528-036162587	chr9	36162528	36162587	+
	-2.09552	-1.06731	2.09552	down	-1.40747	-0.493107	1.40747	down	3.97485	8.19913	4.42884	6.32252	-0.341676	0.725633	-0.145187	0.34792	4.77855	3.17115	8.16507	8.23319	4.47716	4.38052	7.34329	5.30175	-0.11287	-0.570481	0.665238	0.786028	-0.125753	-0.16462	0.582971	0.11287		Putative uncharacterized protein ENSP00000375412 [Source:UniProtKB/TrEMBL;Acc:A8MVV4] [ENST00000391570]	FALSE	hs|1q21.1	ENST00000400838	AK125574					Hs.703459	chr1:143278947-143278888	chr1	143278888	143278947	-
LOC729142	-2.0892	-1.06295	2.0892	down	-1.14651	-0.197252	1.14651	down	3.27208	6.78691	5.0784	5.42561	-0.633242	0.42971	-0.0875056	0.109746	2.47603	4.06813	8.06976	5.50405	7.2311	2.9257	4.17261	6.67862	-1.05839	-0.208095	0.651325	0.208095	0.568903	-0.743915	-0.229482	0.448975	LOC729142	PREDICTED: Homo sapiens similar to Rab5c-like protein, similar to Canis familiaris Rab5c protein, PIR Accession Number S38625 (LOC729142), miscRNA [XR_038876]	FALSE	hs|10q22.2		XR_038876	729142	similar to Chain A, Gppnhp-Bound Rab5c G55q Mutant Gtpase		XR_038876	Hs.646716	chr10:076182342-076182283	chr10	76182283	76182342	-
FRY	-2.08579	-1.06059	2.08579	down	1.67425	0.743515	1.67425	up	6.73072	13.9525	5.78603	3.29543	0.0468252	1.10742	-0.215756	-0.959271	5.72571	7.73574	13.925	13.98	4.01343	7.55863	3.41823	3.17263	-0.237196	0.330846	1.05017	1.16466	-0.668708	0.237196	-0.905412	-1.01313	FRY	Homo sapiens furry homolog (Drosophila) (FRY), mRNA [NM_023037]	FALSE	hs|13q13.1	ENST00000400513	NM_023037	10129	furry homolog (Drosophila)	GO:0016020|GO:0016021|GO:0045449	NM_023037	Hs.507669	chr13:032691537-032691596	chr13	32691537	32691596	+
PRL	-2.08397	-1.05933	2.08397	down	1.09326	0.128635	1.09326	up	3919.47	8232.59	19.228	17.8444	3.40394	4.46327	-5.105	-5.23363	4175.61	3663.33	9046.39	7418.8	35.2313	3.22472	32.7834	2.90553	3.43137	3.3765	4.55195	4.37459	-3.3765	-6.8335	-3.48552	-6.98175	PRL	Homo sapiens prolactin (PRL), transcript variant 1, mRNA [NM_000948]	FALSE	hs|6p22.3	ENST00000397199	NM_000948	5617	prolactin	GO:0007565|GO:0005148|GO:0007595|GO:0005179|GO:0008283|GO:0040014|GO:0005576|GO:0007166|GO:0046427	NM_000948	Hs.1905	chr6:022287617-022287558	chr6	22287558	22287617	-
S100A3	-2.08209	-1.05803	2.08209	down	-1.01733	-0.024792	1.01733	down	3.81135	8.33202	3.67445	3.7742	-0.0721703	0.985859	-0.109812	-0.0850198	3.50339	4.11931	10.8258	5.83823	3.65106	3.69785	4.26651	3.28189	-0.255974	0.111633	1.37689	0.594824	-0.115306	-0.104318	0.104318	-0.274357	S100A3	Homo sapiens S100 calcium binding protein A3 (S100A3), mRNA [NM_002960]	FALSE	hs|1q22	ENST00000368712	NM_002960	6274	S100 calcium binding protein A3	GO:0005515|GO:0005509|GO:0008270	NM_002960	Hs.557609	chr1:153520057-153519998	chr1	153519998	153520057	-
ETV5	-2.08178	-1.05782	2.08178	down	1.27354	0.348846	1.27354	up	5.05542	10.9367	84.6001	66.6733	-2.53518	-1.47737	1.55604	1.20719	5.81387	4.29696	14.1358	7.73763	86.5803	82.6199	71.7491	61.5976	-2.38407	-2.6863	-1.09708	-1.85766	1.5935	1.51857	1.3173	1.09708	ETV5	Homo sapiens ets variant 5 (ETV5), mRNA [NM_004454]	FALSE	hs|3q27.1	ENST00000306376	NM_004454	2119	ets variant 5	GO:0006355|GO:0003700|GO:0010843|GO:0005634|GO:0034599	NM_004454	Hs.43697	chr3:185764606-185764547	chr3	185764547	185764606	-
LZTS1	-2.08093	-1.05723	2.08093	down	-1.02185	-0.0311844	1.02185	down	426.589	892.608	3.51911	3.62927	3.36781	4.42504	-3.53893	-3.50774	459.626	393.553	966.25	818.965	3.53905	3.49918	4.09171	3.16683	3.41279	3.32284	4.48994	4.36015	-3.52706	-3.55079	-3.32284	-3.69265	LZTS1	Homo sapiens leucine zipper, putative tumor suppressor 1 (LZTS1), mRNA [NM_021020]	FALSE	hs|8p21.3	ENST00000381569	NM_021020	11178	leucine zipper, putative tumor suppressor 1	GO:0005515|GO:0006355|GO:0003700|GO:0005794|GO:0030054|GO:0005886|GO:0045202|GO:0014069|GO:0005634|GO:0042995|GO:0006350|GO:0048814|GO:0005737|GO:0007049|GO:0016324|GO:0043197|GO:0048167|GO:0045211	NM_021020	Hs.521432	chr8:020103761-020103702	chr8	20103702	20103761	-
HIST2H2BF	-2.08026	-1.05677	2.08026	down	1.01158	0.016608	1.01158	up	20.3319	42.4925	101.167	107.216	-0.675185	0.381582	1.08073	1.06412	21.1239	19.5399	41.4567	43.5283	175.96	26.3735	190.587	23.8447	-0.685937	-0.664432	0.292007	0.471157	2.45347	-0.292007	2.56355	-0.435304	HIST2H2BF	Homo sapiens histone cluster 2, H2bf (HIST2H2BF), transcript variant 1, mRNA [NM_001024599]	FALSE	hs|1q21.2	ENST00000369167	NM_001024599	440689	histone cluster 2, H2bf	GO:0005694|GO:0006334|GO:0005634|GO:0000786|GO:0003677	NM_001024599	Hs.632451	chr1:149398663-149398604	chr1	149398604	149398663	-
MYL10	-2.08024	-1.05675	2.08024	down	1.10984	0.150351	1.10984	up	3.16754	6.6504	13.2596	12.1966	-1.478	-0.421246	0.604364	0.454013	2.77156	3.56352	5.62571	7.67509	12.1527	14.3665	9.60481	14.7883	-1.72627	-1.22972	-0.699721	-0.142771	0.487343	0.721385	0.142771	0.765255	MYL10	Homo sapiens myosin, light chain 10, regulatory (MYL10), mRNA [NM_138403]	FALSE	hs|7q22.1	ENST00000223167	NM_138403	93408	myosin, light chain 10, regulatory	GO:0005739|GO:0005509	NM_138403	Hs.247831	chr7:101256814-101256755	chr7	101256755	101256814	-
HEATR7B1	-2.07782	-1.05507	2.07782	down	-1.02519	-0.0358946	1.02519	down	7.46283	15.0497	3.42975	3.54308	0.590305	1.64538	-0.468688	-0.432793	9.43464	5.49103	15.7817	14.3177	3.44316	3.41634	3.94868	3.13747	0.913772	0.266837	1.6612	1.62956	-0.459353	-0.478022	-0.266837	-0.598749	HEATR7B1	Protein LOC339766 [Source:UniProtKB/Swiss-Prot;Acc:A6NES4] [ENST00000396517]	FALSE	hs|2q37.1	ENST00000396517	XM_291007	339766	HEAT repeat containing 7B1	GO:0005488	XM_291007	Hs.361778	chr2:234740843-234740902	chr2	234740843	234740902	+
LOC442132	-2.07496	-1.05309	2.07496	down	1.14682	0.197639	1.14682	up	4.37382	9.10325	26.4873	23.0853	-1.77484	-0.721757	0.844612	0.646974	3.77569	4.97194	10.2058	8.00075	24.7999	28.1747	22.3419	23.8288	-2.04036	-1.50933	-0.60057	-0.842944	0.756273	0.932951	0.60057	0.693377	LOC442132	PREDICTED: Homo sapiens similar to hypothetical protein FLJ36144 (LOC442132), miscRNA [XR_040018]	FALSE	hs|5p15.31		XR_040018	442132	similar to hypothetical protein FLJ36144		XR_040018	Hs.453260	chr5:007300098-007300039	chr5	7300039	7300098	-
HES6	-2.06872	-1.04874	2.06872	down	-1.20212	-0.265578	1.20212	down	664.332	1381.32	1306.82	1572.62	-0.986799	0.0619397	-0.000170231	0.265408	672.814	655.849	1366.1	1396.53	1311.19	1302.44	1560.6	1584.64	-1.03536	-0.938242	-0.00835276	0.132232	0.00835276	-0.00869322	0.254455	0.27636	HES6	Homo sapiens hairy and enhancer of split 6 (Drosophila) (HES6), transcript variant 1, mRNA [NM_018645]	FALSE	hs|2q37.3	ENST00000409002	NM_018645	55502	hairy and enhancer of split 6 (Drosophila)	GO:0003712|GO:0005667|GO:0003700|GO:0006357|GO:0007275|GO:0005634|GO:0030154|GO:0007399	NM_018645	Hs.42949	chr2:239147006-239146947	chr2	239146947	239147006	-
	-2.06652	-1.0472	2.06652	down	1.51996	0.604031	1.51996	up	2.96344	6.45799	31.2265	35.2691	-0.940875	0.10633	1.8692	1.26517	2.55799	3.3689	4.3304	8.58559	54.8342	7.61875	67.8683	2.66998	-1.20649	-0.675263	-0.441779	0.654439	3.29662	0.441779	3.59916	-1.06883		Putative uncharacterized protein ENSP00000381689 [Source:UniProtKB/TrEMBL;Acc:A8MT84] [ENST00000398702]	FALSE	hs|12q12	ENST00000398702	CR749517|NP1279031					Hs.711526	chr12:40928527-40928586	chr12	40928527	40928586	+
ACPL2	-2.06315	-1.04485	2.06315	down	1.03373	0.0478659	1.03373	up	12.5141	25.8036	102.045	99.1492	-1.97746	-0.932613	1.07088	1.02302	14.0533	10.9748	27.4118	24.1954	105.167	98.9233	90.5046	107.794	-1.86609	-2.08884	-0.896983	-0.968244	1.11873	1.02304	0.896983	1.14905	ACPL2	Homo sapiens acid phosphatase-like 2 (ACPL2), transcript variant 1, mRNA [NM_152282]	FALSE	hs|3q23	ENST00000393010	NM_152282|NP167053	92370	acid phosphatase-like 2	GO:0016787|GO:0003993|GO:0005576	NM_152282	Hs.657887	chr3:141013068-141013127	chr3	141013068	141013127	+
S1PR1	-2.06284	-1.04463	2.06284	down	-1.51566	-0.599943	1.51566	down	49.4244	103.342	308.851	451.057	-1.64436	-0.599727	0.93277	1.53271	51.4897	47.359	117.362	89.3217	209.863	407.838	370.906	531.208	-1.65101	-1.6377	-0.457188	-0.742267	0.457188	1.40835	1.27367	1.79175	S1PR1	Homo sapiens sphingosine-1-phosphate receptor 1 (S1PR1), mRNA [NM_001400]	FALSE	hs|1p21.2	ENST00000424264	NM_001400	1901	sphingosine-1-phosphate receptor 1	GO:0007165|GO:0007186|GO:0005886|GO:0001619|GO:0004930|GO:0004872|GO:0016021|GO:0007155	NM_001400	Hs.154210	chr1:101706321-101706380	chr1	101706321	101706380	+
ZCWPW2	-2.06185	-1.04394	2.06185	down	1.45621	0.542219	1.45621	up	4.49405	9.31965	6.16551	3.96232	-0.0165215	1.02742	0.340004	-0.202214	4.64301	4.34508	9.7787	8.8606	3.83796	8.49306	4.50684	3.4178	-0.0356603	0.00261736	1.04414	1.0107	-0.229275	0.909284	-0.00261736	-0.401811	ZCWPW2	Homo sapiens zinc finger, CW type with PWWP domain 2 (ZCWPW2), mRNA [NM_001040432]	FALSE	hs|3p24.1	ENST00000421010	NM_001040432	152098	zinc finger, CW type with PWWP domain 2	GO:0008270|GO:0046872	NM_001040432	Hs.659030	chr3:028566492-028566551	chr3	28566492	28566551	+
LOC100129083	-2.05795	-1.04121	2.05795	down	1.18525	0.245193	1.18525	up	62.3379	129.516	20.4422	17.4852	0.76934	1.81055	-0.833455	-1.07865	63.085	61.5907	117.261	141.771	18.7811	22.1034	14.3843	20.5861	0.719654	0.819025	1.61923	2.00187	-0.947257	-0.719654	-1.33717	-0.82013	LOC100129083	PREDICTED: Homo sapiens similar to hCG2045285 (LOC100129083), mRNA [XM_001724757]	FALSE	hs|19q13.32		XM_001724757	100129083	similar to hCG2045285		XM_001724757	Hs.626485	chr19:051921370-051921429	chr19	51921370	51921429	+
KLHDC8B	-2.05337	-1.03799	2.05337	down	-1.02675	-0.038085	1.02675	down	8.00506	16.1335	2.62465	2.722	0.810952	1.84895	-0.740642	-0.702557	10.0119	5.99826	18.2518	14.0153	2.64865	2.60064	3.08603	2.35796	1.11352	0.508381	1.98506	1.71283	-0.723756	-0.757528	-0.508381	-0.896733	KLHDC8B	Homo sapiens kelch domain containing 8B (KLHDC8B), mRNA [NM_173546]	FALSE		ENST00000445277	NM_173546	200942	kelch domain containing 8B		NM_173546	Hs.13781
PTK6	-2.05268	-1.03751	2.05268	down	-1.13183	-0.178654	1.13183	down	3.75836	7.74757	3.64202	4.12393	-0.140174	0.897335	-0.173909	0.00474501	3.55595	3.96076	8.01637	7.47878	3.77091	3.51313	4.09708	4.15077	-0.284922	0.0045743	0.893006	0.901663	-0.119139	-0.228679	-0.00457382	0.0140638	PTK6	Homo sapiens PTK6 protein tyrosine kinase 6 (PTK6), mRNA [NM_005975]	FALSE	hs|20q13.33	ENST00000217185	NM_005975	5753	PTK6 protein tyrosine kinase 6	GO:0005515|GO:0005737|GO:0000166|GO:0004674|GO:0006468|GO:0005634|GO:0005524|GO:0004715|GO:0016740	NM_005975	Hs.51133	chr20:062160798-062160739	chr20	62160739	62160798	-
NFATC4	-2.05199	-1.03702	2.05199	down	2.75903	1.46416	2.75903	up	26.4225	54.2946	10.1305	3.92668	0.650115	1.68714	-0.746446	-2.21061	24.1388	28.7062	53.7728	54.8163	8.10765	12.1535	5.49112	2.36223	0.458134	0.842095	1.61887	1.7554	-1.03476	-0.458134	-1.60206	-2.81915	NFATC4	Homo sapiens nuclear factor of activated T-cells, cytoplasmic, calcineurin-dependent 4 (NFATC4), transcript variant 1, mRNA [NM_001136022]	FALSE	hs|14q12	ENST00000422617	NM_001136022	4776	nuclear factor of activated T-cells, cytoplasmic, calcineurin-dependent 4	GO:0006355|GO:0005737|GO:0006954|GO:0003700|GO:0006366|GO:0003713|GO:0005634|GO:0030154	NM_001136022	Hs.77810	chr14:024848746-024848805	chr14	24848746	24848805	+
	-2.05114	-1.03643	2.05114	down	1.09686	0.133383	1.09686	up	25.9714	53.5451	38.209	34.8733	-0.501922	0.534504	0.0639215	-0.0694613	25.4601	26.4826	54.68	52.4101	36.2681	40.15	36.6876	33.059	-0.597302	-0.406542	0.510686	0.558322	-0.0057354	0.133578	0.00573587	-0.144659		V5-6 protein Fragment [Source:UniProtKB/TrEMBL;Acc:Q5NV92] [ENST00000390282]	FALSE	hs|22q11.23	ENST00000390282	AF047276|NP1087617					Hs.704417	chr22:22385713-22385772	chr22	22385713	22385772	+
SSX9	-2.05069	-1.03611	2.05069	down	-1.01	-0.0143566	1.01	down	3.17206	8.21928	338.091	343.171	-4.32986	-3.29375	2.4285	2.44285	2.76325	3.58086	13.2709	3.16765	336.616	339.566	373.543	312.799	-4.5838	-4.07591	-2.31476	-4.27274	2.42589	2.4311	2.57094	2.31476	SSX9	Homo sapiens synovial sarcoma, X breakpoint 9 (SSX9), mRNA [NM_174962]	FALSE		ENST00000407081	NM_174962|NP814648	280660	synovial sarcoma, X breakpoint 9	GO:0005622|GO:0006355|GO:0005634|GO:0003676	NM_174962	Hs.553667
DPYD	-2.05047	-1.03596	2.05047	down	-1.19026	-0.251272	1.19026	down	34.8861	71.7857	14.2938	17.0244	0.406641	1.4426	-0.889558	-0.638286	36.9037	32.8685	70.7785	72.7929	16.7596	11.8281	19.9238	14.125	0.423193	0.390089	1.36795	1.51724	-0.634479	-1.14464	-0.390089	-0.886483	DPYD	Homo sapiens dihydropyrimidine dehydrogenase (DPYD), transcript variant 2, mRNA [NM_001160301]	FALSE	hs|1p21.3	ENST00000370191	NM_001160301	1806	dihydropyrimidine dehydrogenase	GO:0050661|GO:0017113|GO:0006214|GO:0051539|GO:0005506|GO:0006210|GO:0050660|GO:0006212|GO:0006222|GO:0009055|GO:0046872|GO:0042803|GO:0005829|GO:0005737|GO:0005488|GO:0006145|GO:0016491|GO:0006207|GO:0004158|GO:0055114|GO:0004159	NM_001160301	Hs.335034	chr1:098186292-098186233	chr1	98186233	98186292	-
CDH18	-2.04991	-1.03556	2.04991	down	1.87897	0.909946	1.87897	up	96.1439	199.49	24.8666	13.268	0.990932	2.02649	-0.94946	-1.85941	97.6426	94.6452	223.245	175.734	24.751	24.9822	14.0002	12.5357	0.946445	1.03542	2.14471	1.90828	-0.952476	-0.946445	-1.77963	-1.93918	CDH18	Homo sapiens cadherin 18, type 2 (CDH18), mRNA [NM_004934]	FALSE	hs|5p14.3	ENST00000274170	NM_004934	1016	cadherin 18, type 2	GO:0005515|GO:0005886|GO:0005509|GO:0016021|GO:0007155|GO:0007156	NM_004934	Hs.317632	chr5:019473231-019473172	chr5	19473172	19473231	-
	-2.04938	-1.03518	2.04938	down	-2.09134	-1.06443	2.09134	down	4.1662	8.49855	10.2379	19.865	-1.03518	0	0.176597	1.24103	3.5866	4.74581	8.43901	8.55809	6.38989	14.0858	20.2327	19.4973	-1.30418	-0.766188	-0.0645084	0.0645084	-0.389902	0.743096	1.26781	1.21424		Putative uncharacterized protein ENSP00000374975 [Source:UniProtKB/TrEMBL;Acc:A6NKE3] [ENST00000390468]	FALSE	hs|14q11.2	ENST00000390468	NP1172335						chr14:22789024-22789083	chr14	22789024	22789083	+
HSPA12A	-2.04723	-1.03367	2.04723	down	-1.0214	-0.0305541	1.0214	down	3.79788	7.79636	3.71272	3.82688	-0.101487	0.932185	-0.111892	-0.0813375	3.31228	4.28349	6.9544	8.63831	3.72782	3.69762	4.31128	3.34248	-0.353947	0.150973	0.721372	1.143	-0.102333	-0.12145	0.102333	-0.265008	HSPA12A	Homo sapiens heat shock 70kDa protein 12A (HSPA12A), mRNA [NM_025015]	FALSE	hs|10q25.3	ENST00000369209	NM_025015	259217	heat shock 70kDa protein 12A	GO:0000166|GO:0005524	NM_025015	Hs.654682	chr10:118430849-118430790	chr10	118430790	118430849	-
TNC	-2.04692	-1.03346	2.04692	down	-1.15358	-0.206112	1.15358	down	38.1023	78.6814	5.63827	5.88904	1.16426	2.19771	-1.74266	-1.53655	43.69	32.5147	92.0118	65.3511	3.01164	8.26489	4.66894	7.10913	1.31039	1.01813	2.39012	2.00531	-2.46719	-1.01813	-1.83976	-1.23333	TNC	Homo sapiens tenascin C (TNC), mRNA [NM_002160]	FALSE	hs|9q33.1	ENST00000350763	NM_002160	3371	tenascin C	GO:0007165|GO:0007528|GO:0009611|GO:0005102|GO:0005576|GO:0007155|GO:0005604	NM_002160	Hs.143250	chr9:117783369-117783310	chr9	117783310	117783369	-
HNF4G	-2.04421	-1.03154	2.04421	down	-1.00642	-0.00923514	1.00642	down	2.61936	5.52889	5.28586	5.64322	-0.481069	0.550472	0.343843	0.353078	2.2529	2.98582	7.00221	4.05556	7.95706	2.61467	8.91872	2.36771	-0.751219	-0.210919	0.890024	0.210919	1.15034	-0.462653	1.30982	-0.603666	HNF4G	Homo sapiens hepatocyte nuclear factor 4, gamma (HNF4G), mRNA [NM_004133]	FALSE	hs|8q21.11	ENST00000396423	NM_004133	3174	hepatocyte nuclear factor 4, gamma	GO:0043565|GO:0005737|GO:0003700|GO:0006357|GO:0016563|GO:0005730|GO:0003707|GO:0008270|GO:0005634|GO:0005496|GO:0046872	NM_004133	Hs.241529	chr8:076477998-076478057	chr8	76477998	76478057	+
RCN3	-2.04106	-1.02932	2.04106	down	1.68702	0.754476	1.68702	up	11.8024	23.4257	14.3879	8.6243	-0.208013	0.821306	0.119949	-0.634527	14.8649	8.73987	22.0171	24.8343	12.0962	16.6796	6.79698	10.4516	0.108122	-0.524148	0.680049	0.962563	-0.108122	0.34802	-0.944836	-0.324219	RCN3	Homo sapiens reticulocalbin 3, EF-hand calcium binding domain (RCN3), mRNA [NM_020650]	FALSE		ENST00000270645	NM_020650	57333	reticulocalbin 3, EF-hand calcium binding domain	GO:0005515|GO:0005783|GO:0005509|GO:0005788	NM_020650	Hs.567550
SCD5	-2.04089	-1.0292	2.04089	down	1.13425	0.181735	1.13425	up	2.98725	6.36835	38.424	33.8347	-2.43369	-1.40449	1.26626	1.08453	2.6561	3.31841	8.23031	4.50639	35.3877	41.4603	35.2423	32.4271	-2.66126	-2.20612	-1.0244	-1.78458	1.15571	1.37681	1.14466	1.0244	SCD5	Homo sapiens stearoyl-CoA desaturase 5 (SCD5), transcript variant 2, mRNA [NM_024906]	FALSE	hs|4q21.22	ENST00000282709	NM_024906|NP331588	79966	stearoyl-CoA desaturase 5	GO:0016020|GO:0005506|GO:0005783|GO:0004768|GO:0016491|GO:0006633|GO:0016021|GO:0046872|GO:0055114	NM_024906	Hs.379191	chr4:083719563-083719504	chr4	83719504	83719563	-
SFN	-2.0408	-1.02914	2.0408	down	-1.89236	-0.920188	1.89236	down	175.225	356.169	123.452	234.06	-0.23033	0.798808	-0.714465	0.205723	198.791	151.658	354.05	358.289	130.688	116.216	217.265	250.856	-0.102093	-0.358568	0.73582	0.861795	-0.626112	-0.802818	0.102093	0.309354	SFN	Homo sapiens stratifin (SFN), mRNA [NM_006142]	FALSE	hs|1p36.11	ENST00000339276	NM_006142	2810	stratifin	GO:0008285|GO:0008630|GO:0030307|GO:0019904|GO:0006915|GO:0001836|GO:0005576|GO:0005634|GO:0000079|GO:0043616|GO:0005615|GO:0007165|GO:0005737|GO:0030216|GO:0008426|GO:0043588|GO:0006469|GO:0043154	NM_006142	Hs.523718	chr1:027190888-027190947	chr1	27190888	27190947	+
NUAK2	-2.03998	-1.02855	2.03998	down	1.01533	0.0219476	1.01533	up	44.3505	90.8376	15.8499	15.8098	0.63021	1.65876	-0.848901	-0.870848	47.2933	41.4076	95.1259	86.5492	14.1595	17.5403	12.8893	18.7303	0.659101	0.601319	1.67252	1.64501	-0.99966	-0.698142	-1.14038	-0.601319	NUAK2	Homo sapiens NUAK family, SNF1-like kinase, 2 (NUAK2), mRNA [NM_030952]	FALSE	hs|1q32.1	ENST00000441520	NM_030952	81788	NUAK family, SNF1-like kinase, 2	GO:0043066|GO:0030036|GO:0000287|GO:0000166|GO:0004674|GO:0006468|GO:0042149|GO:0005524|GO:0016740	NM_030952	Hs.497512	chr1:205271252-205271193	chr1	205271193	205271252	-
MEST	-2.032	-1.0229	2.032	down	1.23045	0.29919	1.23045	up	3.28498	6.62978	13.1184	10.6543	-1.49813	-0.475228	0.549399	0.250209	2.45662	4.11333	5.28706	7.97249	11.7453	14.4916	9.72805	11.5805	-1.93692	-1.05933	-0.825912	-0.124544	0.401529	0.697268	0.124544	0.375874	MEST	Homo sapiens mesoderm specific transcript homolog (mouse) (MEST), transcript variant 1, mRNA [NM_002402]	FALSE	hs|7q32.3	ENST00000393187	NM_002402	4232	mesoderm specific transcript homolog (mouse)	GO:0005515|GO:0016020|GO:0007498|GO:0032526|GO:0016021|GO:0003824	NM_002402	Hs.270978	chr7:130145648-130145707	chr7	130145648	130145707	+
ARRDC4	-2.03115	-1.02229	2.03115	down	-1.00796	-0.0114372	1.00796	down	3.06845	6.6239	83.2399	84.1407	-3.17729	-2.155	1.62645	1.63789	2.41012	3.72678	4.08614	9.16166	88.0119	78.4679	77.1697	91.1118	-3.55869	-2.7959	-2.79184	-1.51816	1.71294	1.53996	1.51816	1.75762	ARRDC4	Homo sapiens arrestin domain containing 4 (ARRDC4), mRNA [NM_183376]	FALSE	hs|15q26.3	ENST00000268042	NM_183376	91947	arrestin domain containing 4		NM_183376	Hs.6093	chr15:098516895-098516954	chr15	98516895	98516954	+
CBLB	-2.02934	-1.02101	2.02934	down	-1.74289	-0.801479	1.74289	down	9.83936	20.0939	29.0627	51.2768	-1.30048	-0.279474	0.272728	1.07421	9.64243	10.0363	21.1631	19.0247	29.3044	28.821	58.9204	43.6333	-1.39634	-1.20462	-0.257036	-0.301911	0.28842	0.257036	1.29095	0.857467	CBLB	Homo sapiens Cas-Br-M (murine) ecotropic retroviral transforming sequence b (CBLB), mRNA [NM_170662]	FALSE	hs|3q13.11	ENST00000405772	NM_170662|NP091053	868	Cas-Br-M (murine) ecotropic retroviral transforming sequence b	GO:0005515|GO:0007242|GO:0045732|GO:0046642|GO:0016874|GO:0005509|GO:0005634|GO:0006607|GO:0050860|GO:0042110|GO:0005737|GO:0006955|GO:0019941|GO:0002669|GO:0008270|GO:0004871|GO:0007166	NM_170662	Hs.430589	chr3:105400640-105400581	chr3	105400581	105400640	-
TMPRSS11A	-2.02837	-1.02032	2.02837	down	-1.02518	-0.0358734	1.02518	down	52.8454	61.4659	2.78375	2.87863	2.36149	3.38181	-0.117588	-0.0817141	2.36499	103.326	8.90771	114.024	2.81568	2.75182	3.23395	2.52331	-0.430103	5.15308	1.48833	5.27528	-0.0973473	-0.137828	0.0973473	-0.260776	TMPRSS11A	Homo sapiens transmembrane protease, serine 11A (TMPRSS11A), transcript variant 1, mRNA [NM_182606]	FALSE	hs|4q13.2	ENST00000334830	NM_182606	339967	transmembrane protease, serine 11A	GO:0007049|GO:0016020|GO:0004252|GO:0005887|GO:0006508|GO:0008233|GO:0005576	NM_182606	Hs.450110	chr4:068777112-068777053	chr4	68777053	68777112	-
	-2.02464	-1.01766	2.02464	down	-1.02709	-0.0385609	1.02709	down	36.7703	49.5282	2.78812	2.8931	2.17277	3.19044	-0.236994	-0.198433	70.3762	3.16435	88.6539	10.4025	2.80759	2.76866	3.28407	2.50213	4.34335	0.00219679	4.68166	1.69921	-0.223231	-0.250758	-0.00219679	-0.39467		A disintegrin and metalloproteinase with thrombospondin motifs 20 Precursor (ADAMTS-20)(ADAM-TS 20)(ADAM-TS20)(EC 3.4.24.-) [Source:UniProtKB/Swiss-Prot;Acc:P59510] [ENST00000389417]	FALSE	hs|12q12	ENST00000389417	AJ515154|NP1213718					Hs.287554	chr12:43817560-43817501	chr12	43817501	43817560	-
GPC6	-2.02433	-1.01744	2.02433	down	1.04264	0.0602403	1.04264	up	1307.89	2669.78	4.98597	4.59911	3.87531	4.89276	-4.21436	-4.2746	1275.86	1339.91	2894.14	2445.43	6.45378	3.51815	4.12784	5.07038	3.773	3.97763	4.95988	4.82564	-3.773	-4.65572	-4.42288	-4.12632	GPC6	Homo sapiens glypican 6 (GPC6), mRNA [NM_005708]	FALSE	hs|13q32.1		NM_005708	10082	glypican 6	GO:0005886|GO:0005887|GO:0005578|GO:0043395|GO:0005576|GO:0031225|GO:0005615	NM_005708	Hs.444329	chr13:095059334-095059393	chr13	95059334	95059393	+
	-2.02346	-1.01682	2.02346	down	-1.02599	-0.0370171	1.02599	down	20.9834	42.7579	2.56723	2.65916	1.46573	2.48255	-1.55313	-1.51611	19.9397	22.027	39.3682	46.1476	2.59981	2.53465	3.00573	2.31259	1.32694	1.60452	2.31354	2.65156	-1.53112	-1.57513	-1.32694	-1.70528			FALSE	hs|9p12								chr9:041218490-041218431	chr9	41218431	41218490	-
FAM115A	-2.023	-1.01649	2.023	down	1.03835	0.0542922	1.03835	up	3.81509	7.72179	183.397	179.009	-3.22958	-2.21308	2.38405	2.32975	3.24864	4.38154	8.60248	6.8411	183.343	183.451	207	151.017	-3.51235	-2.9468	-2.10222	-2.32394	2.38732	2.38078	2.55729	2.10222	FAM115A	Homo sapiens family with sequence similarity 115, member A (FAM115A), mRNA [NM_014719]	FALSE	hs|7q35	ENST00000479870	NM_014719	9747	family with sequence similarity 115, member A		NM_014719	Hs.406492	chr7:143550522-143550463	chr7	143550463	143550522	-
HS3ST6	-2.02246	-1.01611	2.02246	down	-1.02615	-0.0372388	1.02615	down	2.63614	5.68622	2.6358	2.73103	-0.148468	0.867642	-0.12506	-0.0878208	2.28016	2.99212	7.72104	3.6514	2.66918	2.60241	3.09021	2.37186	-0.411465	0.114529	1.35341	0.381871	-0.103093	-0.147026	0.103094	-0.278735	HS3ST6	Homo sapiens heparan sulfate (glucosamine) 3-O-sulfotransferase 6 (HS3ST6), mRNA [NM_001009606]	FALSE	hs|16p13.3	ENST00000293937	NM_001009606	64711	heparan sulfate (glucosamine) 3-O-sulfotransferase 6	GO:0006948|GO:0005794|GO:0016020|GO:0008146|GO:0016021|GO:0008467|GO:0046718|GO:0016740	NM_001009606	Hs.670144	chr16:001961523-001961464	chr16	1961464	1961523	-
FBXL14	-2.0214	-1.01536	2.0214	down	1.4903	0.575601	1.4903	up	82.1962	167.007	58.5476	39.2691	0.227578	1.24294	-0.248238	-0.823839	89.5934	74.799	182.096	151.918	54.9985	62.0967	40.3459	38.1923	0.290787	0.164369	1.31924	1.16663	-0.332108	-0.164369	-0.784197	-0.863481	FBXL14	Homo sapiens F-box and leucine-rich repeat protein 14 (FBXL14), mRNA [NM_152441]	FALSE	hs|12p13.33	ENST00000339235	NM_152441	144699	F-box and leucine-rich repeat protein 14	GO:0019941	NM_152441	Hs.367956	chr12:001675231-001675172	chr12	1675172	1675231	-
RDH16	-2.02107	-1.01512	2.02107	down	-1.36632	-0.450293	1.36632	down	38.0903	77.5901	45.986	60.2486	-0.535627	0.479493	-0.339509	0.110784	40.4985	35.6822	70.0445	85.1357	30.3209	61.651	48.7178	71.7794	-0.511274	-0.55998	0.284345	0.674641	-0.847723	0.168704	-0.168704	0.390272	RDH16	Homo sapiens retinol dehydrogenase 16 (all-trans) (RDH16), mRNA [NM_003708]	FALSE	hs|12q14.1	ENST00000398138	NM_003708	8608	retinol dehydrogenase 16 (all-trans)	GO:0006629|GO:0005792|GO:0016020|GO:0005783|GO:0005488|GO:0016491|GO:0009055|GO:0016021|GO:0004745|GO:0055114	NM_003708	Hs.134958	chr12:057345852-057345793	chr12	57345793	57345852	-
ARHGAP21	-2.02045	-1.01468	2.02045	down	1.10832	0.148378	1.10832	up	36.8068	74.6775	364.549	328.71	-2.09408	-1.0794	1.22144	1.07306	38.6	35.0135	72.9638	76.3913	393.947	335.151	310.218	347.202	-2.09071	-2.09744	-1.16691	-0.991884	1.34172	1.10115	0.991884	1.15423	ARHGAP21	Homo sapiens Rho GTPase activating protein 21 (ARHGAP21), mRNA [NM_020824]	FALSE	hs|6q14.1	ENST00000320481	NM_020824	57584	Rho GTPase activating protein 21	GO:0005622|GO:0005515|GO:0007165|GO:0005737|GO:0030054|GO:0005794|GO:0016020|GO:0031410|GO:0005856|GO:0019898|GO:0005096	NM_020824	Hs.524195	chr6:080773806-080773747	chr6	80773747	80773806	-
ZPBP	-2.01831	-1.01315	2.01831	down	1.31361	0.393533	1.31361	up	81.8851	164.926	7.2155	5.27041	1.524	2.53715	-2.13084	-2.52438	91.6776	72.0925	165.893	163.958	3.89857	10.5324	3.28755	7.25326	1.63039	1.41762	2.49122	2.58309	-2.84406	-1.41762	-3.09511	-1.95364	ZPBP	Homo sapiens zona pellucida binding protein (ZPBP), transcript variant 1, mRNA [NM_007009]	FALSE	hs|7p12.2	ENST00000419417	NM_007009	11055	zona pellucida binding protein	GO:0005576|GO:0007339	NM_007009	Hs.388841	chr7:049977188-049977129	chr7	49977129	49977188	-
TREM2	-2.0183	-1.01314	2.0183	down	-1.02464	-0.03512	1.02464	down	5.23019	8.93718	2.72927	2.82174	0.53972	1.55286	-0.117901	-0.0827808	2.30607	8.15431	7.36025	10.5141	2.75637	2.70216	3.17697	2.46651	-0.438323	1.51776	1.24121	1.86451	-0.0998807	-0.135921	0.0998807	-0.265442	TREM2	Homo sapiens triggering receptor expressed on myeloid cells 2 (TREM2), mRNA [NM_018965]	FALSE	hs|6p21.1	ENST00000373122	NM_018965	54209	triggering receptor expressed on myeloid cells 2	GO:0005886|GO:0006959|GO:0005576|GO:0004872|GO:0016021	NM_018965	Hs.435295	chr6:041129123-041129064	chr6	41129064	41129123	-
CCDC80	-2.01829	-1.01313	2.01829	down	-1.02279	-0.0325131	1.02279	down	3.41803	6.8801	3.46537	3.57241	-0.149958	0.863175	-0.108492	-0.0759788	2.99318	3.84288	6.87358	6.88662	3.49254	3.4382	3.98995	3.15487	-0.397192	0.0972753	0.807407	0.918944	-0.0934892	-0.123495	0.0934892	-0.245447	CCDC80	Homo sapiens coiled-coil domain containing 80 (CCDC80), transcript variant 1, mRNA [NM_199511]	FALSE	hs|3q13.13	ENST00000461431	NM_199511|NP590004	151887	coiled-coil domain containing 80	GO:0030198|GO:0010811|GO:0005576|GO:0005614|GO:0001968|GO:0008201|GO:0043231|GO:0005604	NM_199511	Hs.477128	chr3:112324535-112324476	chr3	112324476	112324535	-
BAGE	-2.01586	-1.0114	2.01586	down	-1.24932	-0.321145	1.24932	down	14.5555	29.5115	559.618	697.797	-3.09604	-2.08465	2.17564	2.49679	15.0683	14.0427	31.0061	28.0169	515.717	603.519	708.631	686.962	-3.11217	-3.07992	-2.06592	-2.10337	2.06592	2.28536	2.51926	2.47431	BAGE	Homo sapiens B melanoma antigen (BAGE), mRNA [NM_001187]	FALSE	hs|21p11.1		NM_001187|NP117365	574	B melanoma antigen	GO:0005576	NM_001187	Hs.545789	chr21:011058042-011057984	chr21	11057984	11058042	-
TMTC1	-2.01176	-1.00846	2.01176	down	2.24455	1.16643	2.24455	up	144.061	292.67	56.0975	24.9433	0.696128	1.70459	-0.656256	-1.82268	135.514	152.607	325.832	259.508	51.5778	60.6173	25.4873	24.3994	0.54346	0.848797	1.81436	1.59482	-0.769052	-0.54346	-1.79115	-1.85422	TMTC1	Homo sapiens transmembrane and tetratricopeptide repeat containing 1 (TMTC1), mRNA [NM_175861]	FALSE	hs|12p11.22	ENST00000319685	NM_175861	83857	transmembrane and tetratricopeptide repeat containing 1	GO:0016020|GO:0005488|GO:0016021	NM_175861	Hs.401954	chr12:029659276-029659217	chr12	29659217	29659276	-
ZBBX	-2.01	-1.00719	2.01	down	1.2696	0.344372	1.2696	up	5.41658	9.85707	64.7911	62.1724	-0.801599	0.205594	1.71926	1.37489	7.7796	3.05356	10.3078	9.40631	6.25355	123.329	3.98358	120.361	-0.193976	-1.40922	0.217213	0.193976	-0.427889	3.86641	-1.08362	3.8334	ZBBX	Homo sapiens zinc finger, B-box domain containing (ZBBX), mRNA [NM_024687]	FALSE	hs|3q26.1	ENST00000464922	NM_024687	79740	zinc finger, B-box domain containing	GO:0005622|GO:0008270|GO:0046872	NM_024687	Hs.478143	chr3:166960369-166960310	chr3	166960310	166960369	-
RAB7B	-2.00759	-1.00547	2.00759	down	-1.02177	-0.0310693	1.02177	down	6.69931	13.6449	3.28742	3.39333	0.456888	1.46235	-0.558613	-0.527543	6.42964	6.96898	15.5778	11.7121	3.26064	3.31419	3.85075	2.93591	0.331806	0.581971	1.6137	1.31101	-0.566671	-0.550554	-0.331805	-0.723281	RAB7B	Homo sapiens RAB7B, member RAS oncogene family (RAB7B), transcript variant 1, mRNA [NM_177403]	FALSE			NM_177403	338382	RAB7B, member RAS oncogene family	GO:0000166|GO:0007264|GO:0015031|GO:0005525|GO:0005764	NM_177403	Hs.534612
LOC730081	-2.00656	-1.00472	2.00656	down	1.5348	0.618047	1.5348	up	5.67981	11.1312	30.3074	20.4686	-1.23321	-0.228492	1.22795	0.609907	7.06452	4.2951	11.8259	10.4365	33.724	26.8908	14.7085	26.2286	-0.94124	-1.52519	-0.192732	-0.264251	1.39498	1.06093	0.192732	1.02708	LOC730081	PREDICTED: Homo sapiens hypothetical protein LOC730081 (LOC730081), miscRNA [XR_041261]	FALSE	hs|1p21.2		XR_041261	730081	hypothetical protein LOC730081		XR_041261	Hs.534953	chr1:100433895-100433836	chr1	100433836	100433895	-
	-2.00516	-1.00372	2.00516	down	1.02651	0.037745	1.02651	up	3.29604	6.76134	3.88577	3.85535	-0.339513	0.664207	-0.118809	-0.156554	3.07383	3.51824	8.09855	5.42413	3.09532	4.67622	4.90351	2.80718	-0.503898	-0.175127	0.898942	0.429472	-0.412745	0.175128	0.245865	-0.558972			FALSE	hs|16q23.3								chr16:082078000-082077941	chr16	82077941	82078000	-
HIST1H1A	-2.00458	-1.0033	2.00458	down	1.06226	0.0871332	1.06226	up	2.96298	5.91243	3.26065	3.09014	-0.267957	0.73534	-0.109359	-0.196493	2.54129	3.38468	6.10952	5.71533	2.99773	3.52356	3.50086	2.67943	-0.541663	0.00574875	0.72905	0.741631	-0.22225	0.0035305	-0.0035305	-0.389455	HIST1H1A	Homo sapiens histone cluster 1, H1a (HIST1H1A), mRNA [NM_005325]	FALSE	hs|6p22.2	ENST00000244573	NM_005325	3024	histone cluster 1, H1a	GO:0005694|GO:0006334|GO:0005634|GO:0007283|GO:0000786|GO:0003677	NM_005325	Hs.150206	chr6:026017410-026017351	chr6	26017351	26017410	-
CASC1	-2.00004	-1.00003	2.00004	down	-1.02385	-0.0340075	1.02385	down	6.63275	13.0706	3.32973	3.44471	0.473346	1.47338	-0.481349	-0.447341	7.95176	5.31374	12.7764	13.3649	3.3069	3.35256	3.91387	2.97556	0.697141	0.249551	1.38649	1.56026	-0.487548	-0.47515	-0.249552	-0.645131	CASC1	Homo sapiens cancer susceptibility candidate 1 (CASC1), transcript variant 3, mRNA [NM_001082972]	FALSE	hs|12p12.1	ENST00000395987	NM_001082972	55259	cancer susceptibility candidate 1		NM_001082972	Hs.407771	chr12:025263122-025263063	chr12	25263063	25263122	-
LAMB3	-1.9996	-0.999711	1.9996	down	1.83772	0.877914	1.83772	up	94.4485	189.666	769.487	419.176	-1.60333	-0.603621	1.43901	0.561098	102.773	86.1243	204.477	174.854	766.066	772.908	423.794	414.557	-1.54283	-1.66384	-0.54513	-0.662111	1.43629	1.44173	0.577065	0.54513	LAMB3	Homo sapiens laminin, beta 3 (LAMB3), transcript variant 2, mRNA [NM_001017402]	FALSE	hs|1q32.3	ENST00000367030	NM_001017402	3914	laminin, beta 3	GO:0008544|GO:0050873|GO:0005198|GO:0005576|GO:0007155|GO:0032403|GO:0005604	NM_001017402	Hs.497636	chr1:209788415-209788356	chr1	209788356	209788415	-
	-1.99741	-0.998127	1.99741	down	1.35275	0.4359	1.35275	up	4.87115	10.0959	98.03	72.4725	-2.71086	-1.71273	1.6822	1.2463	6.17071	3.57158	13.7147	6.47701	102.546	93.5136	71.4477	73.4973	-2.3834	-3.03831	-1.22597	-2.19949	1.7524	1.61199	1.22597	1.26663			FALSE	hs|11q21								chr11:093800231-093800172	chr11	93800172	93800231	-
BAGE	-1.99609	-0.997173	1.99609	down	-1.21139	-0.276667	1.21139	down	73.5718	146.671	676.432	820.277	-2.16066	-1.16349	1.06749	1.34416	84.8005	62.343	161.911	131.432	674.68	678.185	818.034	822.52	-2.00572	-2.31561	-1.06745	-1.25953	1.06745	1.06754	1.34029	1.34803	BAGE	Homo sapiens B melanoma antigen (BAGE), mRNA [NM_001187]	FALSE	hs|7q36.1	ENST00000335369	NM_001187|NP117365	574	B melanoma antigen	GO:0005576	NM_001187	Hs.545789	chr7:151970850-151970791	chr7	151970791	151970850	-
	-1.99222	-0.99438	1.99222	down	-1.02681	-0.0381737	1.02681	down	555.588	1113.25	3.24995	3.43117	3.49564	4.49002	-3.93373	-3.89555	571.87	539.307	1165.21	1061.29	3.82531	2.6746	4.41267	2.44968	3.47095	3.52033	4.503	4.47704	-3.67191	-4.19554	-3.47095	-4.32015		MAM and LDL-receptor class A domain-containing protein C10orf112 Precursor [Source:UniProtKB/Swiss-Prot;Acc:Q5VYJ5] [ENST00000377265]	FALSE	hs|10p12.33	ENST00000377265	XM_295865				XM_295865	Hs.646734	chr10:19856442-19856501	chr10	19856442	19856501	+
	-1.99092	-0.993434	1.99092	down	1.31874	0.399155	1.31874	up	10.723	21.6579	4.70244	3.44631	0.424517	1.41795	-0.818801	-1.21796	10.9401	10.5058	18.6885	24.6272	3.32383	6.08105	3.92625	2.96637	0.386756	0.462278	1.1645	1.6714	-1.25085	-0.386756	-1.01566	-1.42026		Putative uncharacterized protein ENSP00000374801 [Source:UniProtKB/TrEMBL;Acc:A6NKP1] [ENST00000474213]	FALSE	hs|2p11.2	ENST00000453166	BC034142|NP073702					Hs.449621	chr2:89999481-89999540	chr2	89999481	89999540	+
	-1.99049	-0.993127	1.99049	down	-1.02274	-0.0324409	1.02274	down	23.4964	47.0257	3.46129	3.56804	1.30882	2.30195	-1.43699	-1.40455	25.7817	21.2111	51.7698	42.2817	3.48836	3.43422	3.98518	3.15091	1.38261	1.23504	2.39359	2.21031	-1.42201	-1.45196	-1.23504	-1.57406			FALSE	hs|1q41								chr1:212398763-212398704	chr1	212398704	212398763	-
IRF6	-1.98928	-0.992248	1.98928	down	1.73475	0.794729	1.73475	up	581.169	1156.6	5.9878	2.95901	3.03261	4.02486	-3.7862	-4.58093	649.122	513.216	1233.39	1079.82	9.16427	2.81133	3.37934	2.53867	3.13509	2.93013	4.06638	3.98334	-2.93013	-4.64228	-4.37452	-4.78734	IRF6	Homo sapiens interferon regulatory factor 6 (IRF6), mRNA [NM_006147]	FALSE		ENST00000367021	NM_006147	3664	interferon regulatory factor 6	GO:0005515|GO:0006355|GO:0003700|GO:0008285|GO:0005634|GO:0043616|GO:0005737|GO:0045941|GO:0060644|GO:0030216|GO:0007050|GO:0043588|GO:0048468	NM_006147	Hs.591415
C3orf47	-1.98669	-0.990368	1.98669	down	-1.02056	-0.0293663	1.02056	down	5.34531	10.7447	3.101	3.19563	0.291901	1.28227	-0.482702	-0.453336	5.48651	5.20411	9.48089	12.0084	3.09982	3.10217	3.61456	2.77671	0.263041	0.320761	1.05739	1.50715	-0.479556	-0.485847	-0.263041	-0.64363	C3orf47	Homo sapiens chromosome 3 open reading frame 47 (C3orf47), non-coding RNA [NR_026991]	FALSE	hs|3q21.3		NR_026991	339942	chromosome 3 open reading frame 47		NR_026991	Hs.636552	chr3:129036811-129036870	chr3	129036811	129036870	+
	-1.98517	-0.989264	1.98517	down	1.00162	0.00234032	1.00162	up	140.373	280.826	667.301	670.038	-1.61178	-0.622515	0.653469	0.651129	127.547	153.199	313.5	248.152	653.588	681.014	736.125	603.952	-1.81095	-1.41261	-0.508297	-0.736733	0.627511	0.679428	0.79396	0.508297		Uncharacterized protein DKFZP434B061 [Source:UniProtKB/Swiss-Prot;Acc:Q9UF83] [ENST00000391545]	FALSE		ENST00000391545	XR_079435				XR_079435	Hs.645542	chrUn_gl000212:64748-64807	chrUn_gl000212	64748	64807	+
LOC440839	-1.98486	-0.989039	1.98486	down	-1.15757	-0.211097	1.15757	down	3.68867	7.66864	3.04981	3.53484	0.0219438	1.01098	-0.241431	-0.0303335	3.79676	3.58058	9.83671	5.50058	3.0756	3.02403	3.6157	3.45397	-0.00274611	0.0466337	1.37588	0.646089	-0.22554	-0.257321	0.00274658	-0.0634136	LOC440839	Homo sapiens tigger transposable element derived 1 pseudogene (LOC440839), non-coding RNA [NR_029399]	FALSE	hs|9p11.2		NR_029399	440839	tigger transposable element derived 1 pseudogene		NR_029399	Hs.632664	chr9:042665569-042665510	chr9	42665510	42665569	-
SLC9A10	-1.98397	-0.988393	1.98397	down	-1.02562	-0.0364993	1.02562	down	3.15668	7.71145	2.5739	2.6654	0.11013	1.09852	-0.100173	-0.0636737	2.17224	4.14112	12.5793	2.84365	2.60275	2.54505	3.01461	2.31619	-0.422266	0.642526	2.11674	0.080308	-0.0803089	-0.120037	0.126507	-0.253855	SLC9A10	Homo sapiens solute carrier family 9, member 10 (SLC9A10), mRNA [NM_183061]	FALSE	hs|3q13.13	ENST00000393904	NM_183061|NP1467380	285335	solute carrier family 9, member 10	GO:0005886|GO:0007275|GO:0007283|GO:0030317|GO:0031402|GO:0055085|GO:0030154|GO:0005929|GO:0015297|GO:0015299|GO:0009434|GO:0016021|GO:0006814|GO:0005216|GO:0006812	NM_183061	Hs.680112	chr3:111898455-111898396	chr3	111898396	111898455	-
CHAC1	-1.98376	-0.988236	1.98376	down	1.99111	0.993572	1.99111	up	30.8636	61.9415	72.2747	36.3629	-0.563981	0.424255	0.68166	-0.311912	34.0301	27.6971	71.4052	52.4778	71.9551	72.5944	37.7571	34.9686	-0.482419	-0.645543	0.592014	0.256495	0.678973	0.684347	-0.256496	-0.367327	CHAC1	Homo sapiens ChaC, cation transport regulator homolog 1 (E. coli) (CHAC1), transcript variant 1, mRNA [NM_024111]	FALSE	hs|15q15.2	ENST00000397434	NM_024111	79094	ChaC, cation transport regulator homolog 1 (E. coli)	GO:0005515|GO:0008150|GO:0005575	NM_024111	Hs.155569	chr15:041247814-041247873	chr15	41247814	41247873	+
ALDH1A1	-1.98364	-0.988151	1.98364	down	-1.86117	-0.896212	1.86117	down	4.1857	7.94003	70.1392	82.1903	-0.985933	0.00221729	1.38531	2.28152	2.79438	5.57703	6.89436	8.98569	2.99514	137.283	9.1974	155.183	-1.5514	-0.42047	-0.24329	0.247725	-1.37019	4.14081	0.24329	4.31975	ALDH1A1	Homo sapiens aldehyde dehydrogenase 1 family, member A1 (ALDH1A1), mRNA [NM_000689]	FALSE	hs|9q21.13	ENST00000451134	NM_000689	216	aldehyde dehydrogenase 1 family, member A1	GO:0005099|GO:0005737|GO:0001758|GO:0016491|GO:0006081|GO:0004029|GO:0005497|GO:0055114|GO:0005829	NM_000689	Hs.76392	chr9:075516195-075516136	chr9	75516136	75516195	-
PWWP2B	-1.98295	-0.987649	1.98295	down	1.53384	0.617151	1.53384	up	23.544	46.6655	27.5508	18.3625	-0.156753	0.830896	0.0885289	-0.528622	26.0634	21.0247	47.6055	45.7256	27.1027	27.9988	14.6253	22.0997	-0.068759	-0.244748	0.805558	0.856234	0.0687585	0.108299	-0.826328	-0.230915	PWWP2B	Homo sapiens PWWP domain containing 2B (PWWP2B), transcript variant 1, mRNA [NM_138499]	FALSE	hs|10q26.3	ENST00000368609	NM_138499	170394	PWWP domain containing 2B		NM_138499	Hs.527751	chr10:134231014-134231073	chr10	134231014	134231073	+
TMEM22	-1.98258	-0.987378	1.98258	down	2.48657	1.31416	2.48657	up	36.6057	73.0481	10.5688	2.95815	0.513496	1.50087	-1.80693	-3.12108	37.5688	35.6426	77.3785	68.7177	2.9009	18.2367	3.37847	2.53783	0.484484	0.542509	1.5321	1.46965	-3.12937	-0.484484	-2.91462	-3.32754	TMEM22	Homo sapiens transmembrane protein 22 (TMEM22), transcript variant 1, mRNA [NM_025246]	FALSE	hs|3q22.2	ENST00000393079	NM_025246	80723	transmembrane protein 22	GO:0005794|GO:0016020|GO:0016021	NM_025246	Hs.477692	chr3:136573998-136574057	chr3	136573998	136574057	+
LBX2	-1.98085	-0.986117	1.98085	down	-1.18897	-0.249711	1.18897	down	5.00203	9.37664	173.795	206.485	-3.15207	-2.16596	2.06779	2.3175	3.25716	6.7469	8.47684	10.2764	184.791	162.798	202.018	210.951	-3.74436	-2.55979	-2.35923	-1.97269	2.16289	1.97269	2.28636	2.34864	LBX2	Homo sapiens ladybird homeobox 2 (LBX2), mRNA [NM_001009812]	FALSE	hs|2p13.1	ENST00000377566	NM_001009812	85474	ladybird homeobox 2	GO:0043565|GO:0006355|GO:0003700|GO:0005634	NM_001009812	Hs.722114	chr2:074724708-074724649	chr2	74724649	74724708	-
NDUFA4L2	-1.97919	-0.984912	1.97919	down	1.03226	0.0458086	1.03226	up	5.12422	9.98486	6.82666	6.16319	-0.382405	0.602507	-0.0148308	-0.0606394	6.47089	3.77756	11.7061	8.26364	4.2774	9.37591	5.64392	6.68245	-0.0611286	-0.703682	0.799311	0.405704	-0.57725	0.547588	-0.182407	0.0611286	NDUFA4L2	Homo sapiens NADH dehydrogenase (ubiquinone) 1 alpha subcomplex, 4-like 2 (NDUFA4L2), mRNA [NM_020142]	FALSE		ENST00000393825	NM_020142|NP1158104	56901	NADH dehydrogenase (ubiquinone) 1 alpha subcomplex, 4-like 2		NM_020142	Hs.720062
LOC401068	-1.97915	-0.98488	1.97915	down	-1.19033	-0.251363	1.19033	down	6.3464	12.4401	3.60599	4.30574	0.319036	1.30392	-0.459775	-0.208412	7.56033	5.13247	11.3428	13.5375	3.50276	3.70923	4.00221	4.60926	0.531455	0.106616	1.12192	1.48591	-0.497397	-0.422153	-0.310209	-0.106616	LOC401068	PREDICTED: Homo sapiens hypothetical LOC401068 (LOC401068), miscRNA [XR_041577]	FALSE	hs|3p21.1		XR_041577	401068	hypothetical LOC401068		XR_041577	Hs.385650	chr3:053082127-053082186	chr3	53082127	53082186	+
RP11-756A22.3	-1.97576	-0.982408	1.97576	down	-1.24074	-0.311199	1.24074	down	4.80787	9.66794	3.42021	4.2544	0.136391	1.1188	-0.318184	-0.00698423	5.71874	3.897	12.0303	7.30558	3.38802	3.4524	4.01769	4.49111	0.346078	-0.073297	1.4242	0.813399	-0.328069	-0.308298	-0.0872655	0.073297	RP11-756A22.3	Homo sapiens transmembrane phosphoinositide 3-phosphatase and tensin homolog 2 pseudogene (LOC646405), non-coding RNA [NR_026730]	FALSE	hs|13q12.13	ENST00000453475	NR_026730	646405	transmembrane phosphoinositide 3-phosphatase and tensin homolog 2 pseudogene		NR_026730		chr13:025542430-025542371	chr13	25542371	25542430	-
LRRIQ1	-1.97488	-0.981764	1.97488	down	-1.01883	-0.0269091	1.01883	down	12.5418	23.7175	3.48578	3.58726	0.97331	1.95507	-0.786705	-0.759796	16.5273	8.55616	26.0287	21.4063	3.45483	3.51672	4.0676	3.10692	1.38124	0.565377	2.04171	1.86844	-0.79582	-0.77759	-0.565377	-0.954215	LRRIQ1	Homo sapiens leucine-rich repeats and IQ motif containing 1 (LRRIQ1), transcript variant 2, mRNA [NM_032165]	FALSE	hs|12q21.32	ENST00000256007	NM_032165	84125	leucine-rich repeats and IQ motif containing 1	GO:0005515	NM_032165	Hs.402200	chr12:085518235-085518294	chr12	85518235	85518294	+
ZNF284	-1.9716	-0.979365	1.9716	down	-1.17271	-0.229851	1.17271	down	3.44363	6.8022	191.221	225.205	-3.46817	-2.48881	2.34799	2.57784	3.01221	3.87505	6.14539	7.45902	197.797	184.646	205.574	244.837	-3.71685	-3.2195	-2.68295	-2.29467	2.40131	2.29467	2.45183	2.70385	ZNF284	Zinc finger protein 284 [Source:UniProtKB/Swiss-Prot;Acc:Q2VY69] [ENST00000328297]	FALSE	hs|19q13.2	ENST00000328297	CR936662	342909	zinc finger protein 284	GO:0005622|GO:0006355|GO:0008270|GO:0005634|GO:0003677|GO:0046872		Hs.445395	chr19:44593675-44593734	chr19	44593675	44593734	+
PDE5A	-1.97155	-0.979333	1.97155	down	2.22794	1.15571	2.22794	up	4.44196	8.28238	696.078	312.019	-3.73445	-2.75512	3.67092	2.51521	2.7899	6.09401	6.92812	9.63664	642.023	750.133	300.649	323.389	-4.36502	-3.10389	-3.04756	-2.46269	3.56235	3.77949	2.46269	2.56774	PDE5A	Homo sapiens phosphodiesterase 5A, cGMP-specific (PDE5A), transcript variant 1, mRNA [NM_001083]	FALSE	hs|4q26	ENST00000356278	NM_001083	8654	phosphodiesterase 5A, cGMP-specific	GO:0001666|GO:0000287|GO:0009187|GO:0047555|GO:0046069|GO:0005575|GO:0007399|GO:0007165|GO:0000166|GO:0016787|GO:0030553|GO:0042311|GO:0008270	NM_001083	Hs.647971	chr4:120415615-120415556	chr4	120415556	120415615	-
CYP4F2	-1.97152	-0.979311	1.97152	down	-1.09275	-0.127957	1.09275	down	7.15267	11.8495	66.6461	73.0635	-1.91574	-0.936426	1.38598	1.51393	3.01379	11.2916	9.24544	14.4536	101.001	32.2916	110.954	35.1731	-2.93551	-0.895963	-1.31313	-0.55972	2.21224	0.55972	2.34271	0.685155	CYP4F2	Homo sapiens cytochrome P450, family 4, subfamily F, polypeptide 2 (CYP4F2), mRNA [NM_001082]	FALSE	hs|19p13.12	ENST00000221700	NM_001082	8529	cytochrome P450, family 4, subfamily F, polypeptide 2	GO:0005515|GO:0005792|GO:0005783|GO:0050051|GO:0009055|GO:0006691|GO:0046872|GO:0004497|GO:0016020|GO:0019825|GO:0005789|GO:0055114|GO:0019898|GO:0020037	NM_001082	Hs.558423	chr19:015988905-015988846	chr19	15988846	15988905	-
THRB	-1.97074	-0.978734	1.97074	down	-1.02501	-0.0356355	1.02501	down	3.50444	6.74097	2.75745	2.85223	0.160174	1.13891	-0.120782	-0.0851464	2.5585	4.45037	5.86634	7.61559	2.79164	2.72325	3.21458	2.48989	-0.306117	0.626465	0.896259	1.38156	-0.0991983	-0.142365	0.0991983	-0.269491	THRB	Homo sapiens thyroid hormone receptor, beta (erythroblastic leukemia viral (v-erb-a) oncogene homolog 2, avian) (THRB), transcript variant 3, mRNA [NM_001128177]	FALSE	hs|3p24.2		NM_001128177	7068	thyroid hormone receptor, beta (erythroblastic leukemia viral (v-erb-a) oncogene homolog 2, avian)	GO:0043565|GO:0005515|GO:0006355|GO:0003700|GO:0003714|GO:0003707|GO:0008270|GO:0005634|GO:0004887|GO:0046872	NM_001128177	Hs.187861	chr3:024158704-024158645	chr3	24158645	24158704	-
VANGL2	-1.96906	-0.97751	1.96906	down	1.14549	0.195962	1.14549	up	26.6292	52.6754	3.68393	3.20452	1.38719	2.3647	-1.47339	-1.66935	24.9086	28.3498	49.726	55.6247	4.29821	3.06965	3.64354	2.76551	1.22686	1.54752	2.22944	2.49996	-1.22686	-1.71991	-1.47038	-1.86832	VANGL2	Homo sapiens vang-like 2 (van gogh, Drosophila) (VANGL2), mRNA [NM_020335]	FALSE	hs|1q23.3	ENST00000368061	NM_020335	57216	vang-like 2 (van gogh, Drosophila)	GO:0001947|GO:0001736|GO:0016020|GO:0001843|GO:0045176|GO:0007275|GO:0016021|GO:0035058	NM_020335	Hs.99477	chr1:160398186-160398245	chr1	160398186	160398245	+
PSMB11	-1.96658	-0.975688	1.96658	down	-1.05413	-0.0760486	1.05413	down	5.46522	10.9103	6.27135	6.77605	-0.401253	0.574436	-0.222916	-0.146867	6.8819	4.04854	7.72025	14.1004	4.23021	8.3125	4.17598	9.37612	-0.0855284	-0.716977	0.0855284	1.06334	-0.7065	0.260668	-0.730234	0.4365	PSMB11	Homo sapiens proteasome (prosome, macropain) subunit, beta type, 11 (PSMB11), mRNA [NM_001099780]	FALSE	hs|14q11.2	ENST00000408907	NM_001099780	122706	proteasome (prosome, macropain) subunit, beta type, 11	GO:0005839|GO:0005737|GO:0051603|GO:0008233|GO:0005634|GO:0004298	NM_001099780	Hs.508918	chr14:023512135-023512194	chr14	23512135	23512194	+
HRC	-1.96643	-0.975577	1.96643	down	-1.17984	-0.23859	1.17984	down	35.0679	69.3478	27.866	32.7723	2.38419e-07	0.975577	-0.33684	-0.0982494	37.0541	33.0818	73.8727	64.8229	23.4979	32.234	28.5931	36.9515	0.0148201	-0.0148196	1.01544	0.93571	-0.561172	-0.112508	-0.283161	0.0866623	HRC	Homo sapiens histidine rich calcium binding protein (HRC), mRNA [NM_002152]	FALSE		ENST00000252825	NM_002152|NP852745	3270	histidine rich calcium binding protein	GO:0006936|GO:0008016|GO:0005509|GO:0033018|GO:0033017|GO:0055074	NM_002152	Hs.436885
PRAMEL	-1.9661	-0.97534	1.9661	down	1.17103	0.227778	1.17103	up	3.22206	6.30341	54.745	48.8064	-1.7177	-0.74236	2.06034	1.83256	2.76242	3.68169	6.42793	6.17889	21.4207	88.0693	17.1282	80.4846	-1.9919	-1.4435	-0.768258	-0.716461	1.04421	3.07646	0.716461	2.94866	PRAMEL	PREDICTED: Homo sapiens preferentially expressed antigen in melanoma-like (PRAMEL), mRNA [XM_001717401]	FALSE	hs|22q11.23		XM_001717401	649179	preferentially expressed antigen in melanoma-like		XM_001717401	Hs.553939	chr22:022348779-022348720	chr22	22348720	22348779	-
LOC283387	-1.96557	-0.97495	1.96557	down	-1.24673	-0.31815	1.24673	down	8.58857	16.6101	8.38894	10.4389	-0.322865	0.652085	-0.316973	0.00117731	6.71738	10.4598	17.8962	15.324	7.64518	9.1327	10.9064	9.97133	-0.709284	0.0635533	0.709615	0.594555	-0.441525	-0.19242	0.065908	-0.0635533	LOC283387	Homo sapiens hypothetical protein LOC283387, mRNA (cDNA clone IMAGE:4821676) [BC032840]	FALSE	hs|12q14.1		BC032840	283387	hypothetical protein LOC283387			Hs.368755	chr12:58263678-58263619	chr12	58263619	58263678	-
FRY	-1.96394	-0.973748	1.96394	down	2.28329	1.19111	2.28329	up	75.9723	148.896	49.2751	21.6948	0.348347	1.3221	-0.255475	-1.44659	85.0572	66.8874	149.958	147.833	49.6101	48.9402	19.6983	23.6912	0.454719	0.241975	1.27799	1.3662	-0.241975	-0.268975	-1.57966	-1.31352	FRY	Homo sapiens furry homolog (Drosophila) (FRY), mRNA [NM_023037]	FALSE	hs|13q13.1	ENST00000380257	NM_023037	10129	furry homolog (Drosophila)	GO:0016020|GO:0016021|GO:0045449	NM_023037	Hs.507669	chr13:032870558-032870617	chr13	32870558	32870617	+
GPR155	-1.96364	-0.973528	1.96364	down	-1.18173	-0.240896	1.18173	down	89.7886	177.257	73.0247	86.5192	0.0336611	1.00719	-0.254026	-0.0131295	86.9393	92.6379	184.093	170.421	75.3002	70.7491	92.0393	80.9992	-0.0791137	0.146436	1.00845	1.00592	-0.205362	-0.30269	0.0791137	-0.105373	GPR155	Homo sapiens G protein-coupled receptor 155 (GPR155), transcript variant 9, mRNA [NM_001033045]	FALSE	hs|2q31.1	ENST00000392552	NM_001033045	151556	G protein-coupled receptor 155	GO:0007242|GO:0016020|GO:0016021|GO:0055085	NM_001033045	Hs.516604	chr2:175297161-175297102	chr2	175297102	175297161	-
PPP2R1B	-1.96293	-0.973012	1.96293	down	-1.10391	-0.142621	1.10391	down	4.21093	8.13135	7.30187	7.46428	-0.782594	0.190418	-0.0463812	0.0962398	5.28601	3.13585	9.39393	6.86877	10.127	4.47676	8.05878	6.86979	-0.472911	-1.09228	0.361855	0.0189805	0.54615	-0.638912	0.21146	-0.0189805	PPP2R1B	Homo sapiens protein phosphatase 2 (formerly 2A), regulatory subunit A, beta isoform (PPP2R1B), transcript variant 1, mRNA [NM_002716]	FALSE	hs|11q23.1	ENST00000427203	NM_002716	5519	protein phosphatase 2 (formerly 2A), regulatory subunit A, beta isoform	GO:0005515|GO:0003823	NM_002716	Hs.584790	chr11:111608719-111608660	chr11	111608660	111608719	-
CD7	-1.96181	-0.972182	1.96181	down	2.00847	1.0061	2.00847	up	6.68006	12.1524	29.406	14.5896	-1.10636	-0.134173	1.15	0.143899	9.25755	4.10258	12.0576	12.2472	32.596	26.216	13.8273	15.3519	-0.586284	-1.62643	-0.199826	-0.0685205	1.31082	0.98918	0.0685205	0.219278	CD7	Homo sapiens CD7 molecule (CD7), mRNA [NM_006137]	FALSE		ENST00000312648	NM_006137	924	CD7 molecule	GO:0042110|GO:0006955|GO:0048873|GO:0005886|GO:0005624|GO:0004872|GO:0016021|GO:0007169	NM_006137	Hs.36972	chr17:080273301-080273242	chr17	80273242	80273301	-
LEFTY1	-1.95938	-0.970398	1.95938	down	-1.14483	-0.195132	1.14483	down	6.46601	12.5119	4.29278	4.90789	0.16714	1.13754	-0.417135	-0.222002	5.10493	7.82708	11.2576	13.7662	5.24555	3.34001	5.94573	3.87005	-0.20813	0.542409	0.938015	1.33706	-0.08782	-0.746449	0.08782	-0.531825	LEFTY1	Homo sapiens left-right determination factor 1 (LEFTY1), mRNA [NM_020997]	FALSE	hs|1q42.13	ENST00000272134	NM_020997	10637	left-right determination factor 1	GO:0016049|GO:0007275|GO:0007179|GO:0005576|GO:0008083|GO:0005615|GO:0005160|GO:0005125	NM_020997	Hs.720965	chr1:226074167-226074108	chr1	226074108	226074167	-
CNKSR1	-1.95925	-0.9703	1.95925	down	-2.16747	-1.11601	2.16747	down	101.978	199.646	97.8049	212.039	-0.523783	0.446517	-0.564764	0.551247	114.735	89.2206	212.303	186.989	103.578	92.0322	202.853	221.224	-0.409332	-0.638234	0.483702	0.409332	-0.47582	-0.653708	0.488782	0.613713	CNKSR1	Homo sapiens connector enhancer of kinase suppressor of Ras 1 (CNKSR1), transcript variant 1, mRNA [NM_006314]	FALSE	hs|1p36.11	ENST00000374253	NM_006314	10256	connector enhancer of kinase suppressor of Ras 1	GO:0005737|GO:0005886|GO:0005911|GO:0007266|GO:0030674|GO:0007169|GO:0005938|GO:0019898	NM_006314	Hs.16232	chr1:026516306-026516365	chr1	26516306	26516365	+
	-1.95814	-0.969482	1.95814	down	-1.02709	-0.0385604	1.02709	down	3.66891	7.27464	2.69585	2.79709	0.177163	1.14665	-0.23702	-0.19846	4.27627	3.06154	5.78908	8.76021	2.71873	2.67296	3.17342	2.42075	0.351231	0.0030942	0.793427	1.49986	-0.221081	-0.25296	-0.0030942	-0.393826		Sororin (Cell division cycle-associated protein 5)(p35) [Source:UniProtKB/Swiss-Prot;Acc:Q96FF9] [ENST00000404147]	FALSE	hs|11q13.1	ENST00000404147							chr11:64846856-64846797	chr11	64846797	64846856	-
LOC100130232	-1.95694	-0.968597	1.95694	down	1.81515	0.860088	1.81515	up	55.4104	108.629	15.7821	9.35157	0.853473	1.82207	-0.951987	-1.81208	61.073	49.7478	101.877	115.381	13.7889	17.7752	5.75905	12.9441	0.934447	0.7725	1.67788	1.96626	-1.13148	-0.7725	-2.3962	-1.22795	LOC100130232	Homo sapiens LP2209 mRNA, complete cds. [AY203950]	FALSE	hs|8q22.3		AY203950	100130232	LP2209			Hs.656046	chr8:105394838-105394780	chr8	105394780	105394838	-
LOC400578	-1.9564	-0.968201	1.9564	down	-1.04162	-0.0588276	1.04162	down	4.60576	9.15801	4.35835	4.48442	-0.104603	0.863598	-0.183921	-0.125093	5.21747	3.99406	10.9719	7.34408	5.1293	3.58739	4.16171	4.80713	0.0211658	-0.230371	1.09878	0.628417	0.0776854	-0.445527	-0.229021	-0.0211654	LOC400578	Homo sapiens keratin 16 pseudogene (LOC400578), non-coding RNA [NR_029392]	FALSE	hs|17p11.2		NR_029392	400578	keratin 16 pseudogene		NR_029392	Hs.572477	chr17:016734545-016734486	chr17	16734486	16734545	-
SERPINB10	-1.95551	-0.967545	1.95551	down	-1.02634	-0.0375092	1.02634	down	347.531	682.434	2.76855	2.87046	3.38464	4.35219	-3.5725	-3.53499	374.538	320.522	726.502	638.366	2.798	2.7391	3.25735	2.48357	3.43001	3.33928	4.39108	4.3133	-3.55346	-3.59154	-3.33928	-3.7307	SERPINB10	Homo sapiens serpin peptidase inhibitor, clade B (ovalbumin), member 10 (SERPINB10), mRNA [NM_005024]	FALSE	hs|18q22.1	ENST00000238508	NM_005024	5273	serpin peptidase inhibitor, clade B (ovalbumin), member 10	GO:0005515|GO:0005737|GO:0004867|GO:0005634|GO:0030414|GO:0045861	NM_005024	Hs.158339	chr18:061602351-061602410	chr18	61602351	61602410	+
DAGLA	-1.95313	-0.965787	1.95313	down	-1.02441	-0.0347931	1.02441	down	15.8272	30.9745	2.91614	3.0129	1.13346	2.09925	-1.29137	-1.25657	17.1562	14.4983	30.0595	31.8895	2.94912	2.88316	3.38169	2.64411	1.18791	1.07902	2.00222	2.19628	-1.27136	-1.31138	-1.07902	-1.43413	DAGLA	Homo sapiens diacylglycerol lipase, alpha (DAGLA), mRNA [NM_006133]	FALSE	hs|11q12.3	ENST00000257215	NM_006133	747	diacylglycerol lipase, alpha	GO:0016042|GO:0004806|GO:0016787|GO:0005886|GO:0005509|GO:0016021	NM_006133	Hs.241564	chr11:061514384-061514443	chr11	61514384	61514443	+
LOC729078	-1.95252	-0.96534	1.95252	down	1.38221	0.466974	1.38221	up	5.67027	10.2137	5.18274	3.57009	-0.0743046	0.891036	-0.0971916	-0.564165	3.01267	8.32787	12.9869	7.44052	3.47853	6.88695	3.9944	3.14577	-0.874736	0.726127	1.23843	0.543645	-0.586193	0.391809	-0.391809	-0.736522	LOC729078	PREDICTED: Homo sapiens hypothetical LOC729078 (LOC729078), mRNA [XM_001126323]	FALSE	hs|Xq27.1		XM_001126323	729078	hypothetical LOC729078		XM_001126323	Hs.460956	chrX:139298244-139298185	chrX	139298185	139298244	-
BEND5	-1.95154	-0.96461	1.95154	down	1.27703	0.352793	1.27703	up	24.6686	49.142	5.34903	4.07657	0.978823	1.94343	-1.2678	-1.62059	24.0136	25.3237	40.4709	57.813	6.76279	3.93527	4.59161	3.56152	0.873527	1.08412	1.63178	2.25509	-0.873526	-1.66207	-1.43726	-1.80392	BEND5	Homo sapiens BEN domain containing 5 (BEND5), mRNA [NM_024603]	FALSE		ENST00000294347	NM_024603	79656	BEN domain containing 5	GO:0005794	NM_024603	Hs.475348
LUZP2	-1.9514	-0.964509	1.9514	down	-1.01638	-0.0234327	1.01638	down	4.38314	8.57987	4.70891	4.58879	-0.216676	0.747833	-0.201518	-0.178086	4.73387	4.03241	9.00268	8.15706	2.98857	6.42926	3.50852	5.66905	-0.167964	-0.265388	0.764584	0.731082	-0.750424	0.347387	-0.524136	0.167964	LUZP2	Homo sapiens leucine zipper protein 2 (LUZP2), mRNA [NM_001009909]	FALSE	hs|11p14.3		NM_001009909	338645	leucine zipper protein 2	GO:0005576	NM_001009909	Hs.144138	chr11:025104007-025104066	chr11	25104007	25104066	+
ACACB	-1.95017	-0.963597	1.95017	down	1.37319	0.457534	1.37319	up	5.60699	11.0932	12.6715	9.80381	-0.824863	0.138734	0.343026	-0.114508	5.5766	5.63737	9.58562	12.6009	10.6361	14.7069	6.19997	13.4076	-0.899659	-0.750067	-0.112958	0.390425	0.112958	0.573094	-0.670797	0.441782	ACACB	Homo sapiens acetyl-Coenzyme A carboxylase beta (ACACB), mRNA [NM_001093]	FALSE		ENST00000338432	NM_001093	32	acetyl-Coenzyme A carboxylase beta	GO:0030145|GO:0005794|GO:0016874|GO:0046320|GO:0005524|GO:0046872|GO:0005829|GO:0012505|GO:0005737|GO:0000166|GO:0016020|GO:0008152|GO:0009374|GO:0004075|GO:0006633|GO:0003989	NM_001093	Hs.234898
PQLC3	-1.94761	-0.961707	1.94761	down	-1.17463	-0.232203	1.17463	down	56.326	110.631	399.868	469.402	-1.89872	-0.937013	0.9384	1.1706	59.0857	53.5664	121.153	100.11	375.425	424.311	459.841	478.963	-1.89496	-1.90248	-0.853794	-1.02023	0.853794	1.02301	1.14129	1.19992	PQLC3	Homo sapiens PQ loop repeat containing 3 (PQLC3), mRNA [NM_152391]	FALSE	hs|2p25.1	ENST00000441908	NM_152391	130814	PQ loop repeat containing 3	GO:0016020|GO:0016021	NM_152391	Hs.274415	chr2:011318674-011318733	chr2	11318674	11318733	+
CCNI2	-1.94595	-0.960475	1.94595	down	-1.01882	-0.0268996	1.01882	down	6.80294	12.7022	3.48387	3.58169	0.534053	1.49453	-0.347948	-0.321049	8.91408	4.6918	13.8633	11.541	3.46884	3.49889	4.03339	3.12999	0.930048	0.138058	1.57238	1.41668	-0.350479	-0.345418	-0.138058	-0.504039	CCNI2	Homo sapiens cyclin I family, member 2 (CCNI2), mRNA [NM_001039780]	FALSE	hs|5q31.1	ENST00000378731	NM_001039780	645121	cyclin I family, member 2		NM_001039780	Hs.714496	chr5:132089727-132089786	chr5	132089727	132089786	+
SPATS2L	-1.94103	-0.956822	1.94103	down	1.00691	0.00992823	1.00691	up	63.7467	123.428	1476.92	1469.73	-2.73402	-1.7772	1.81978	1.80985	71.5724	55.9211	122.822	124.034	1548.27	1405.58	1373.89	1565.57	-2.62299	-2.84505	-1.83869	-1.71571	1.89322	1.74634	1.71571	1.90399	SPATS2L	Homo sapiens spermatogenesis associated, serine-rich 2-like (SPATS2L), transcript variant 2, mRNA [NM_001100422]	FALSE	hs|2q33.1	ENST00000409718	NM_001100422	26010	spermatogenesis associated, serine-rich 2-like		NM_001100422	Hs.120323	chr2:201342855-201342914	chr2	201342855	201342914	+
	-1.9405	-0.956429	1.9405	down	-1.02354	-0.0335653	1.02354	down	3.46177	6.71257	3.35596	3.47048	-0.09308	0.863349	-0.118621	-0.0850558	3.0803	3.84324	6.55897	6.86617	3.36376	3.34816	3.9404	3.00055	-0.319684	0.133524	0.775929	0.950768	-0.111575	-0.125668	0.111575	-0.281686			FALSE	hs|8q13.1								chr8:066634671-066634730	chr8	66634671	66634730	+
LOC642350	-1.94015	-0.956167	1.94015	down	-1.02021	-0.0288618	1.02021	down	16.6535	32.2564	3.14683	3.24029	1.13528	2.09145	-1.24837	-1.21951	18.5852	14.7218	32.2693	32.2434	3.15105	3.14261	3.65413	2.82644	1.23641	1.03416	2.03763	2.14527	-1.24274	-1.254	-1.03416	-1.40485	LOC642350	PREDICTED: Homo sapiens similar to Coagulation factor V precursor (Activated protein C cofactor) (LOC642350), miscRNA [XR_041338]	FALSE	hs|9p24.3		XR_041338	642350	similar to Coagulation factor V precursor (Activated protein C cofactor)		XR_041338	Hs.632647	chr9:000706971-000706912	chr9	706912	706971	-
LOC26080	-1.9356	-0.952782	1.9356	down	1.27064	0.345554	1.27064	up	3.06596	5.85512	29.8705	23.0612	-1.73973	-0.786944	1.47129	1.12574	2.43901	3.6929	5.41813	6.29211	18.4249	41.3161	15.3579	30.7645	-2.10593	-1.37352	-0.949221	-0.624668	0.892458	2.05012	0.624668	1.6268	LOC26080	Homo sapiens hypothetical LOC26080 (LOC26080), non-coding RNA [NR_027278]	FALSE		ENST00000400675	NR_027278|NP852841	26080	hypothetical LOC26080		NR_027278	Hs.567811	chrUn_gl000212:000058300-000058359	chrUn_gl000212	58300	58359	+
RIMS2	-1.93431	-0.951816	1.93431	down	-1.04527	-0.06388	1.04527	down	198.389	384.909	3.55924	3.76084	2.77674	3.72856	-3.01002	-2.94614	212.128	184.65	394.825	374.994	3.5875	3.53098	4.28507	3.23662	2.80983	2.74365	3.71133	3.74579	-2.99487	-3.02517	-2.74365	-3.14863	RIMS2	Homo sapiens regulating synaptic membrane exocytosis 2 (RIMS2), transcript variant 2, mRNA [NM_014677]	FALSE	hs|8q22.3	ENST00000262231	NM_014677	9699	regulating synaptic membrane exocytosis 2	GO:0005515|GO:0017137|GO:0030054|GO:0005886|GO:0045202|GO:0008270|GO:0006886|GO:0046872|GO:0019898	NM_014677	Hs.655271	chr8:105263899-105263958	chr8	105263899	105263958	+
CECR4	-1.9337	-0.951366	1.9337	down	1.37515	0.459584	1.37515	up	160.621	310.545	327.198	237.456	-0.780025	0.171341	0.257944	-0.20164	178.094	143.148	322.131	298.96	360.607	293.789	221.796	253.117	-0.689436	-0.870613	0.170788	0.171895	0.409461	0.106427	-0.296853	-0.106427	CECR4	Homo sapiens cat eye syndrome chromosome region, candidate 4 (non-protein coding) (CECR4), transcript variant 2, non-coding RNA [NR_024482]	FALSE	hs|22q11.21		NR_024482	100130717	cat eye syndrome chromosome region, candidate 4 (non-protein coding)		NR_024482		chr22:017646234-017646293	chr22	17646234	17646293	+
ASGR1	-1.93293	-0.950793	1.93293	down	1.08239	0.114223	1.08239	up	9.84934	18.3643	3.95885	3.64968	0.727977	1.67877	-0.523204	-0.637427	12.6744	7.02422	19.463	17.2657	3.52783	4.38987	3.9216	3.37776	1.08675	0.369199	1.71078	1.64676	-0.677209	-0.369198	-0.529668	-0.745185	ASGR1	Homo sapiens asialoglycoprotein receptor 1 (ASGR1), mRNA [NM_001671]	FALSE	hs|17p13.1	ENST00000269299	NM_001671	432	asialoglycoprotein receptor 1	GO:0005515|GO:0016020|GO:0005887|GO:0031668|GO:0005509|GO:0005529|GO:0004873|GO:0004872|GO:0042803|GO:0006898	NM_001671	Hs.12056	chr17:007076840-007076781	chr17	7076781	7076840	-
LOC727962	-1.93263	-0.950564	1.93263	down	1.00074	0.00106025	1.00074	up	20.4386	39.9967	167.942	168.508	-1.99759	-1.04702	1.05089	1.04983	21.2723	19.6048	45.1051	34.8883	159.656	176.227	184.069	152.947	-2.00568	-1.9895	-0.91615	-1.17789	0.983349	1.11843	1.18351	0.91615	LOC727962	PREDICTED: Homo sapiens similar to collagen, type I, alpha 2 (LOC727962), mRNA [XM_001718648]	FALSE	hs|22q11.22		XM_001718648	727962	hypothetical LOC727962		XM_001718648	Hs.581079	chr22:020712720-020712779	chr22	20712720	20712779	+
	-1.93135	-0.949613	1.93135	down	-1.01105	-0.015857	1.01105	down	3.0039	5.81148	2.98671	3.05146	-0.126738	0.822875	-0.115641	-0.0997839	2.66796	3.33984	6.25278	5.37018	2.94587	3.02755	3.47038	2.63255	-0.355737	0.10226	0.878238	0.767512	-0.131676	-0.099606	0.0996065	-0.299174		FXYD domain-containing ion transport regulator 8 Precursor [Source:UniProtKB/Swiss-Prot;Acc:P58550] [ENST00000373495]	FALSE	hs|Xq13.2	ENST00000373495							chrX:73096726-73096785	chrX	73096726	73096785	+
ZMAT4	-1.93046	-0.948941	1.93046	down	-1.02691	-0.0383155	1.02691	down	126.797	245.255	2.6465	2.74521	2.69262	3.64156	-2.87449	-2.83618	137.167	116.428	240.285	250.225	2.67611	2.61689	3.11355	2.37686	2.74388	2.64135	3.55792	3.7252	-2.85465	-2.89433	-2.64135	-3.031	ZMAT4	Homo sapiens zinc finger, matrin type 4 (ZMAT4), transcript variant 1, mRNA [NM_024645]	FALSE	hs|8p11.21	ENST00000315769	NM_024645	79698	zinc finger, matrin type 4	GO:0005622|GO:0008270|GO:0005634|GO:0003677|GO:0046872	NM_024645	Hs.591850	chr8:040388215-040388156	chr8	40388156	40388215	-
EML5	-1.93027	-0.948802	1.93027	down	-1.02272	-0.0324101	1.02272	down	10.9394	20.5052	3.38218	3.49526	0.931845	1.88065	-0.696822	-0.664412	7.98942	13.8893	18.8427	22.1677	3.35149	3.41286	3.97287	3.01765	0.465962	1.39773	1.70902	2.05228	-0.706219	-0.687425	-0.465962	-0.862862	EML5	Homo sapiens echinoderm microtubule associated protein like 5 (EML5), mRNA [NM_183387]	FALSE	hs|14q32.11	ENST00000380664	NM_183387	161436	echinoderm microtubule associated protein like 5	GO:0005737|GO:0005874	NM_183387	Hs.558671	chr14:089081388-089081329	chr14	89081329	89081388	-
LOC554203	-1.92853	-0.9475	1.92853	down	-1.0191	-0.0272946	1.0191	down	3.69121	7.20049	13.3153	13.5886	-1.43774	-0.490242	0.422926	0.450221	3.69497	3.68744	8.00854	6.39244	12.9041	13.7265	13.0328	14.1444	-1.50325	-1.37223	-0.382056	-0.598427	0.382056	0.463797	0.39125	0.509192	LOC554203	Homo sapiens alanyl-tRNA synthetase domain containing 1 pseudogene (LOC554203), non-coding RNA [NR_024582]	FALSE	hs|Xq13.2		NR_024582	554203	alanyl-tRNA synthetase domain containing 1 pseudogene		NR_024582	Hs.648316	chrX:073289703-073289762	chrX	73289703	73289762	+
FBXO27	-1.92786	-0.946997	1.92786	down	-1.43854	-0.524608	1.43854	down	32.6722	63.3373	21.1357	30.4948	0	0.946997	-0.624874	-0.100266	35.5491	29.7954	69.2191	57.4555	23.9107	18.3607	34.9152	26.0745	0.0603848	-0.0603848	1.02696	0.867036	-0.430665	-0.819084	0.110412	-0.310945	FBXO27	Homo sapiens F-box protein 27 (FBXO27), mRNA [NM_178820]	FALSE	hs|19q13.11	ENST00000292853	NM_178820	126433	F-box protein 27	GO:0005515|GO:0030163|GO:0019941	NM_178820	Hs.187461	chr19:039515617-039515558	chr19	39515558	39515617	-
KRT71	-1.92603	-0.945633	1.92603	down	1.18007	0.23887	1.18007	up	5.04508	10.0104	5.4414	4.37308	0	0.945633	0.0500498	-0.18882	5.59553	4.49463	12.4509	7.56996	7.18473	3.69807	4.30647	4.43969	0.0910568	-0.0910568	1.25018	0.641086	0.532824	-0.432724	-0.210724	-0.166916	KRT71	Homo sapiens keratin 71 (KRT71), mRNA [NM_033448]	FALSE	hs|12q13.13	ENST00000267119	NM_033448	112802	keratin 71	GO:0005198|GO:0045095|GO:0031069	NM_033448	Hs.660007	chr12:052937963-052937904	chr12	52937904	52937963	-
LTBP1	-1.926	-0.945605	1.926	down	-1.0256	-0.0364656	1.0256	down	121.803	235.523	2.96508	3.07304	2.56371	3.50932	-2.78387	-2.7474	128.735	114.87	242.858	228.189	2.98393	2.94624	3.49394	2.65215	2.57894	2.54849	3.49986	3.51878	-2.77101	-2.79673	-2.54849	-2.94632	LTBP1	Homo sapiens latent transforming growth factor beta binding protein 1 (LTBP1), transcript variant 1, mRNA [NM_206943]	FALSE	hs|2p22.3	ENST00000404816	NM_206943	4052	latent transforming growth factor beta binding protein 1	GO:0008150|GO:0019838|GO:0005488|GO:0005509|GO:0005578|GO:0005024|GO:0005576	NM_206943	Hs.713533	chr2:033623836-033623895	chr2	33623836	33623895	+
RNF112	-1.92473	-0.944659	1.92473	down	2.04619	1.03294	2.04619	up	6.90612	12.7457	32.2218	15.4304	-1.16239	-0.217731	1.12971	0.0967641	4.49553	9.3167	15.1332	10.3582	25.2931	39.1506	16.4772	14.3835	-1.75503	-0.569747	0.00133705	-0.436799	0.818253	1.44116	0.194865	-0.00133705	RNF112	Homo sapiens ring finger protein 112 (RNF112), mRNA [NM_007148]	FALSE	hs|17p11.2	ENST00000299604	NM_007148	7732	ring finger protein 112	GO:0005515|GO:0003924|GO:0008270|GO:0005525|GO:0046872	NM_007148	Hs.189482	chr17:019320489-019320548	chr17	19320489	19320548	+
ZNF350	-1.92448	-0.944471	1.92448	down	-1.03217	-0.0456753	1.03217	down	145.334	280.711	586.948	605.717	-1.49327	-0.548798	0.531602	0.577278	136.753	153.915	274.079	287.343	556.466	617.43	596.035	615.399	-1.64553	-1.34101	-0.637291	-0.460304	0.460304	0.6029	0.554288	0.600267	ZNF350	Homo sapiens zinc finger protein 350 (ZNF350), mRNA [NM_021632]	FALSE	hs|19q13.32	ENST00000243644	NM_021632	59348	zinc finger protein 350	GO:0005515|GO:0016564|GO:0006355|GO:0005730|GO:0005634|GO:0003677|GO:0016363|GO:0046872|GO:0005622|GO:0005737|GO:0017053|GO:0016481|GO:0008270	NM_021632	Hs.407694	chr19:052467706-052467647	chr19	52467647	52467706	-
FLJ44253	-1.92387	-0.944013	1.92387	down	-1.16675	-0.222499	1.16675	down	40.0078	77.3832	185.66	216.819	-1.58018	-0.636166	0.644493	0.866992	39.5288	40.4868	79.3514	75.4149	188.533	182.786	216.195	217.442	-1.66443	-1.49593	-0.653864	-0.618468	0.670518	0.618468	0.862915	0.871069	FLJ44253	Homo sapiens cDNA FLJ44253 fis, clone TKIDN2009092 [AK126241]	FALSE			AK126241	441057	hypothetical gene supported by AK096952; AK126241; BC068588			Hs.595418	chrUn_gl000218:60884-60825	chrUn_gl000218	60825	60884	-
RTN4R	-1.92151	-0.942237	1.92151	down	1.08069	0.111953	1.08069	up	23.8448	46.3843	23.2048	21.5388	0.0153944	0.957631	-0.010782	-0.122735	25.3004	22.3892	52.5974	40.1712	23.4122	22.9974	20.1462	22.9313	0.0365949	-0.00580597	1.09765	0.817617	0.00580597	-0.02737	-0.216066	-0.0294032	RTN4R	Homo sapiens reticulon 4 receptor (RTN4R), mRNA [NM_023004]	FALSE	hs|22q11.21	ENST00000425986	NM_023004	65078	reticulon 4 receptor	GO:0005515|GO:0005886|GO:0005783|GO:0050771|GO:0004872|GO:0031225	NM_023004	Hs.30868	chr22:020229029-020228970	chr22	20228970	20229029	-
FAM43A	-1.92082	-0.94172	1.92082	down	-1.18782	-0.248322	1.18782	down	16.7739	32.3393	738.791	877.912	-3.1989	-2.25718	2.27147	2.51979	15.8493	17.6985	31.8263	32.8523	690.074	787.507	926.714	829.109	-3.34548	-3.05231	-2.33446	-2.17989	2.17989	2.36304	2.60014	2.43943	FAM43A	Homo sapiens family with sequence similarity 43, member A (FAM43A), mRNA [NM_153690]	FALSE	hs|3q29	ENST00000329759	NM_153690	131583	family with sequence similarity 43, member A		NM_153690	Hs.708232	chr3:194409703-194409762	chr3	194409703	194409762	+
REEP2	-1.91147	-0.93468	1.91147	down	1.3134	0.393306	1.3134	up	578.507	1116.98	367.714	279.907	0.318691	1.25337	-0.327572	-0.720878	573.002	584.012	1228.41	1005.54	343.972	391.456	291.235	268.578	0.237985	0.399398	1.34338	1.16336	-0.41716	-0.237985	-0.662385	-0.779371	REEP2	Homo sapiens receptor accessory protein 2 (REEP2), mRNA [NM_016606]	FALSE	hs|5q31.2	ENST00000378339	NM_016606	51308	receptor accessory protein 2	GO:0016020|GO:0016021	NM_016606	Hs.416090	chr5:137782577-137782636	chr5	137782577	137782636	+
LOC100134359	-1.91063	-0.934052	1.91063	down	1.3461	0.42879	1.3461	up	3.08022	7.11258	3.70493	2.65504	-0.00972366	0.924328	0.261931	-0.16686	2.19822	3.96223	11.4099	2.81523	2.60226	4.80761	3.01632	2.29375	-0.50169	0.482243	1.87941	-0.0307522	-0.177154	0.701015	0.0307522	-0.364471	LOC100134359	PREDICTED: Homo sapiens hypothetical LOC100134359 (LOC100134359), mRNA [XM_001726614]	FALSE	hs|19p13.13		XM_001726614	100134359	hypothetical protein LOC100134359		XM_001726614		chr19:013263280-013263221	chr19	13263221	13263280	-
GPR160	-1.91063	-0.93405	1.91063	down	-2.42083	-1.2755	2.42083	down	241.425	464.364	1362.14	3301.91	-1.73586	-0.801813	0.771433	2.04694	248.83	234.021	494.011	434.717	1351.62	1372.66	3217.83	3385.99	-1.75858	-1.71315	-0.763981	-0.839645	0.763981	0.778884	2.01026	2.08361	GPR160	Homo sapiens G protein-coupled receptor 160 (GPR160), mRNA [NM_014373]	FALSE	hs|3q26.2	ENST00000355897	NM_014373	26996	G protein-coupled receptor 160	GO:0007165|GO:0007186|GO:0005886|GO:0004930|GO:0004872|GO:0016021	NM_014373	Hs.231320	chr3:169802254-169802313	chr3	169802254	169802313	+
DMP1	-1.91012	-0.933661	1.91012	down	-1.0235	-0.0335097	1.0235	down	108.287	207.899	3.0802	3.18445	2.48172	3.41539	-2.64354	-2.61003	108.369	108.206	207.945	207.854	3.06959	3.09081	3.61038	2.75853	2.41583	2.54762	3.3613	3.46947	-2.64482	-2.64226	-2.41583	-2.80423	DMP1	Homo sapiens dentin matrix acidic phosphoprotein 1 (DMP1), transcript variant 1, mRNA [NM_004407]	FALSE	hs|4q22.1	ENST00000282479	NM_004407	1758	dentin matrix acidic phosphoprotein 1	GO:0005737|GO:0005178|GO:0001503|GO:0030198|GO:0010811|GO:0005509|GO:0050840|GO:0005578|GO:0005634|GO:0005576|GO:0031214	NM_004407	Hs.652366	chr4:088585284-088585343	chr4	88585284	88585343	+
	-1.91001	-0.933582	1.91001	down	-1.19843	-0.261145	1.19843	down	2.6144	5.09023	7.10592	8.67653	-1.32455	-0.39097	0.142219	0.403364	2.25427	2.97453	6.1844	3.99607	7.14622	7.06563	10.2928	7.06025	-1.59153	-1.05757	-0.130345	-0.651595	0.154093	0.130345	0.675359	0.13137		Rho GTPase-activating protein 21 (Rho-type GTPase-activating protein 21)(Rho GTPase-activating protein 10) [Source:UniProtKB/Swiss-Prot;Acc:Q5T5U3] [ENST00000420860]	FALSE	hs|10p12.1	ENST00000420860	AK074589						chr10:24918773-24918714	chr10	24918714	24918773	-
GOLGA6A	-1.9099	-0.933496	1.9099	down	1.10373	0.142389	1.10373	up	2.58472	6.02346	4.33225	3.66296	-0.26929	0.664206	0.379683	0.237293	2.22071	2.94874	9.50926	2.53766	2.62967	6.03483	3.06017	4.26575	-0.540809	0.00222874	1.56272	-0.23431	-0.215842	0.975207	-0.00222874	0.476815	GOLGA6A	Homo sapiens golgi autoantigen, golgin subfamily a, 6A (GOLGA6A), mRNA [NM_001038640]	FALSE	hs|15q24.2	ENST00000379779	NM_001038640|NP215208	342096	golgi autoantigen, golgin subfamily a, 6A		NM_001038640	Hs.546408	chr15:074367256-074367197	chr15	74367197	74367256	-
GARNL3	-1.90823	-0.932234	1.90823	down	1.1327	0.179771	1.1327	up	15.6863	21.3256	23.1263	20.4153	-1.15533	-0.223093	0.118408	-0.0613632	28.0743	3.29829	32.0096	10.6417	24.2532	21.9994	20.1736	20.6569	0.322426	-2.63308	0.516895	-0.963081	0.192457	0.0443592	-0.0783677	-0.0443587	GARNL3	Homo sapiens cDNA FLJ38360 fis, clone FEBRA2000462, weakly similar to RAP1 GTPASE ACTIVATING PROTEIN 1. [AK095679]	FALSE	hs|9q34.11		AK095679	84253	GTPase activating Rap/RanGAP domain-like 3	GO:0005622|GO:0051056|GO:0005083|GO:0005096			chr9:130107520-130107579	chr9	130107520	130107579	+
DSC3	-1.90768	-0.931823	1.90768	down	1.159	0.212875	1.159	up	72.8516	94.2218	17.0655	14.3574	0.62112	1.55294	0.212875	-2.38419e-07	142.25	3.4531	178.316	10.1279	13.0257	21.1053	ight	13.3323	3.23634	-1.9941	3.56756	-0.461673	-0.131554	0.557304	0.103253	-0.103254	DSC3	Homo sapiens desmocollin 3 (DSC3), transcript variant Dsc3b, mRNA [NM_024423]	FALSE	hs|18q12.1	ENST00000434452	NM_024423	1825	desmocollin 3	GO:0030057|GO:0005515|GO:0005886|GO:0005509|GO:0005624|GO:0016021|GO:0007155|GO:0007156	NM_024423	Hs.41690	chr18:028571094-028571035	chr18	28571035	28571094	-
PCBP4	-1.90535	-0.930053	1.90535	down	1.04965	0.0699143	1.04965	up	488.106	931.779	2533.61	2416.07	-1.64284	-0.712783	0.74791	0.677995	527.11	449.102	932.394	931.163	2579.71	2487.51	2384.7	2447.44	-1.59428	-1.69139	-0.766232	-0.659335	0.777853	0.717966	0.659335	0.696655	PCBP4	Homo sapiens poly(rC) binding protein 4 (PCBP4), transcript variant 4, mRNA [NM_033010]	FALSE	hs|3p21.1	ENST00000337024	NM_033010	57060	poly(rC) binding protein 4	GO:0005737|GO:0030529|GO:0003723|GO:0003677	NM_033010	Hs.20930	chr3:051991551-051991492	chr3	51991492	51991551	-
CEBPA	-1.90513	-0.929892	1.90513	down	-1.33899	-0.421144	1.33899	down	11.4728	22.2406	109.418	147.572	-2.19009	-1.2602	1.07683	1.49797	12.2025	10.7431	25.9771	18.5041	109.664	109.173	163.935	131.209	-2.16519	-2.21499	-1.0699	-1.45049	1.08376	1.0699	1.65868	1.33727	CEBPA	Homo sapiens CCAAT/enhancer binding protein (C/EBP), alpha (CEBPA), mRNA [NM_004364]	FALSE	hs|19q12		NM_004364	1050	CCAAT/enhancer binding protein (C/EBP), alpha	GO:0043565|GO:0006355|GO:0006366|GO:0044419|GO:0003705|GO:0019221|GO:0046983|GO:0030099|GO:0005634|GO:0006091|GO:0008134	NM_004364	Hs.699463	chr19:033791412-033791353	chr19	33791353	33791412	-
	-1.90484	-0.929667	1.90484	down	-1.02262	-0.0322747	1.02262	down	10.3909	18.4278	3.67935	3.91882	0.738693	1.66836	-0.683808	-0.651534	6.39633	14.3854	16.9122	19.9434	4.63605	2.72265	5.37818	2.45945	0.0870686	1.39032	1.49504	1.84169	-0.296174	-1.07144	-0.0870686	-1.216		Putative uncharacterized protein ENSP00000374791 [Source:UniProtKB/TrEMBL;Acc:A6NND6] [ENST00000390256]	FALSE	hs|2p11.2	ENST00000390256							chr2:89459295-89459236	chr2	89459236	89459295	-
SALL2	-1.90073	-0.92655	1.90073	down	-1.02084	-0.0297613	1.02084	down	93.951	178.905	476.354	486.814	-1.6739	-0.747345	0.688618	0.71838	104.998	82.9041	194.279	163.531	478.818	473.891	481.239	492.389	-1.57045	-1.77734	-0.677464	-0.817227	0.699773	0.677464	0.701929	0.734831	SALL2	Homo sapiens sal-like 2 (Drosophila) (SALL2), mRNA [NM_005407]	FALSE	hs|14q11.2	ENST00000327430	NM_005407	6297	sal-like 2 (Drosophila)	GO:0005622|GO:0006355|GO:0003700|GO:0008270|GO:0005634|GO:0046872	NM_005407	Hs.719293	chr14:021989302-021989243	chr14	21989243	21989302	-
LOC401052	-1.90059	-0.926449	1.90059	down	-1.08256	-0.114446	1.08256	down	6.49694	12.4954	10.4436	12.8295	-0.433503	0.492946	-0.235194	-0.120748	7.74743	5.24645	15.2887	9.70201	17.949	2.93829	22.9616	2.69735	-0.219292	-0.647714	0.7666	0.219292	1.07393	-1.54431	1.42413	-1.66563	LOC401052	Homo sapiens hypothetical LOC401052 (LOC401052), mRNA [NM_001008737]	FALSE	hs|3p25.3		NM_001008737	401052	hypothetical LOC401052		NM_001008737	Hs.662766	chr3:010048722-010048663	chr3	10048663	10048722	-
CPNE2	-1.89936	-0.92551	1.89936	down	1.05206	0.073215	1.05206	up	3.15499	6.04937	3.93254	3.80439	-0.382309	0.543201	-0.12441	-0.197625	3.18691	3.12308	5.48304	6.6157	5.13197	2.7331	5.13651	2.47226	-0.434692	-0.329926	0.353341	0.733062	0.33377	-0.582589	0.329926	-0.725175	CPNE2	Homo sapiens cDNA FLJ44150 fis, clone THYMU2031046. [AK126138]	FALSE	hs|16q21		AK126138	221184	copine II			Hs.339809	chr16:57181376-57181435	chr16	57181376	57181435	+
RASGEF1A	-1.89851	-0.924865	1.89851	down	1.05032	0.0708346	1.05032	up	3.19621	6.28897	3.24049	3.10156	-0.16816	0.756705	-0.116886	-0.187721	2.59419	3.79824	8.20528	4.37267	3.51159	2.96939	3.48624	2.71687	-0.510161	0.173841	1.15632	0.357086	0.00778627	-0.241559	-0.0077858	-0.367656	RASGEF1A	Homo sapiens RasGEF domain family, member 1A (RASGEF1A), mRNA [NM_145313]	FALSE	hs|10q11.21	ENST00000395809	NM_145313	221002	RasGEF domain family, member 1A	GO:0005622|GO:0005085|GO:0051056	NM_145313	Hs.125293	chr10:043691984-043691925	chr10	43691925	43691984	-
BTLA	-1.89718	-0.923858	1.89718	down	-1.23951	-0.309769	1.23951	down	432.309	824.699	2716.25	3370.27	-1.8043	-0.880446	0.859771	1.16954	456.671	407.947	876.744	772.653	2679.01	2753.5	3327.89	3412.64	-1.7899	-1.81871	-0.843681	-0.917212	0.843681	0.875862	1.15147	1.18761	BTLA	Homo sapiens B and T lymphocyte associated (BTLA), transcript variant 1, mRNA [NM_181780]	FALSE	hs|3q13.13	ENST00000334529	NM_181780	151888	B and T lymphocyte associated	GO:0005515|GO:0006955|GO:0002768|GO:0005886|GO:0046642|GO:0005887|GO:0030889|GO:0004872|GO:0009897	NM_181780	Hs.445162	chr3:112182997-112182938	chr3	112182938	112182997	-
LOC200609	-1.89715	-0.923837	1.89715	down	-1.01978	-0.0282564	1.01978	down	3.91473	7.45168	4.00594	4.12689	-0.174764	0.749073	-0.115209	-0.0869527	3.33598	4.49348	6.4409	8.46246	3.9731	4.03878	4.68281	3.57097	-0.456603	0.107075	0.497764	1.00038	-0.123344	-0.107074	0.108648	-0.282554	LOC200609	Homo sapiens mRNA; cDNA DKFZp434E2221 (from clone DKFZp434E2221) [AL137458]	FALSE	hs|2q37.3		AL137458	200609	hypothetical protein LOC200609			Hs.635880	chr2:238085757-238085816	chr2	238085757	238085816	+
TXNDC3	-1.89629	-0.923178	1.89629	down	-1.21629	-0.282488	1.21629	down	86.9913	165.905	3.2714	4.17054	1.99889	2.92207	-2.72205	-2.43956	91.0061	82.9764	175.502	156.309	3.25283	3.28997	5.40695	2.93412	1.99854	1.99924	2.95121	2.89293	-2.72654	-2.71755	-1.99854	-2.88058	TXNDC3	Homo sapiens thioredoxin domain containing 3 (spermatozoa) (TXNDC3), mRNA [NM_016616]	FALSE	hs|7p14.1	ENST00000199447	NM_016616	51314	thioredoxin domain containing 3 (spermatozoa)	GO:0006241|GO:0006228|GO:0006183|GO:0005737|GO:0004550|GO:0045454|GO:0007275|GO:0007283|GO:0005524|GO:0030154	NM_016616	Hs.605208	chr7:037939881-037939940	chr7	37939881	37939940	+
C1R	-1.89627	-0.923161	1.89627	down	-1.15543	-0.208424	1.15543	down	39.1645	74.5198	128.269	148.346	-1.35053	-0.427367	0.373957	0.582381	41.5602	36.7689	73.1111	75.9284	130.454	126.085	149.9	146.792	-1.32915	-1.37191	-0.509043	-0.345691	0.402223	0.345691	0.597563	0.567199	C1R	Homo sapiens complement component 1, r subcomponent (C1R), mRNA [NM_001733]	FALSE	hs|12p13.31	ENST00000290575	NM_001733	715	complement component 1, r subcomponent	GO:0004252|GO:0045087|GO:0006958|GO:0005509|GO:0006508|GO:0008233|GO:0005576	NM_001733	Hs.524224	chr12:007187895-007187836	chr12	7187836	7187895	-
	-1.89569	-0.922723	1.89569	down	1.2884	0.365581	1.2884	up	62.5957	118.947	364.172	282.808	-1.5445	-0.621777	1.01026	0.644682	67.6921	57.4993	123.143	114.751	377.428	350.916	287.967	277.649	-1.49376	-1.59524	-0.625267	-0.618288	1.06649	0.954032	0.671077	0.618288			FALSE	hs|7q36.3								chr7:155080397-155080338	chr7	155080338	155080397	-
DEFB109P1	-1.8951	-0.922277	1.8951	down	-1.35917	-0.442729	1.35917	down	2.88407	5.79574	6.93773	9.44048	-1.20662	-0.284344	0.0624793	0.505208	2.50773	3.26041	7.77695	3.81452	5.78815	8.0873	7.8697	11.0113	-1.46294	-0.950306	0.175105	-0.743793	-0.175106	0.300064	0.262979	0.747436	DEFB109P1	Homo sapiens defensin, beta 109, pseudogene 1 (DEFB109P1), non-coding RNA [NR_024044]	FALSE	hs|8p23.1		NR_024044	245912	defensin, beta 109, pseudogene 1		NR_024044	Hs.672470	chr8:012250852-012250793	chr8	12250793	12250852	-
OR5M11	-1.89472	-0.921983	1.89472	down	-1.07818	-0.108604	1.07818	down	5.6191	9.23464	3.60316	3.84306	0.104838	1.02682	-0.292596	-0.183992	2.5153	8.72289	6.84623	11.623	2.88353	4.32279	3.34432	4.3418	-0.859178	1.06885	0.590616	1.46303	-0.580965	-0.00422621	-0.37221	0.00422668	OR5M11	Homo sapiens olfactory receptor, family 5, subfamily M, member 11 (OR5M11), mRNA [NM_001005245]	FALSE	hs|11q11	ENST00000303005	NM_001005245	219487	olfactory receptor, family 5, subfamily M, member 11	GO:0007608|GO:0007165|GO:0004984|GO:0007186|GO:0005886|GO:0004872|GO:0016021|GO:0050896	NM_001005245	Hs.553632	chr11:056309875-056309816	chr11	56309816	56309875	-
GPR155	-1.89382	-0.921299	1.89382	down	-1.1677	-0.223673	1.1677	down	81.6081	154.463	60.3424	70.1981	0.141421	1.06272	-0.281641	-0.0579684	90.6931	72.5231	149.292	159.633	66.2528	54.432	69.6668	70.7293	0.235719	0.0471227	0.960012	1.16543	-0.136186	-0.427096	-0.068814	-0.0471227	GPR155	Homo sapiens G protein-coupled receptor 155 (GPR155), transcript variant 9, mRNA [NM_001033045]	FALSE	hs|2q31.1	ENST00000392551	NM_001033045	151556	G protein-coupled receptor 155	GO:0007242|GO:0016020|GO:0016021|GO:0055085	NM_001033045	Hs.516604	chr2:175299107-175299048	chr2	175299048	175299107	-
CACNB4	-1.89274	-0.920478	1.89274	down	1.55668	0.638475	1.55668	up	2.62771	5.6305	40.1664	25.6377	-2.44751	-1.52703	1.49929	0.86081	2.27369	2.98173	8.30743	2.95358	35.2327	45.1001	26.0868	25.1886	-2.71004	-2.18497	-0.835462	-2.2186	1.32487	1.6737	0.886157	0.835463	CACNB4	Homo sapiens calcium channel, voltage-dependent, beta 4 subunit (CACNB4), transcript variant 1, mRNA [NM_001005747]	FALSE	hs|2q23.3	ENST00000339254	NM_001005747	785	calcium channel, voltage-dependent, beta 4 subunit	GO:0005515|GO:0050852|GO:0005244|GO:0005245|GO:0046058|GO:0014051|GO:0005509|GO:0035249|GO:0006874|GO:0048538|GO:0007214|GO:0048536|GO:0019227|GO:0005891|GO:0005829|GO:0048747|GO:0048541|GO:0007528|GO:0042391|GO:0007628|GO:0009898|GO:0006816|GO:0051925|GO:0006811	NM_001005747	Hs.120725	chr2:152694239-152694180	chr2	152694180	152694239	-
DIXDC1	-1.89232	-0.920153	1.89232	down	-1.26928	-0.344007	1.26928	down	48.225	90.7879	109.227	138.776	-1.13247	-0.212315	0.0756857	0.419692	40.589	55.861	84.4524	97.1234	110.357	108.098	138.693	138.859	-1.42982	-0.835112	-0.367556	-0.0570738	0.0942976	0.0570738	0.418904	0.42048	DIXDC1	Homo sapiens DIX domain containing 1 (DIXDC1), transcript variant 1, mRNA [NM_001037954]	FALSE	hs|11q23.1	ENST00000389821	NM_001037954	85458	DIX domain containing 1	GO:0005622|GO:0005737|GO:0030054|GO:0007275|GO:0003779|GO:0004871|GO:0016055|GO:0005925	NM_001037954	Hs.655626	chr11:111893216-111893275	chr11	111893216	111893275	+
GHRH	-1.89013	-0.918487	1.89013	down	-1.55743	-0.639168	1.55743	down	7.94912	14.6024	4.21784	6.76721	0.0972562	1.01574	-0.752198	-0.113031	10.0978	5.80046	13.2493	15.9556	4.30777	4.12791	8.37138	5.16304	0.430176	-0.235664	0.827267	1.20422	-0.717741	-0.786656	0.235664	-0.461726	GHRH	Homo sapiens growth hormone releasing hormone (GHRH), mRNA [NM_021081]	FALSE	hs|20q11.23	ENST00000373611	NM_021081	2691	growth hormone releasing hormone	GO:0021984|GO:0060124|GO:0043005|GO:0008284|GO:0046005|GO:0030819|GO:0007267|GO:0005576|GO:0005615|GO:0007204|GO:0032094|GO:0031770|GO:0045941|GO:0007186|GO:0043568|GO:0016608|GO:0043195|GO:0019933|GO:0043204|GO:0043679|GO:0040018|GO:0007189	NM_021081	Hs.37023	chr20:035879622-035879563	chr20	35879563	35879622	-
LPA	-1.88993	-0.918333	1.88993	down	1.24217	0.312859	1.24217	up	4.14831	8.28532	15.7544	12.6162	-1.45898	-0.54065	0.468695	0.155837	4.33301	3.9636	10.8686	5.70204	13.9668	17.5419	12.3875	12.845	-1.46168	-1.45628	-0.129743	-0.951557	0.307985	0.629405	0.129743	0.181931	LPA	Homo sapiens lipoprotein, Lp(a) (LPA), mRNA [NM_005577]	FALSE	hs|6q25.3	ENST00000447678	NM_005577	4018	lipoprotein, Lp(a)	GO:0006629|GO:0004866|GO:0004252|GO:0008015|GO:0006869|GO:0006508|GO:0008233|GO:0005576|GO:0034185	NM_005577	Hs.520120	chr6:160899623-160899564	chr6	160899564	160899623	-
SPINK5	-1.88547	-0.914923	1.88547	down	-1.02602	-0.037066	1.02602	down	3.7231	7.04747	3.3812	3.49546	-0.00726294	0.90766	-0.103979	-0.0669127	2.94967	4.49654	8.47308	5.62186	3.38675	3.37565	3.89293	3.098	-0.378373	0.363847	1.14918	0.666142	-0.0979176	-0.11004	0.0979176	-0.231743	SPINK5	Homo sapiens serine peptidase inhibitor, Kazal type 5 (SPINK5), transcript variant 2, mRNA [NM_006846]	FALSE	hs|5q33.1	ENST00000359874	NM_006846	11005	serine peptidase inhibitor, Kazal type 5	GO:0035315|GO:0048471|GO:0005794|GO:0042640|GO:0004867|GO:0005783|GO:0005576|GO:0030414|GO:0005829|GO:0005737|GO:0050777|GO:0030198|GO:0042599|GO:0016525|GO:0030855|GO:0045580|GO:0005789|GO:0005938	NM_006846	Hs.331555	chr5:147516758-147516817	chr5	147516758	147516817	+
BARX2	-1.88383	-0.913667	1.88383	down	-1.02243	-0.0320079	1.02243	down	24.5151	45.7986	3.46181	3.57941	1.39521	2.30887	-1.38397	-1.35196	29.813	19.2172	52.3914	39.2058	3.43691	3.48672	4.08821	3.07061	1.645	1.14541	2.4636	2.15414	-1.39065	-1.37728	-1.14541	-1.5585	BARX2	Homo sapiens BARX homeobox 2 (BARX2), mRNA [NM_003658]	FALSE	hs|11q24.3	ENST00000281437	NM_003658	8538	BARX homeobox 2	GO:0043565|GO:0005515|GO:0005667|GO:0014902|GO:0006355|GO:0003700|GO:0001502|GO:0045944|GO:0003682|GO:0005634|GO:0000122|GO:0042637	NM_003658	Hs.591944	chr11:129321437-129321496	chr11	129321437	129321496	+
	-1.88335	-0.913301	1.88335	down	-1.02239	-0.0319388	1.02239	down	35.6115	66.3712	3.2535	3.35476	1.70323	2.61653	-1.71451	-1.68258	42.0732	29.1498	63.1497	69.5927	3.28102	3.22598	3.76429	2.94522	1.90096	1.5055	2.49205	2.74101	-1.69862	-1.73041	-1.5055	-1.85965		Protein LOC339766 [Source:UniProtKB/Swiss-Prot;Acc:A6NES4] [ENST00000389758]	FALSE	hs|2q37.1	ENST00000389758	XM_001721240				XM_001721240	Hs.361778	chr2:234742010-234742069	chr2	234742010	234742069	+
DUSP11	-1.8831	-0.913113	1.8831	down	1.03001	0.0426621	1.03001	up	269.107	508.735	250.622	243.684	-0.000421762	0.912692	-0.0933363	-0.135998	249.892	288.321	535.154	482.316	231.137	270.108	264	223.367	-0.170584	0.169741	0.933279	0.892104	-0.202038	0.0153656	-0.0153656	-0.256631	DUSP11	Homo sapiens dual specificity phosphatase 11 (RNA/RNP complex 1-interacting) (DUSP11), mRNA [NM_003584]	FALSE	hs|2p13.1	ENST00000377706	NM_003584	8446	dual specificity phosphatase 11 (RNA/RNP complex 1-interacting)	GO:0016791|GO:0006396|GO:0006470|GO:0016787|GO:0003723|GO:0005634|GO:0008138|GO:0004725	NM_003584	Hs.14611	chr2:074002134-074002075	chr2	74002075	74002134	-
RAPH1	-1.88246	-0.912616	1.88246	down	-1.17702	-0.235141	1.17702	down	33.9187	64.1673	2.81951	3.32212	1.67315	2.58577	-1.90273	-1.66759	35.8094	32.028	67.5647	60.7698	2.823	2.81603	3.30362	3.34063	1.68668	1.65963	2.60783	2.56371	-1.89726	-1.90821	-1.67555	-1.65963	RAPH1	Homo sapiens Ras association (RalGDS/AF-6) and pleckstrin homology domains 1 (RAPH1), transcript variant 1, mRNA [NM_213589]	FALSE	hs|2q33.2	ENST00000319170	NM_213589	65059	Ras association (RalGDS/AF-6) and pleckstrin homology domains 1	GO:0007165|GO:0005737|GO:0007160|GO:0005886|GO:0005634|GO:0030175|GO:0005856|GO:0030027	NM_213589	Hs.471162	chr2:204298760-204298701	chr2	204298701	204298760	-
NCRNA00118	-1.88076	-0.911313	1.88076	down	-1.2202	-0.287117	1.2202	down	167.209	316.001	16.825	19.8299	1.42092	2.33223	-1.95951	-1.67239	171.735	162.683	320.283	311.72	22.225	11.425	23.6219	16.0378	1.393	1.44884	2.29738	2.36709	-1.47582	-2.4432	-1.393	-1.95179	NCRNA00118	Homo sapiens clone BPR-4 mRNA sequence [AF129263]	FALSE	hs|9q34.2		AF129263|NP1166197	138948	non-protein coding RNA 118			Hs.223858	chr9:136519773-136519714	chr9	136519714	136519773	-
IRF4	-1.87843	-0.909526	1.87843	down	-2.71315	-1.43997	2.71315	down	2318.69	4380.1	2184.58	5936.3	-0.467513	0.442013	-0.543806	0.896164	2377.19	2260.19	4560.55	4199.65	2274.95	2094.22	6246.54	5626.05	-0.498082	-0.436944	0.447081	0.436944	-0.480403	-0.607209	0.971703	0.820625	IRF4	Homo sapiens interferon regulatory factor 4 (IRF4), mRNA [NM_002460]	FALSE	hs|6p25.3	ENST00000412334	NM_002460	3662	interferon regulatory factor 4	GO:0006355|GO:0003700|GO:0003702|GO:0045404|GO:0016563|GO:0005634|GO:0010552|GO:0045086|GO:0005737|GO:0042110|GO:0045941|GO:0043966|GO:0043967|GO:0043388|GO:0000788|GO:0045368|GO:0043011|GO:0045622|GO:0045082|GO:0008134	NM_002460	Hs.401013	chr6:000411002-000411061	chr6	411002	411061	+
GPR149	-1.87433	-0.906377	1.87433	down	1.16214	0.216787	1.16214	up	10.612	13.7278	3.08459	2.64621	0.968444	1.87482	-0.10291	-0.319696	2.18109	19.0429	7.32152	20.1341	2.59049	3.57869	2.99833	2.29408	-0.661601	2.59849	1.09071	2.65893	-0.332322	0.126503	-0.126503	-0.51289	GPR149	Homo sapiens G protein-coupled receptor 149 (GPR149), mRNA [NM_001038705]	FALSE	hs|3q25.2	ENST00000389740	NM_001038705	344758	G protein-coupled receptor 149	GO:0007165|GO:0007186|GO:0005886|GO:0004930|GO:0004872|GO:0016021	NM_001038705	Hs.688231	chr3:154055959-154055900	chr3	154055900	154055959	-
PSEN2	-1.8715	-0.904193	1.8715	down	-1.41902	-0.504891	1.41902	down	289.251	542.229	1000.23	1420.84	-1.35122	-0.447024	0.455253	0.960144	316.014	262.488	564.598	519.861	988.394	1012.06	1401.9	1439.78	-1.28433	-1.41811	-0.441877	-0.452172	0.441877	0.468628	0.940986	0.979301	PSEN2	Homo sapiens presenilin 2 (Alzheimer disease 4) (PSEN2), transcript variant 1, mRNA [NM_000447]	FALSE	hs|1q42.13	ENST00000366782	NM_000447	5664	presenilin 2 (Alzheimer disease 4)	GO:0005515|GO:0050852|GO:0007242|GO:0008219|GO:0008624|GO:0030018|GO:0007220|GO:0005886|GO:0042640|GO:0031293|GO:0005783|GO:0001756|GO:0048538|GO:0030326|GO:0009790|GO:0015031|GO:0060048|GO:0005829|GO:0040011|GO:0048167|GO:0002244|GO:0007176|GO:0043025|GO:0021904|GO:0006816|GO:0007613|GO:0006509|GO:0001942|GO:0002286|GO:0042987|GO:0001666|GO:0043066|GO:0043065|GO:0005794|GO:0048286|GO:0001708|GO:…	NM_000447	Hs.25363	chr1:227083660-227083719	chr1	227083660	227083719	+
	-1.87139	-0.904111	1.87139	down	-1.33015	-0.411587	1.33015	down	3.98799	8.37478	15.4245	20.5163	-1.75233	-0.848219	0.220613	0.6322	3.3394	4.63657	4.45606	12.2935	17.0768	13.7723	22.5012	18.5314	-2.05604	-1.44862	-1.63465	-0.0617895	0.379437	0.0617895	0.772287	0.492113		Partitioning defective 3 homolog (PARD-3)(PAR-3)(Atypical PKC isotype-specific-interacting protein)(ASIP)(CTCL tumor antigen se2-5)(PAR3-alpha) [Source:UniProtKB/Swiss-Prot;Acc:Q8TEW0] [ENST00000374768]	FALSE	hs|10p11.21	ENST00000374768							chr10:34635185-34635126	chr10	34635126	34635185	-
PDE4B	-1.86928	-0.902482	1.86928	down	-1.27097	-0.345929	1.27097	down	608.394	1145.75	1098.47	1399.84	-0.883464	0.0190182	-0.0213723	0.324557	596.912	619.875	1226.96	1064.54	1057.31	1139.62	1495.21	1304.47	-0.977671	-0.789257	0.0670443	-0.0290079	-0.0717525	0.0290079	0.42307	0.226044	PDE4B	Homo sapiens phosphodiesterase 4B, cAMP-specific (phosphodiesterase E4 dunce homolog, Drosophila) (PDE4B), transcript variant d, mRNA [NM_001037341]	FALSE	hs|1p31.3	ENST00000371045	NM_001037341	5142	phosphodiesterase 4B, cAMP-specific (phosphodiesterase E4 dunce homolog, Drosophila)	GO:0007165|GO:0016787|GO:0004115|GO:0005625|GO:0005626|GO:0005829	NM_001037341	Hs.198072	chr1:066839789-066839848	chr1	66839789	66839848	+
GSTA4	-1.86861	-0.901966	1.86861	down	1.37551	0.459962	1.37551	up	26.399	49.192	210.913	153.479	-1.75785	-0.855883	1.26192	0.801957	29.7026	23.0954	49.1911	49.1929	213.916	207.91	153.417	153.54	-1.64334	-1.87236	-0.910312	-0.801454	1.28615	1.23769	0.801454	0.80246	GSTA4	Homo sapiens glutathione S-transferase alpha 4 (GSTA4), mRNA [NM_001512]	FALSE	hs|6p12.1	ENST00000370960	NM_001512	2941	glutathione S-transferase alpha 4	GO:0005737|GO:0008152|GO:0004364|GO:0016740	NM_001512	Hs.485557	chr6:052843197-052843138	chr6	52843138	52843197	-
	-1.86694	-0.900673	1.86694	down	1.30435	0.383334	1.30435	up	5.00358	9.38723	25.3446	19.4507	-1.52301	-0.622336	0.835781	0.452447	5.5343	4.47286	8.4096	10.3649	24.7101	25.979	19.9256	18.9757	-1.43639	-1.60963	-0.827534	-0.417139	0.803352	0.86821	0.487755	0.417139			FALSE	hs|3p25.2								chr3:012299491-012299432	chr3	12299432	12299491	-
PRAMEF2	-1.86421	-0.898562	1.86421	down	-1.024	-0.034209	1.024	down	3.42835	6.41572	3.29507	3.40889	-0.0760703	0.822491	-0.117358	-0.083149	3.12952	3.72718	6.8732	5.95825	3.27705	3.3131	3.86973	2.94805	-0.269119	0.116979	0.871136	0.773847	-0.121558	-0.113158	0.113158	-0.279456	PRAMEF2	Homo sapiens PRAME family member 2 (PRAMEF2), mRNA [NM_023014]	FALSE	hs|1p36.21	ENST00000240189	NM_023014	65122	PRAME family member 2		NM_023014	Hs.104991	chr1:012919973-012920032	chr1	12919973	12920032	+
EFEMP2	-1.8639	-0.898328	1.8639	down	1.89705	0.92376	1.89705	up	76.9883	144.501	123.648	65.2354	-0.337674	0.560653	0.357034	-0.566726	79.8898	74.0869	154.838	134.164	126.069	121.227	65.6432	64.8276	-0.350257	-0.325092	0.609635	0.511672	0.388975	0.325092	-0.557636	-0.575817	EFEMP2	Homo sapiens EGF-containing fibulin-like extracellular matrix protein 2 (EFEMP2), mRNA [NM_016938]	FALSE	hs|11q13.1	ENST00000307998	NM_016938|NP1153559	30008	EGF-containing fibulin-like extracellular matrix protein 2	GO:0005515|GO:0016020|GO:0007596|GO:0005509|GO:0005576|GO:0005604|GO:0005201|GO:0004888	NM_016938	Hs.719933	chr11:065633975-065633916	chr11	65633916	65633975	-
DMKN	-1.86326	-0.897826	1.86326	down	1.1835	0.243056	1.1835	up	20.7817	38.9918	8878.88	7509.89	-4.7729	-3.87508	3.97643	3.73337	20.7783	20.785	36.6209	41.3626	8934.92	8822.85	7506.78	7513.01	-4.84012	-4.70569	-4.01731	-3.73285	3.98922	3.96363	3.73285	3.7339	DMKN	Homo sapiens dermokine (DMKN), transcript variant 1, mRNA [NM_001035516]	FALSE	hs|19q12	ENST00000436012	NM_001035516	93099	dermokine	GO:0005576|GO:0005615	NM_001035516	Hs.417795	chr19:035988194-035988135	chr19	35988135	35988194	-
NIPSNAP3B	-1.86258	-0.897304	1.86258	down	1.32414	0.405051	1.32414	up	14.3733	26.5848	53.6886	40.5752	-1.1468	-0.249501	0.777219	0.372168	16.651	12.0956	27.5211	25.6485	48.8083	58.5688	37.0319	44.1186	-0.983218	-1.31039	-0.253069	-0.245932	0.64941	0.905029	0.245932	0.498405	NIPSNAP3B	Homo sapiens nipsnap homolog 3B (C. elegans) (NIPSNAP3B), mRNA [NM_018376]	FALSE	hs|9q31.2	ENST00000374762	NM_018376	55335	nipsnap homolog 3B (C. elegans)	GO:0005739	NM_018376	Hs.720820	chr9:107536231-107536290	chr9	107536231	107536290	+
SLC15A2	-1.85826	-0.893951	1.85826	down	-1.01818	-0.0259988	1.01818	down	4.62992	8.65204	3.57535	3.67716	0.125626	1.01958	-0.224613	-0.198615	5.23165	4.02819	9.80961	7.49447	3.54227	3.60844	4.16994	3.18439	0.247214	0.00403786	1.15936	0.879793	-0.234272	-0.214955	-0.00403786	-0.393191	SLC15A2	Homo sapiens solute carrier family 15 (H+/peptide transporter), member 2 (SLC15A2), transcript variant 1, mRNA [NM_021082]	FALSE	hs|3q13.33	ENST00000295605	NM_021082	6565	solute carrier family 15 (H+/peptide transporter), member 2	GO:0005515|GO:0005215|GO:0005624|GO:0015031|GO:0016020|GO:0005887|GO:0042891|GO:0042895|GO:0015333|GO:0042936|GO:0015334|GO:0015293|GO:0042938	NM_021082	Hs.518089	chr3:121650486-121650545	chr3	121650486	121650545	+
OPN3	-1.85585	-0.892083	1.85585	down	-1.12002	-0.163522	1.12002	down	510.933	958.631	94.1129	105.761	1.13693	2.02901	-1.2931	-1.12957	494.705	527.161	1066.1	851.159	91.5919	96.6338	113.473	98.0493	1.02411	1.24974	2.13703	1.92099	-1.32806	-1.25813	-1.02411	-1.23503	OPN3	Homo sapiens opsin 3 (OPN3), mRNA [NM_014322]	FALSE	hs|1q44	ENST00000456797	NM_014322	23596	opsin 3	GO:0018298|GO:0007165|GO:0016020|GO:0007186|GO:0005887|GO:0042752|GO:0007602|GO:0007601|GO:0050896|GO:0008020	NM_014322	Hs.409081	chr1:241757732-241757673	chr1	241757673	241757732	-
DNAJC12	-1.85322	-0.890034	1.85322	down	1.15966	0.213705	1.15966	up	51.0612	95.1934	133.542	114.805	-1.03303	-0.142994	0.35967	0.145966	48.5217	53.6006	101.354	89.0327	120.878	146.205	111.452	118.157	-1.17181	-0.894241	-0.103896	-0.182092	0.226145	0.493195	0.103896	0.188035	DNAJC12	Homo sapiens DnaJ (Hsp40) homolog, subfamily C, member 12 (DNAJC12), transcript variant 2, mRNA [NM_201262]	FALSE	hs|10q21.3	ENST00000339758	NM_201262	56521	DnaJ (Hsp40) homolog, subfamily C, member 12	GO:0031072	NM_201262	Hs.260720	chr10:069583132-069583073	chr10	69583073	69583132	-
PCYT1B	-1.85294	-0.889818	1.85294	down	-1.02099	-0.0299666	1.02099	down	3.14653	6.98901	3.19365	3.28963	-0.0467048	0.843114	0	0.0299666	2.69773	3.59534	10.8882	3.08986	3.18777	3.19953	3.69892	2.88034	-0.320873	0.227464	1.69729	-0.0110579	0.00103617	-0.00103617	0.210473	-0.150539	PCYT1B	Homo sapiens phosphate cytidylyltransferase 1, choline, beta (PCYT1B), transcript variant 1, mRNA [NM_004845]	FALSE	hs|Xp22.11	ENST00000379145	NM_004845	9468	phosphate cytidylyltransferase 1, choline, beta	GO:0005737|GO:0001541|GO:0009058|GO:0005783|GO:0016779|GO:0004105|GO:0008654|GO:0007283|GO:0016740|GO:0006656	NM_004845	Hs.660708	chrX:024576712-024576653	chrX	24576653	24576712	-
TCERG1L	-1.85224	-0.889268	1.85224	down	-1.11976	-0.163187	1.11976	down	3.01249	5.5814	3.51427	3.96936	-0.268017	0.621252	-0.0281572	0.135029	2.68259	3.34239	5.30701	5.85579	3.67706	3.35149	3.44821	4.49051	-0.493622	-0.0424118	0.495869	0.746634	0.0424113	-0.0987258	-0.0554152	0.325474	TCERG1L	Homo sapiens transcription elongation regulator 1-like (TCERG1L), mRNA [NM_174937]	FALSE	hs|10q26.3	ENST00000368643	NM_174937	256536	transcription elongation regulator 1-like	GO:0005515	NM_174937	Hs.126575	chr10:132890833-132890774	chr10	132890774	132890833	-
RIC8B	-1.8515	-0.888691	1.8515	down	1.02136	0.0304859	1.02136	up	101.386	188.132	227.916	223.417	-1.01697	-0.128277	0.165985	0.135499	109.199	93.5739	190.57	185.693	233.396	222.437	216.761	230.073	-0.972554	-1.06138	-0.163977	-0.0925765	0.204369	0.127601	0.0925765	0.178422	RIC8B	Homo sapiens resistance to inhibitors of cholinesterase 8 homolog B (C. elegans) (RIC8B), mRNA [NM_018157]	FALSE	hs|12q23.3		NM_018157	55188	resistance to inhibitors of cholinesterase 8 homolog B (C. elegans)	GO:0005085|GO:0001965|GO:0005737|GO:0008277|GO:0005886|GO:0005488|GO:0005938|GO:0005829	NM_018157	Hs.131306	chr12:107283012-107283071	chr12	107283012	107283071	+
DSC1	-1.85038	-0.887821	1.85038	down	-1.01788	-0.0255697	1.01788	down	8.82816	16.5009	3.70974	3.81523	0.533886	1.42171	-0.706485	-0.680915	8.92823	8.72809	18.1536	14.8482	3.665	3.75449	4.3345	3.29597	0.483262	0.584509	1.51229	1.33113	-0.720194	-0.692775	-0.483262	-0.878568	DSC1	Homo sapiens desmocollin 1 (DSC1), transcript variant Dsc1b, mRNA [NM_004948]	FALSE	hs|18q12.1	ENST00000257197	NM_004948	1823	desmocollin 1	GO:0030057|GO:0005515|GO:0030054|GO:0005886|GO:0005509|GO:0005921|GO:0005624|GO:0016021|GO:0007155|GO:0007156	NM_004948	Hs.567260	chr18:028709537-028709478	chr18	28709478	28709537	-
ZNF681	-1.84857	-0.886409	1.84857	down	-1.24203	-0.312698	1.24203	down	25.0992	46.8388	94.6191	117.814	-1.56854	-0.682132	0.376409	0.689107	29.2698	20.9286	37.9449	55.7326	96.0811	93.1571	111.196	124.432	-1.39355	-1.74353	-1.01384	-0.350424	0.402395	0.350424	0.608052	0.770163	ZNF681	Homo sapiens zinc finger protein 681 (ZNF681), mRNA [NM_138286]	FALSE	hs|19p12	ENST00000360204	NM_138286	148213	zinc finger protein 681	GO:0005622|GO:0008270|GO:0005634|GO:0003677|GO:0046872|GO:0045449	NM_138286	Hs.399952	chr19:023922803-023922744	chr19	23922744	23922803	-
CTTNBP2	-1.84708	-0.88525	1.84708	down	-1.01888	-0.0269799	1.01888	down	3.61776	7.10192	3.65278	3.76118	-0.161251	0.723999	-0.121944	-0.0949645	3.09683	4.13868	4.59963	9.60421	3.60146	3.7041	4.27995	3.24242	-0.437419	0.114917	0.138523	1.30947	-0.138521	-0.105368	0.105369	-0.295298	CTTNBP2	Homo sapiens cortactin binding protein 2 (CTTNBP2), mRNA [NM_033427]	FALSE	hs|7q31.31	ENST00000441556	NM_033427	83992	cortactin binding protein 2	GO:0005515	NM_033427	Hs.592285	chr7:117351142-117351083	chr7	117351083	117351142	-
LOC100130741	-1.84555	-0.884053	1.84555	down	1.73106	0.791655	1.73106	up	5.46846	10.1653	7.17401	4.05187	-0.137699	0.746354	0.234708	-0.556947	4.7513	6.18563	11.6496	8.68098	8.88386	5.46416	3.62235	4.48139	-0.394977	0.119578	0.90413	0.588579	0.588994	-0.119578	-0.710385	-0.403508	LOC100130741	Homo sapiens cDNA FLJ45289 fis, clone BRHIP3002363. [AK127222]	FALSE	hs|7q36.3		AK127222	100130741	hypothetical protein LOC100130741			Hs.661989	chr7:157857316-157857257	chr7	157857257	157857316	-
	-1.84391	-0.882765	1.84391	down	1.19997	0.263002	1.19997	up	5.34834	10.1176	6.07676	5.0647	-0.127626	0.755139	0.0528691	-0.210133	5.10071	5.59597	12.1966	8.03851	6.96841	5.18512	4.35325	5.77615	-0.261449	0.00619698	1.00148	0.5088	0.269788	-0.16405	-0.414068	-0.00619698		Homo sapiens clone pp8142 unknown mRNA [AF289601]	FALSE	hs|1q32.1		AF289601					Hs.638709	chr1:201699700-201699759	chr1	201699700	201699759	+
C16orf73	-1.84366	-0.88257	1.84366	down	-1.02246	-0.0320404	1.02246	down	2.9268	5.38635	2.95675	3.05313	-0.15372	0.72885	-0.114095	-0.0820551	2.51393	3.33966	5.81357	4.95912	2.95753	2.95597	3.45709	2.64918	-0.425577	0.118137	0.789119	0.668581	-0.110023	-0.118168	0.110023	-0.274133	C16orf73	Homo sapiens chromosome 16 open reading frame 73 (C16orf73), transcript variant 2, mRNA [NM_152764]	FALSE	hs|16p13.3	ENST00000412554	NM_152764	254528	chromosome 16 open reading frame 73		NM_152764	Hs.662737	chr16:001884158-001884099	chr16	1884099	1884158	-
RNU1-5	-1.84204	-0.881305	1.84204	down	1.49549	0.580621	1.49549	up	23155.1	42940.8	28955.5	19361.5	-0.150082	0.731223	0.181621	-0.399001	23693.3	22616.8	45587.5	40294.2	27578.4	30332.7	19127.8	19595.1	-0.183517	-0.116647	0.765856	0.69659	0.116647	0.246594	-0.416339	-0.381662	RNU1-5	Homo sapiens RNA, U1 small nuclear 5 (RNU1-5), small nuclear RNA [NR_004400]	FALSE	hs|14q13.2		NR_004400	26863	RNA, U1 small nuclear 5		NR_004400	Hs.623806	chr14:035025491-035025432	chr14	35025432	35025491	-
LOC100128164	-1.83852	-0.878542	1.83852	down	-1.33247	-0.414107	1.33247	down	13.7771	25.1948	3.79952	6.1787	0.369252	1.24779	-1.43721	-1.0231	17.0967	10.4576	30.1186	20.271	3.6177	3.98135	9.72135	2.63606	0.656861	0.0816436	1.47901	1.01658	-1.50261	-1.37181	-0.0816436	-1.96456	LOC100128164	Homo sapiens four and a half LIM domains 1 pseudogene (LOC100128164), transcript variant 2, non-coding RNA [NR_024409]	FALSE	hs|3q26.2		NR_024409	100128164	four and a half LIM domains 1 pseudogene		NR_024409	Hs.633070	chr3:169672077-169672018	chr3	169672018	169672077	-
MEI1	-1.83846	-0.878495	1.83846	down	-1.02357	-0.0336151	1.02357	down	195.073	359.816	5499.84	5623.45	-2.83087	-1.95237	1.99972	2.03334	176.638	213.509	386.092	333.54	5110.95	5888.74	5780.91	5465.98	-3.0346	-2.62714	-1.90123	-2.00351	1.90123	2.09821	2.07382	1.99286	MEI1	Homo sapiens meiosis inhibitor 1 (MEI1), mRNA [NM_152513]	FALSE	hs|22q13.2	ENST00000401548	NM_152513|NP1474825	150365	meiosis inhibitor 1	GO:0007126|GO:0007276|GO:0005488|GO:0007286|GO:0007141	NM_152513	Hs.116419	chr22:042195336-042195395	chr22	42195336	42195395	+
FOXE1	-1.83748	-0.877726	1.83748	down	1.00378	0.00544524	1.00378	up	2.67165	5.85967	4.93695	4.63783	-0.271563	0.606163	0.476869	0.471424	2.29099	3.05231	9.09752	2.62182	2.71857	7.15533	3.16699	6.10868	-0.545505	0.00237846	1.44921	-0.236886	-0.217524	1.17126	-0.00237846	0.945226	FOXE1	Homo sapiens forkhead box E1 (thyroid transcription factor 2) (FOXE1), mRNA [NM_004473]	FALSE	hs|9q22.33	ENST00000375123	NM_004473|NP081541	2304	forkhead box E1 (thyroid transcription factor 2)	GO:0016564|GO:0003700|GO:0003702|GO:0005634|GO:0000122|GO:0030878|GO:0031069|GO:0048562|GO:0043565|GO:0003690|GO:0016477|GO:0006590|GO:0045893|GO:0060022|GO:0060023	NM_004473	Hs.159234	chr9:100618916-100618975	chr9	100618916	100618975	+
C17orf51	-1.83594	-0.876517	1.83594	down	1.05678	0.07967	1.05678	up	147.898	273.398	163.836	155.132	-0.141857	0.73466	0.0161045	-0.0635655	140.312	155.484	294.761	252.034	155.175	172.496	162.042	148.221	-0.282897	-0.000816107	0.793222	0.676098	-0.056535	0.0887439	0.000816107	-0.127947	C17orf51	Homo sapiens chromosome 17 open reading frame 51 (C17orf51), mRNA [NM_001113434]	FALSE	hs|17p11.2	ENST00000391411	NM_001113434	339263	chromosome 17 open reading frame 51		NM_001113434	Hs.514016	chr17:021436035-021435976	chr17	21435976	21436035	-
GOLGA6L6	-1.83343	-0.874542	1.83343	down	-1.28607	-0.362964	1.28607	down	3.52538	6.59745	3.384	4.64749	-0.0901663	0.784376	-0.130648	0.232316	3.15193	3.89883	5.25793	7.93698	3.37432	3.39367	6.26603	3.02895	-0.310547	0.130214	0.432927	1.13582	-0.131082	-0.130214	0.756754	-0.292122	GOLGA6L6	Homo sapiens golgi autoantigen, golgin subfamily a, 6-like 6 (GOLGA6L6), mRNA [NM_001145004]	FALSE	hs|15q11.2	ENST00000391670	NM_001145004	727832	golgi autoantigen, golgin subfamily a, 6-like 6	GO:0016020|GO:0016021	NM_001145004	Hs.125917	chr15:020738220-020738161	chr15	20738161	20738220	-
GPR64	-1.83263	-0.873918	1.83263	down	-1.02469	-0.0351851	1.02469	down	2.6396	5.75992	2.67244	2.76534	-0.0472422	0.826676	-0.00405359	0.0311315	2.26152	3.01767	8.92554	2.5943	2.69204	2.65284	3.13003	2.40065	-0.322292	0.227808	1.66357	-0.0102196	0.0102196	-0.0183268	0.222578	-0.160315	GPR64	Homo sapiens G protein-coupled receptor 64 (GPR64), transcript variant 1, mRNA [NM_001079858]	FALSE	hs|Xp22.13	ENST00000397917	NM_001079858|NP540109	10149	G protein-coupled receptor 64	GO:0016324|GO:0005886|GO:0007218|GO:0005887|GO:0004930|GO:0007283	NM_001079858	Hs.146978	chrX:019008888-019008829	chrX	19008829	19008888	-
LOC26080	-1.83146	-0.872991	1.83146	down	1.30403	0.38298	1.30403	up	27.4357	49.5655	114.528	87.9119	-1.35726	-0.484274	0.745411	0.362432	21.7674	33.1039	45.7018	53.4291	110.717	118.339	85.1513	90.6725	-1.72666	-0.987872	-0.651363	-0.317185	0.701082	0.78974	0.317185	0.407678	LOC26080	Homo sapiens hypothetical LOC26080 (LOC26080), non-coding RNA [NR_027278]	FALSE			NR_027278	26080	hypothetical LOC26080		NR_027278	Hs.448583	chrUn_gl000212:000060624-000060683	chrUn_gl000212	60624	60683	+
FGF14	-1.83004	-0.871877	1.83004	down	-1.11191	-0.153036	1.11191	down	4.83472	8.94025	3.46302	3.92804	0.0494738	0.921351	-0.415123	-0.262086	5.2881	4.38135	7.7001	10.1804	3.46836	3.45769	4.68424	3.17183	0.118184	-0.0192361	0.665527	1.17717	-0.409207	-0.421038	0.0192361	-0.543409	FGF14	Homo sapiens fibroblast growth factor 14 (FGF14), transcript variant 2, mRNA [NM_175929]	FALSE	hs|13q33.1	ENST00000376143	NM_175929	2259	fibroblast growth factor 14	GO:0008219|GO:0007165|GO:0007267|GO:0005634|GO:0008083|GO:0007399	NM_175929	Hs.508616	chr13:102379079-102379020	chr13	102379020	102379079	-
HEPACAM2	-1.83004	-0.871873	1.83004	down	-1.13387	-0.181255	1.13387	down	73.5134	136.054	11.7727	13.3589	1.27809	2.14996	-1.35347	-1.17222	70.6937	76.333	151.96	120.147	12.0815	11.464	13.5107	13.207	1.15574	1.40043	2.265	2.03491	-1.31194	-1.39501	-1.15574	-1.18869	HEPACAM2	Homo sapiens HEPACAM family member 2 (HEPACAM2), transcript variant 1, mRNA [NM_001039372]	FALSE	hs|7q21.3	ENST00000453812	NM_001039372|NP707534	253012	HEPACAM family member 2	GO:0016020|GO:0016021	NM_001039372	Hs.443169	chr7:092818337-092818278	chr7	92818278	92818337	-
EPB41L4A	-1.82812	-0.870361	1.82812	down	1.18107	0.240094	1.18107	up	2.7104	5.8894	48.3727	40.9903	-2.80944	-1.93908	1.37324	1.13315	2.31905	3.10175	9.11414	2.66466	47.0243	49.7211	41.748	40.2326	-3.0862	-2.53269	-1.10641	-2.77176	1.33671	1.40978	1.15989	1.10641	EPB41L4A	Homo sapiens erythrocyte membrane protein band 4.1 like 4A (EPB41L4A), mRNA [NM_022140]	FALSE		ENST00000359109	NM_022140	64097	erythrocyte membrane protein band 4.1 like 4A	GO:0008092|GO:0008150|GO:0005737|GO:0005488|GO:0005575|GO:0005856|GO:0019898	NM_022140	Hs.584954
ARSG	-1.82582	-0.868547	1.82582	down	-1.36094	-0.444608	1.36094	down	43.7463	78.3669	50.0466	68.1795	-0.471304	0.397243	-0.230488	0.21412	53.4388	34.0537	81.9221	74.8117	49.6679	50.4252	68.1347	68.2243	-0.213244	-0.729363	0.408336	0.386151	-0.237711	-0.223265	0.213244	0.214996	ARSG	Homo sapiens arylsulfatase G (ARSG), mRNA [NM_014960]	FALSE	hs|17q24.3	ENST00000452479	NM_014960	22901	arylsulfatase G	GO:0004168|GO:0016787|GO:0005783|GO:0008152|GO:0005509|GO:0004065	NM_014960	Hs.437249	chr17:066416529-066416588	chr17	66416529	66416588	+
EPHA3	-1.82487	-0.867796	1.82487	down	1.82452	0.867517	1.82452	up	7.17895	12.5245	167.859	92.448	-2.22132	-1.35353	2.39789	1.53037	9.39607	4.96182	12.6438	12.4053	188.38	147.337	78.6099	106.286	-1.82771	-2.61494	-1.3942	-1.31286	2.57885	2.21694	1.31286	1.74789	EPHA3	Homo sapiens EPH receptor A3 (EPHA3), transcript variant 1, mRNA [NM_005233]	FALSE	hs|3p11.1	ENST00000336596	NM_005233	2042	EPH receptor A3	GO:0005515|GO:0005886|GO:0005576|GO:0005524|GO:0007165|GO:0005003|GO:0000166|GO:0005887|GO:0032496|GO:0001660|GO:0004872|GO:0006468|GO:0034097|GO:0007169|GO:0016740	NM_005233	Hs.123642	chr3:089530861-089530920	chr3	89530861	89530920	+
MYL4	-1.82413	-0.867209	1.82413	down	-1.818	-0.862351	1.818	down	3.11275	6.06584	4.94919	9.20689	-0.684904	0.182305	-0.0492887	0.813062	2.71605	3.50946	8.2458	3.88587	3.6008	6.29759	12.3154	6.09837	-0.93675	-0.433057	0.670615	-0.306005	-0.448837	0.35026	1.32012	0.306005	MYL4	Homo sapiens myosin, light chain 4, alkali; atrial, embryonic (MYL4), transcript variant 2, mRNA [NM_002476]	FALSE	hs|17q21.33	ENST00000354968	NM_002476|NP093155	4635	myosin, light chain 4, alkali; atrial, embryonic	GO:0005509|GO:0016459|GO:0032781|GO:0060048|GO:0003785|GO:0003774|GO:0007517|GO:0051015|GO:0002026|GO:0032038|GO:0005859|GO:0008307|GO:0031672	NM_002476	Hs.463300	chr17:045286758-045286817	chr17	45286758	45286817	+
CELA3A	-1.82114	-0.864842	1.82114	down	-1.02585	-0.0368187	1.02585	down	13.9192	25.6904	3.16372	3.2708	0.997022	1.86186	-1.12257	-1.08575	15.3227	12.5157	29.8668	21.5139	3.1769	3.15053	3.64916	2.89244	1.07601	0.918036	2.0441	1.67963	-1.11286	-1.13227	-0.918035	-1.25346	CELA3A	Homo sapiens chymotrypsin-like elastase family, member 3A (CELA3A), mRNA [NM_005747]	FALSE	hs|1p36.12	ENST00000374661	NM_005747	10136	chymotrypsin-like elastase family, member 3A	GO:0004252|GO:0007586|GO:0006508|GO:0008233|GO:0008203	NM_005747	Hs.181289	chr1:022332223-022332282	chr1	22332223	22332282	+
GPSM1	-1.81714	-0.86167	1.81714	down	1.17827	0.236667	1.17827	up	25.5712	46.7893	836.596	710.778	-2.84462	-1.98295	2.19777	1.96111	25.7484	25.394	49.6299	43.9488	839.754	833.438	705.104	716.452	-2.9016	-2.78764	-1.94966	-2.01625	2.20691	2.18864	1.94966	1.97255	GPSM1	Homo sapiens G-protein signaling modulator 1 (AGS3-like, C. elegans) (GPSM1), transcript variant 1, mRNA [NM_001145638]	FALSE	hs|9q34.3	ENST00000291775	NM_001145638	26086	G-protein signaling modulator 1 (AGS3-like, C. elegans)	GO:0005515|GO:0007165|GO:0005737|GO:0008277|GO:0005794|GO:0005886|GO:0005783|GO:0007275|GO:0030154|GO:0007399|GO:0005829|GO:0005096	NM_001145638	Hs.239370	chr9:139253964-139254023	chr9	139253964	139254023	+
LOC157562	-1.81709	-0.861628	1.81709	down	-1.84969	-0.887284	1.84969	down	18.6245	33.9504	44.5266	82.5712	-1.06803	-0.206405	0.20118	1.08846	19.788	17.461	33.6403	34.2606	42.4896	46.5637	76.6667	88.4757	-1.04477	-1.0913	-0.273986	-0.138824	0.138825	0.263535	0.985195	1.19173	LOC157562	Homo sapiens mRNA; cDNA DKFZp686N0244 (from clone DKFZp686N0244) [BX649145]	FALSE	hs|8q22.3		BX649145	157562	hypothetical protein LOC157562			Hs.27371	chr8:102179109-102179050	chr8	102179050	102179109	-
SEMA5B	-1.8162	-0.860921	1.8162	down	-1.04704	-0.0663216	1.04704	down	3.58018	7.26222	3.63305	3.8276	-0.0757143	0.785207	-0.0299697	0.0363519	3.08051	4.07986	3.96707	10.5574	3.61061	3.65548	4.21606	3.43914	-0.345367	0.193938	0.0247536	1.54566	-0.0351858	-0.0247536	0.183347	-0.110643	SEMA5B	Homo sapiens sema domain, seven thrombospondin repeats (type 1 and type 1-like), transmembrane domain (TM) and short cytoplasmic domain, (semaphorin) 5B (SEMA5B), transcript variant 1, mRNA [NM_001031702]	FALSE	hs|3q13.33	ENST00000195173	NM_001031702|NP1213176	54437	sema domain, seven thrombospondin repeats (type 1 and type 1-like), transmembrane domain (TM) and short cytoplasmic domain, (semaphorin) 5B	GO:0016020|GO:0007275|GO:0004872|GO:0016021|GO:0030154|GO:0007399	NM_001031702	Hs.210870	chr3:122628245-122628186	chr3	122628186	122628245	-
HGF	-1.80906	-0.855239	1.80906	down	-1.02305	-0.0328739	1.02305	down	79.1785	143.925	3.12098	3.22158	2.23472	3.08995	-2.41948	-2.38661	81.1941	77.1629	143.676	144.174	3.14975	3.09221	3.62599	2.81717	2.20447	2.26496	3.03306	3.14685	-2.40249	-2.43647	-2.20447	-2.56874	HGF	Homo sapiens hepatocyte growth factor (hepapoietin A; scatter factor) (HGF), transcript variant 5, mRNA [NM_001010934]	FALSE	hs|7q21.11	ENST00000423064	NM_001010934	3082	hepatocyte growth factor (hepapoietin A; scatter factor)	GO:0005515|GO:0048012|GO:0046982|GO:0004252|GO:0005576|GO:0006916|GO:0001837|GO:0003824|GO:0001889|GO:0000187|GO:0000902|GO:0007067|GO:0060665|GO:0006508|GO:0031093|GO:0051450|GO:0008083	NM_001010934	Hs.396530	chr7:081380346-081380287	chr7	81380287	81380346	-
ACOXL	-1.80812	-0.85449	1.80812	down	3.46794	1.79408	3.46794	up	234.101	423.222	5191.5	1503.94	-1.73528	-0.880795	2.75269	0.958611	258.018	210.185	422.924	423.52	5382.66	5000.34	1365.37	1642.51	-1.65436	-1.81621	-0.936213	-0.825376	2.80953	2.69585	0.825376	1.09184	ACOXL	Homo sapiens acyl-Coenzyme A oxidase-like (ACOXL), transcript variant 1, mRNA [NM_001142807]	FALSE	hs|2q13	ENST00000439055	NM_001142807	55289	acyl-Coenzyme A oxidase-like	GO:0050660|GO:0006631|GO:0003997|GO:0003995|GO:0055114|GO:0005777	NM_001142807	Hs.253320	chr2:111875740-111875799	chr2	111875740	111875799	+
UGT2A3	-1.80742	-0.853934	1.80742	down	-1.02508	-0.0357373	1.02508	down	2.69108	4.99077	2.71844	2.81148	-0.157037	0.696897	-0.118468	-0.0827305	2.32298	3.05918	3.78469	6.19686	2.7483	2.68859	3.1635	2.45946	-0.422599	0.108525	0.286814	1.10698	-0.0989313	-0.138004	0.0989308	-0.264392	UGT2A3	Homo sapiens UDP glucuronosyltransferase 2 family, polypeptide A3 (UGT2A3), mRNA [NM_024743]	FALSE	hs|4q13.2	ENST00000251566	NM_024743	79799	UDP glucuronosyltransferase 2 family, polypeptide A3	GO:0016020|GO:0008152|GO:0015020|GO:0016021	NM_024743	Hs.122583	chr4:069794708-069794649	chr4	69794649	69794708	-
	-1.80625	-0.852994	1.80625	down	1.01033	0.0148208	1.01033	up	4.85303	8.67201	2.7862	2.78218	0.500636	1.35363	-0.0991845	-0.114005	2.51385	7.19222	4.72083	12.6232	2.72172	2.85067	3.13401	2.43036	-0.324612	1.32588	0.589746	2.11751	-0.128884	-0.0694847	0.0694852	-0.297496		NFU1 iron-sulfur cluster scaffold homolog, mitochondrial Precursor (HIRA-interacting protein 5) [Source:UniProtKB/Swiss-Prot;Acc:Q9UMS0] [ENST00000410060]	FALSE	hs|2p14	ENST00000410060	BX538347					Hs.430439	chr2:69623541-69623482	chr2	69623482	69623541	-
KANK1	-1.80621	-0.852965	1.80621	down	1.18103	0.240045	1.18103	up	218.817	395.473	6.52613	4.85883	2.24785	3.10081	-3.05032	-3.29037	239.731	197.903	401.084	389.861	10.0454	3.00683	3.4774	6.24027	2.31918	2.17652	3.06689	3.13474	-2.17652	-3.92413	-3.71209	-2.86864	KANK1	Homo sapiens KN motif and ankyrin repeat domains 1 (KANK1), transcript variant 2, mRNA [NM_153186]	FALSE	hs|9p24.3	ENST00000382289	NM_153186|NP1165352	23189	KN motif and ankyrin repeat domains 1	GO:0005737	NM_153186	Hs.306764	chr9:000745460-000745519	chr9	745460	745519	+
TRPV6	-1.80518	-0.852146	1.80518	down	-1.02174	-0.0310311	1.02174	down	3.14373	6.07913	2.92264	3.01459	-0.0520642	0.800082	-0.114421	-0.0833902	2.48464	3.80282	3.66048	8.49778	2.93559	2.9097	3.40451	2.62466	-0.426058	0.32193	0.138154	1.46201	-0.10434	-0.124503	0.10434	-0.271121	TRPV6	Homo sapiens transient receptor potential cation channel, subfamily V, member 6 (TRPV6), mRNA [NM_018646]	FALSE	hs|7q34	ENST00000311470	NM_018646|NP446911	55503	transient receptor potential cation channel, subfamily V, member 6	GO:0017158|GO:0005516|GO:0005262|GO:0005886|GO:0005887|GO:0005509|GO:0006816|GO:0055085|GO:0005216|GO:0006811	NM_018646	Hs.302740	chr7:142569339-142569280	chr7	142569280	142569339	-
FLJ21408	-1.8024	-0.849915	1.8024	down	1.32566	0.406714	1.32566	up	3.40278	7.25346	4.8832	3.55883	-0.160717	0.689198	0.321991	-0.084724	2.9141	3.89146	11.1771	3.32981	3.46169	6.30472	4.02834	3.08932	-0.436324	0.114889	1.50832	-0.12992	-0.106796	0.750777	0.106796	-0.276244	FLJ21408	Homo sapiens cDNA: FLJ21408 fis, clone COL03917 [AK025061]	FALSE	hs|16p12.1		AK025061|NP1156197	400512	hypothetical gene supported by AK025061			Hs.434412	chr16:27283230-27283289	chr16	27283230	27283289	+
CCR5	-1.80162	-0.849297	1.80162	down	1.06607	0.0923066	1.06607	up	157.416	284.892	59.7965	56.1008	0.673357	1.52265	-0.713009	-0.805316	162.933	151.9	287.417	282.366	57.3216	62.2714	56.2504	55.9513	0.656957	0.689757	1.48104	1.56426	-0.769061	-0.656957	-0.801399	-0.809233	CCR5	Homo sapiens chemokine (C-C motif) receptor 5 (CCR5), transcript variant A, mRNA [NM_000579]	FALSE	hs|3p21.31	ENST00000343801	NM_000579	1234	chemokine (C-C motif) receptor 5	GO:0005515|GO:0005886|GO:0004930|GO:0007267|GO:0003779|GO:0019059|GO:0015026|GO:0007204|GO:0005737|GO:0006955|GO:0006968|GO:0006954|GO:0006935|GO:0007186|GO:0004435|GO:0005887|GO:0044419|GO:0016493|GO:0009897|GO:0005768	NM_000579	Hs.450802	chr3:046417558-046417617	chr3	46417558	46417617	+
	-1.80151	-0.849205	1.80151	down	-1.06523	-0.0911701	1.06523	down	5.23043	9.43228	28.514	30.4988	-1.67714	-0.827938	0.78509	0.87626	5.91072	4.55015	8.54463	10.3199	31.3513	25.6767	34.3491	26.6484	-1.55541	-1.79887	-1.01851	-0.637365	0.932815	0.637365	1.05944	0.693077		LOC441426 proteinPutative uncharacterized protein ENSP00000366655 ; [Source:UniProtKB/TrEMBL;Acc:B7WNR4] [ENST00000438157]	FALSE	hs|2q11.1	ENST00000438157	XM_002342923				XM_002342923	Hs.493966	chr2:95524838-95524897	chr2	95524838	95524897	+
TIMD4	-1.80149	-0.849194	1.80149	down	-2.70701	-1.4367	2.70701	down	6126.48	11094.1	974.907	2642.04	0.607241	1.45644	-2.03357	-0.596874	6284.89	5968.07	11410.4	10777.7	978.867	970.946	2677.25	2606.83	0.577575	0.636908	1.44318	1.46969	-2.02402	-2.04313	-0.577575	-0.616173	TIMD4	Homo sapiens T-cell immunoglobulin and mucin domain containing 4 (TIMD4), transcript variant 1, mRNA [NM_138379]	FALSE	hs|5q33.3	ENST00000406964	NM_138379	91937	T-cell immunoglobulin and mucin domain containing 4	GO:0016020|GO:0016021	NM_138379	Hs.334907	chr5:156346452-156346393	chr5	156346393	156346452	-
GLYATL1	-1.79956	-0.847641	1.79956	down	1.20573	0.269912	1.20573	up	23.4246	42.6151	31.8519	26.5193	-0.361833	0.485808	0.0976765	-0.172235	21.2059	25.6434	48.6959	36.5344	30.8034	32.9005	24.3469	28.6917	-0.565873	-0.157793	0.63868	0.332936	0.0538573	0.141496	-0.290612	-0.0538578	GLYATL1	Homo sapiens glycine-N-acyltransferase-like 1 (GLYATL1), mRNA [NM_080661]	FALSE	hs|11q12.1	ENST00000317391	NM_080661|NP1157792	92292	glycine-N-acyltransferase-like 1	GO:0005739|GO:0047961|GO:0016740|GO:0008415	NM_080661	Hs.38085	chr11:058723759-058723818	chr11	58723759	58723818	+
DUSP11	-1.79871	-0.846966	1.79871	down	1.03786	0.0536084	1.03786	up	758.839	1371.58	655.247	632.028	0.116121	0.963087	-0.0813208	-0.134929	814.391	703.287	1467.37	1275.79	655.399	655.096	626.318	637.738	0.154947	0.0772943	1.00961	0.916567	-0.0772943	-0.0853472	-0.147892	-0.121966	DUSP11	Homo sapiens dual specificity phosphatase 11 (RNA/RNP complex 1-interacting) (DUSP11), mRNA [NM_003584]	FALSE	hs|2p13.1	ENST00000432812	NM_003584	8446	dual specificity phosphatase 11 (RNA/RNP complex 1-interacting)	GO:0016791|GO:0006396|GO:0006470|GO:0016787|GO:0003723|GO:0005634|GO:0008138|GO:0004725	NM_003584	Hs.14611	chr2:073993659-073993600	chr2	73993600	73993659	-
LRRC55	-1.79839	-0.846708	1.79839	down	-1.40059	-0.486031	1.40059	down	5.33107	9.01521	3.2988	4.80601	0.00131178	0.848019	-0.578785	-0.0927544	3.25863	7.40351	10.5796	7.45083	2.80666	3.79095	6.28339	3.32863	-0.657638	0.660261	1.04652	0.649516	-0.791945	-0.365625	0.365625	-0.551134	LRRC55	Homo sapiens leucine rich repeat containing 55 (LRRC55), mRNA [NM_001005210]	FALSE	hs|11q12.1	ENST00000332362	NM_001005210	219527	leucine rich repeat containing 55	GO:0005515|GO:0016020|GO:0016021	NM_001005210	Hs.199853	chr11:056957519-056957578	chr11	56957519	56957578	+
DQX1	-1.79749	-0.845981	1.79749	down	-1.36844	-0.452533	1.36844	down	16.1692	28.9733	16.7464	22.8373	-0.386799	0.459182	-0.319481	0.133052	14.0268	18.3115	30.0024	27.9441	18.3323	15.1605	22.7489	22.9257	-0.646059	-0.127538	0.456046	0.462318	-0.178754	-0.460207	0.127538	0.138566	DQX1	Homo sapiens DEAQ box RNA-dependent ATPase 1 (DQX1), mRNA [NM_133637]	FALSE	hs|2p13.1	ENST00000272440	NM_133637	165545	DEAQ box RNA-dependent ATPase 1	GO:0016787|GO:0000166|GO:0004386|GO:0005634|GO:0003676|GO:0005524	NM_133637	Hs.191705	chr2:074745410-074745351	chr2	74745351	74745410	-
SPAG16	-1.79627	-0.845008	1.79627	down	1.10357	0.142184	1.10357	up	108.637	196.453	47.8263	42.9495	0.469621	1.31463	-0.736442	-0.878627	110.686	106.588	208.131	184.776	37.6961	57.9564	36.0907	49.8083	0.429858	0.509384	1.34609	1.28317	-1.04303	-0.429858	-1.11093	-0.646319	SPAG16	Homo sapiens sperm associated antigen 16 (SPAG16), transcript variant 1, mRNA [NM_024532]	FALSE	hs|2q34	ENST00000406979	NM_024532|NP1276555	79582	sperm associated antigen 16	GO:0019861|GO:0005515|GO:0005929|GO:0005737|GO:0030030|GO:0005874|GO:0005634|GO:0007283|GO:0035086	NM_024532	Hs.602792	chr2:215013930-215013989	chr2	215013930	215013989	+
C15orf52	-1.79618	-0.844933	1.79618	down	-1.03899	-0.0551865	1.03899	down	9.4171	17.1733	3.82703	4.00656	0.553943	1.39888	-0.734542	-0.679356	9.58759	9.24661	19.6166	14.7299	3.78175	3.87232	4.46608	3.54704	0.513086	0.5948	1.55114	1.24661	-0.747921	-0.721163	-0.513086	-0.845625	C15orf52	Homo sapiens chromosome 15 open reading frame 52 (C15orf52), mRNA [NM_207380]	FALSE	hs|15q15.1	ENST00000397535	NM_207380	388115	chromosome 15 open reading frame 52		NM_207380	Hs.32433	chr15:040623743-040623684	chr15	40623684	40623743	-
SLITRK4	-1.79559	-0.844458	1.79559	down	-1.07414	-0.103184	1.07414	down	5.18514	9.34154	394.921	424.279	-3.73652	-2.89206	2.58603	2.68921	6.67771	3.69257	11.9775	6.70556	378.038	411.803	428.9	419.658	-3.37613	-4.0969	-2.52801	-3.25611	2.52801	2.64405	2.705	2.67343	SLITRK4	Homo sapiens SLIT and NTRK-like family, member 4 (SLITRK4), mRNA [NM_173078]	FALSE	hs|Xq27.3	ENST00000338017	NM_173078	139065	SLIT and NTRK-like family, member 4	GO:0005515|GO:0016020|GO:0016021|GO:0007409	NM_173078	Hs.272284	chrX:142716215-142716156	chrX	142716156	142716215	-
	-1.79461	-0.843667	1.79461	down	1.16762	0.223566	1.16762	up	7.53779	13.14	14.4704	12.517	-0.803533	0.040134	0.201924	-0.0216417	5.49302	9.58256	11.9583	14.3217	15.0104	13.9303	10.7904	14.2435	-1.27192	-0.335148	-0.144363	0.224631	0.259484	0.144363	-0.221846	0.178563			FALSE	hs|19q13.32								chr19:053409388-053409329	chr19	53409329	53409388	-
FCGRT	-1.79371	-0.842945	1.79371	down	1.01028	0.0147481	1.01028	up	561.729	1012.37	667.592	661.468	-0.250837	0.592108	0.0110121	-0.00373602	594.553	528.905	1064.96	959.771	677.135	658.049	653.622	669.314	-0.233416	-0.268258	0.612729	0.571488	0.0353293	-0.0133052	-0.0207772	0.0133052	FCGRT	Homo sapiens Fc fragment of IgG, receptor, transporter, alpha (FCGRT), transcript variant 2, mRNA [NM_004107]	FALSE	hs|19q13.32	ENST00000415900	NM_004107	2217	Fc fragment of IgG, receptor, transporter, alpha	GO:0030881|GO:0007565|GO:0006955|GO:0005886|GO:0019882|GO:0019864|GO:0042612|GO:0004872|GO:0016021	NM_004107	Hs.111903	chr19:050029511-050029570	chr19	50029511	50029570	+
CCDC114	-1.79173	-0.841351	1.79173	down	1.44668	0.532748	1.44668	up	13.8007	24.8544	77.4703	54.2788	-1.32231	-0.480958	1.17661	0.64386	13.876	13.7254	24.6148	25.0939	75.5504	79.3902	62.9013	45.6563	-1.38141	-1.2632	-0.549264	-0.412651	1.14454	1.20867	0.875069	0.412651	CCDC114	Homo sapiens coiled-coil domain containing 114 (CCDC114), transcript variant 2, mRNA [NM_144577]	FALSE	hs|19q13.31	ENST00000315396	NM_144577|NP517423	93233	coiled-coil domain containing 114		NM_144577	Hs.112645	chr19:048799777-048799718	chr19	48799718	48799777	-
SLC24A1	-1.79041	-0.840293	1.79041	down	1.06489	0.0907047	1.06489	up	4.84854	8.92453	11.6596	11.5657	-0.842071	-0.00177789	0.466001	0.375296	6.21729	3.47978	5.82876	12.0203	9.37793	13.9412	7.29555	15.8359	-0.490403	-1.19374	-0.578284	0.574728	0.183686	0.748316	-0.183686	0.934279	SLC24A1	Homo sapiens solute carrier family 24 (sodium/potassium/calcium exchanger), member 1 (SLC24A1), mRNA [NM_004727]	FALSE	hs|15q23	ENST00000339868	NM_004727	9187	solute carrier family 24 (sodium/potassium/calcium exchanger), member 1	GO:0005515|GO:0005509|GO:0005624|GO:0009642|GO:0055085|GO:0015297|GO:0005887|GO:0019867|GO:0006816|GO:0007601|GO:0050896|GO:0006811|GO:0008273|GO:0015293	NM_004727	Hs.173092	chr15:065946358-065946417	chr15	65946358	65946417	+
RASEF	-1.79036	-0.84025	1.79036	down	1.24538	0.316582	1.24538	up	3.54464	6.40089	93.5871	74.9971	-2.74813	-1.90788	1.99338	1.6768	3.05242	4.03687	5.36708	7.43471	101.794	85.3802	78.0272	71.9671	-3.01675	-2.47951	-2.19735	-1.61841	2.12391	1.86285	1.73519	1.61841	RASEF	Homo sapiens RAS and EF-hand domain containing (RASEF), mRNA [NM_152573]	FALSE	hs|9q21.32	ENST00000376447	NM_152573	158158	RAS and EF-hand domain containing	GO:0048471|GO:0005737|GO:0000166|GO:0007264|GO:0005509|GO:0015031|GO:0005525	NM_152573	Hs.657750	chr9:085597575-085597516	chr9	85597516	85597575	-
USP17L2	-1.78979	-0.839791	1.78979	down	-1.19002	-0.250985	1.19002	down	4.0774	7.51178	6.11198	7.37421	-0.407478	0.432312	0.140271	0.391256	3.31604	4.83877	9.63313	5.39042	4.22479	7.99917	9.90818	4.84023	-0.747046	-0.0679102	0.796714	0.0679102	-0.316522	0.597064	0.908101	-0.125589	USP17L2	Homo sapiens ubiquitin specific peptidase 17-like 2 (USP17L2), mRNA [NM_201402]	FALSE	hs|8p23.1	ENST00000403893	NM_201402	377630	ubiquitin specific peptidase 17-like 2	GO:0006511|GO:0006915|GO:0008233|GO:0005634|GO:0008234|GO:0004221	NM_201402	Hs.531448	chr8:007829367-007829308	chr8	7829308	7829367	-
HES7	-1.78941	-0.839482	1.78941	down	2.32716	1.21857	2.32716	up	76.6694	138.071	18.7934	8.35006	1.06487	1.90435	-0.949062	-2.16763	69.3626	83.9761	152.949	123.192	19.9043	17.6824	10.4947	6.2054	0.859984	1.26976	2.00602	1.80269	-0.859985	-1.03814	-1.78853	-2.54673	HES7	Homo sapiens hairy and enhancer of split 7 (Drosophila) (HES7), transcript variant 1, mRNA [NM_001165967]	FALSE	hs|17p13.1	ENST00000317814	NM_001165967	84667	hairy and enhancer of split 7 (Drosophila)	GO:0016564|GO:0006355|GO:0001501|GO:0007219|GO:0001756|GO:0035121|GO:0007498|GO:0007275|GO:0005634|GO:0048511|GO:0000122|GO:0003677	NM_001165967	Hs.434828	chr17:008024359-008024300	chr17	8024300	8024359	-
CHN1	-1.78897	-0.839132	1.78897	down	-1.29821	-0.376522	1.29821	down	202.393	363.909	56.2055	73.1474	0.717893	1.55703	-1.11997	-0.743445	204.501	200.284	362.725	365.093	56.2228	56.1881	77.0693	69.2255	0.665947	0.76984	1.49793	1.61612	-1.11583	-1.1241	-0.665947	-0.820943	CHN1	Homo sapiens chimerin (chimaerin) 1 (CHN1), transcript variant 1, mRNA [NM_001822]	FALSE	hs|2q31.1	ENST00000409156	NM_001822|NP1472948	1123	chimerin (chimaerin) 1	GO:0005622|GO:0005515|GO:0007242|GO:0005070|GO:0008270|GO:0046872|GO:0005096	NM_001822	Hs.654534	chr2:175664776-175664717	chr2	175664717	175664776	-
TTYH2	-1.78877	-0.83897	1.78877	down	1.43919	0.525258	1.43919	up	4.08716	7.43681	97.6884	68.0808	-2.54629	-1.70732	2.04344	1.51818	3.99948	4.17484	6.28273	8.59088	98.5089	96.8679	63.7903	72.3714	-2.64422	-2.44836	-1.98743	-1.42721	2.05925	2.02763	1.42721	1.60915	TTYH2	Homo sapiens tweety homolog 2 (Drosophila) (TTYH2), transcript variant 1, mRNA [NM_032646]	FALSE	hs|17q25.2	ENST00000269346	NM_032646	94015	tweety homolog 2 (Drosophila)	GO:0005515|GO:0031404|GO:0005886|GO:0005509|GO:0034707|GO:0016021|GO:0005254|GO:0005216|GO:0006811	NM_032646	Hs.27935	chr17:072257242-072257301	chr17	72257242	72257301	+
TMEM190	-1.78838	-0.838651	1.78838	down	-1.1601	-0.214253	1.1601	down	15.7387	25.9988	5.27397	5.90329	0.837458	1.67611	-0.632386	-0.418133	22.5645	8.91294	31.109	20.8886	6.68053	3.8674	5.83266	5.97392	1.44052	0.234394	1.90902	1.4432	-0.234394	-1.03038	-0.435323	-0.400943	TMEM190	Homo sapiens transmembrane protein 190 (TMEM190), mRNA [NM_139172]	FALSE	hs|19q13.33	ENST00000291934	NM_139172	147744	transmembrane protein 190	GO:0016020|GO:0016021	NM_139172	Hs.590943	chr19:055889366-055889425	chr19	55889366	55889425	+
TIMD4	-1.78717	-0.837675	1.78717	down	-2.73176	-1.44983	2.73176	down	5874.94	10554.6	975.897	2667.72	0.575375	1.41305	-2.00418	-0.554352	6006.91	5742.97	10848.6	10260.6	1003.65	948.141	2692.63	2642.82	0.540811	0.609939	1.39885	1.42725	-1.95945	-2.04892	-0.540811	-0.567893	TIMD4	Homo sapiens T-cell immunoglobulin and mucin domain containing 4 (TIMD4), transcript variant 1, mRNA [NM_138379]	FALSE	hs|5q33.3	ENST00000407087	NM_138379	91937	T-cell immunoglobulin and mucin domain containing 4	GO:0016020|GO:0016021	NM_138379	Hs.334907	chr5:156346459-156346400	chr5	156346400	156346459	-
ZNF683	-1.78672	-0.837313	1.78672	down	1.1504	0.20213	1.1504	up	4.98093	8.60879	5.56331	4.62968	-0.260987	0.576327	-0.10344	-0.305569	3.62808	6.33378	8.61564	8.60194	7.22837	3.89824	4.94233	4.31704	-0.729895	0.207922	0.523073	0.62958	0.345676	-0.552556	-0.207922	-0.403216	ZNF683	Homo sapiens zinc finger protein 683 (ZNF683), transcript variant 1, mRNA [NM_001114759]	FALSE	hs|1p36.11	ENST00000349618	NM_001114759	257101	zinc finger protein 683	GO:0005622|GO:0008270|GO:0005634|GO:0003677|GO:0046872|GO:0045449	NM_001114759	Hs.353208	chr1:026688187-026688128	chr1	26688128	26688187	-
SLTM	-1.78633	-0.836995	1.78633	down	1.35977	0.443365	1.35977	up	3.81062	7.03898	4.76179	3.50551	-0.219673	0.617322	0.122038	-0.321327	4.25368	3.36756	8.87456	5.2034	4.73676	4.78682	3.49592	3.51509	-0.118147	-0.321199	0.948032	0.286612	0.118147	0.125929	-0.3252	-0.317454	SLTM	Homo sapiens cDNA FLJ16159 fis, clone BRCAN2002854. [AK131242]	FALSE	hs|15q22.2		AK131242	79811	SAFB-like, transcription modulator	GO:0000166|GO:0003723|GO:0006915|GO:0005634|GO:0045449		Hs.512932	chr15:59191678-59191619	chr15	59191619	59191678	-
SPACA3	-1.78572	-0.836506	1.78572	down	1.0599	0.0839229	1.0599	up	22.9163	40.4908	6.74806	6.46572	0.868571	1.70508	-0.867044	-0.950967	27.2116	18.621	37.8181	43.1635	6.0386	7.45751	5.18698	7.74447	1.07524	0.661903	1.55531	1.85485	-1.01559	-0.718498	-1.24003	-0.661903	SPACA3	Homo sapiens sperm acrosome associated 3 (SPACA3), mRNA [NM_173847]	FALSE		ENST00000394637	NM_173847|NP862180	124912	sperm acrosome associated 3	GO:0050830|GO:0043032|GO:0003796|GO:0005576|GO:0009615|GO:0005764|GO:0008367|GO:0009253|GO:0050766|GO:0016020|GO:0042117|GO:0016998|GO:0016021|GO:0030141	NM_173847	Hs.434112
RGS2	-1.78556	-0.83638	1.78556	down	1.79872	0.846974	1.79872	up	1190.55	2126.34	795.662	444.046	0.298821	1.1352	-0.265491	-1.11246	1309.36	1071.74	2163.55	2089.13	817.965	773.359	408.658	479.433	0.376296	0.221347	1.10605	1.16435	-0.221347	-0.309634	-1.22761	-0.997319	RGS2	Homo sapiens regulator of G-protein signaling 2, 24kDa (RGS2), mRNA [NM_002923]	FALSE	hs|1q31.3	ENST00000235382	NM_002923	5997	regulator of G-protein signaling 2, 24kDa	GO:0005516|GO:0007049|GO:0008277|GO:0050873|GO:0009968|GO:0007283|GO:0004871|GO:0005096	NM_002923	Hs.78944	chr1:192781051-192781110	chr1	192781051	192781110	+
LOC643551	-1.78548	-0.836313	1.78548	down	1.36766	0.451709	1.36766	up	47.7208	85.6703	45.9231	34.9898	0.0446427	0.880955	-0.000731707	-0.452441	47.4289	48.0128	87.9885	83.352	44.7906	47.0556	25.2351	44.7445	-0.0311613	0.120447	0.865603	0.896307	-0.0326242	0.0311608	-0.865508	-0.0393748	LOC643551	Homo sapiens cDNA FLJ46123 fis, clone TESTI2039738 [AK128004]	FALSE	hs|13q33.1		AK128004	643551	hypothetical LOC643551			Hs.513081	chr13:101329094-101329153	chr13	101329094	101329153	+
KCNJ13	-1.78416	-0.835241	1.78416	down	1.13975	0.188712	1.13975	up	4.96483	8.94476	15.5235	13.7188	-1.23247	-0.397228	0.44066	0.251948	5.86694	4.06272	7.11275	10.7768	16.9556	14.0915	11.7459	15.6916	-1.03437	-1.43057	-0.751352	-0.0431037	0.57782	0.303501	0.0431037	0.460792	KCNJ13	Homo sapiens potassium inwardly-rectifying channel, subfamily J, member 13 (KCNJ13), mRNA [NM_002242]	FALSE	hs|2q37.1	ENST00000410029	NM_002242	3769	potassium inwardly-rectifying channel, subfamily J, member 13	GO:0005242|GO:0005244|GO:0016020|GO:0008076|GO:0030955|GO:0016021|GO:0006813|GO:0006811	NM_002242	Hs.467338	chr2:233635677-233635618	chr2	233635618	233635677	-
CHAC1	-1.78302	-0.834326	1.78302	down	2.13636	1.09516	2.13636	up	553.906	985.741	1223.85	572.426	-0.442708	0.391618	0.718477	-0.376679	619.281	488.531	986.695	984.787	1303.78	1143.92	557.712	587.141	-0.338613	-0.546802	0.338613	0.444623	0.816524	0.620429	-0.4137	-0.339658	CHAC1	Homo sapiens ChaC, cation transport regulator homolog 1 (E. coli) (CHAC1), transcript variant 1, mRNA [NM_024111]	FALSE	hs|15q15.2	ENST00000249798	NM_024111	79094	ChaC, cation transport regulator homolog 1 (E. coli)	GO:0005515|GO:0008150|GO:0005575	NM_024111	Hs.155569	chr15:041248631-041248690	chr15	41248631	41248690	+
MAT1A	-1.78298	-0.834294	1.78298	down	4.75961	2.25084	4.75961	up	3.16728	5.61919	115.217	24.258	-1.92121	-1.08692	3.28991	1.03907	2.69436	3.64021	5.34449	5.89389	112.046	118.389	22.961	25.555	-2.20523	-1.63719	-1.2119	-0.961931	3.25388	3.32594	0.961931	1.1162	MAT1A	Homo sapiens methionine adenosyltransferase I, alpha (MAT1A), mRNA [NM_000429]	FALSE	hs|10q23.1	ENST00000372206	NM_000429	4143	methionine adenosyltransferase I, alpha	GO:0006520|GO:0000287|GO:0000166|GO:0030955|GO:0006730|GO:0005524|GO:0004478|GO:0016740|GO:0050897	NM_000429	Hs.282670	chr10:082031792-082031733	chr10	82031733	82031792	-
SPRR2G	-1.78207	-0.833554	1.78207	down	-1.19776	-0.260342	1.19776	down	3.78174	7.998	7.31738	8.65035	-0.796146	0.0374079	0.141187	0.40153	3.30523	4.25826	12.3353	3.66071	5.68286	8.9519	7.34903	9.95168	-1.04588	-0.546413	0.859304	-0.784488	-0.182909	0.465283	0.182909	0.620151	SPRR2G	Homo sapiens small proline-rich protein 2G (SPRR2G), mRNA [NM_001014291]	FALSE	hs|1q21.3	ENST00000368748	NM_001014291	6706	small proline-rich protein 2G	GO:0005737|GO:0008544|GO:0031424|GO:0001533	NM_001014291	Hs.490253	chr1:153122355-153122296	chr1	153122296	153122355	-
SP6	-1.78098	-0.832667	1.78098	down	1.2688	0.343463	1.2688	up	8.23572	14.0507	12.7198	9.88429	-0.476477	0.35619	0.208719	-0.134744	5.72143	10.75	13.4731	14.6283	10.4702	14.9693	10.2559	9.51266	-0.9984	0.0454459	0.242451	0.469929	-0.0454459	0.462884	-0.0804052	-0.189084	SP6	Homo sapiens Sp6 transcription factor (SP6), mRNA [NM_199262]	FALSE	hs|17q21.33	ENST00000342234	NM_199262	80320	Sp6 transcription factor	GO:0005622|GO:0008284|GO:0008270|GO:0005634|GO:0003677|GO:0046872|GO:0045449	NM_199262	Hs.253603	chr17:045922339-045922280	chr17	45922280	45922339	-
SELPLG	-1.78092	-0.83262	1.78092	down	-1.0852	-0.117958	1.0852	down	473.92	844.168	2040.17	2216.98	-1.48379	-0.651173	0.642198	0.760156	528.744	419.096	895.03	793.306	2068.4	2011.95	2153.68	2280.28	-1.38313	-1.58446	-0.618545	-0.683801	0.665852	0.618545	0.719025	0.801287	SELPLG	Homo sapiens selectin P ligand (SELPLG), mRNA [NM_003006]	FALSE	hs|12q24.11	ENST00000228463	NM_003006	6404	selectin P ligand	GO:0016020|GO:0005887|GO:0005102|GO:0005624|GO:0007155|GO:0050901|GO:0008367	NM_003006	Hs.591014	chr12:109016450-109016391	chr12	109016391	109016450	-
CNNM4	-1.7801	-0.83196	1.7801	down	-1.31573	-0.395862	1.31573	down	1223.49	2196.72	2719.68	3576.96	-0.986676	-0.154716	0.173533	0.569395	1201.78	1245.21	2383.81	2009.64	2547.85	2891.52	3697.68	3456.25	-1.07927	-0.894087	-0.0859513	-0.223481	0.0859513	0.261115	0.618174	0.520615	CNNM4	Homo sapiens cyclin M4 (CNNM4), mRNA [NM_020184]	FALSE	hs|2q11.2	ENST00000377075	NM_020184	26504	cyclin M4	GO:0005886|GO:0016021|GO:0031214|GO:0007601|GO:0050896|GO:0006811	NM_020184	Hs.175043	chr2:097477481-097477540	chr2	97477481	97477540	+
FAM115A	-1.78005	-0.83192	1.78005	down	1.09035	0.124791	1.09035	up	2.55805	5.33043	18.3005	16.8767	-2.11238	-1.28046	0.751552	0.626761	2.19331	2.9228	8.13981	2.52105	18.0965	18.5046	18.4781	15.2752	-2.38648	-1.83828	-0.489376	-2.07154	0.73916	0.763944	0.764146	0.489376	FAM115A	Homo sapiens family with sequence similarity 115, member A (FAM115A), mRNA [NM_014719]	FALSE	hs|7q35	ENST00000355951	NM_014719	9747	family with sequence similarity 115, member A		NM_014719	Hs.406492	chr7:143558339-143558280	chr7	143558280	143558339	-
BMP7	-1.77848	-0.830648	1.77848	down	-1.02586	-0.0368309	1.02586	down	28.9726	52.0353	3.11483	3.22052	1.52328	2.35392	-1.6836	-1.64677	29.4111	28.534	57.1345	46.9362	3.12921	3.10044	3.59509	2.84594	1.47814	1.56842	2.44135	2.2665	-1.67324	-1.69396	-1.47814	-1.8154	BMP7	Homo sapiens bone morphogenetic protein 7 (BMP7), mRNA [NM_001719]	FALSE		ENST00000395863	NM_001719	655	bone morphogenetic protein 7	GO:0005515|GO:0008285|GO:0051216|GO:0043434|GO:0033280|GO:0001837|GO:0005615|GO:0048596|GO:0009880|GO:0048646|GO:0045941|GO:0050768|GO:0007411|GO:0045944|GO:0030855|GO:0042475|GO:0009887|GO:0048468|GO:0008201|GO:0032355|GO:0007435|GO:0043065|GO:0001707|GO:0030501|GO:0001822|GO:0031988|GO:0010862|GO:0005576|GO:0030509|GO:0045786|GO:0005125|GO:0045669|GO:0031012|GO:0042325|GO:0001503|GO:0048754|GO:…	NM_001719	Hs.473163
TST	-1.77818	-0.830398	1.77818	down	-1.08761	-0.121166	1.08761	down	1669.46	2976.71	11540.1	12563.9	-1.81054	-0.980146	0.99357	1.11474	1801.36	1537.56	3092.74	2860.68	11632.9	11447.4	12529.1	12598.6	-1.7633	-1.85779	-0.978282	-0.98201	1.00886	0.978282	1.11082	1.11865	TST	Homo sapiens thiosulfate sulfurtransferase (rhodanese) (TST), nuclear gene encoding mitochondrial protein, mRNA [NM_003312]	FALSE	hs|22q13.1	ENST00000403892	NM_003312	7263	thiosulfate sulfurtransferase (rhodanese)	GO:0005739|GO:0005886|GO:0005759|GO:0009440|GO:0008272|GO:0005743|GO:0004792|GO:0016740	NM_003312	Hs.474783	chr22:037407072-037407013	chr22	37407013	37407072	-
SLC37A2	-1.77738	-0.829755	1.77738	down	-1.02101	-0.0300031	1.02101	down	19.3299	25.2295	48.8007	49.8604	-1.93932	-1.10956	0.188217	0.21822	35.0525	3.60739	40.4928	9.96615	47.4743	50.1272	49.5843	50.1364	-0.36605	-3.51258	-0.152685	-2.06644	0.152685	0.223748	0.210304	0.226136	SLC37A2	Homo sapiens solute carrier family 37 (glycerol-3-phosphate transporter), member 2 (SLC37A2), transcript variant 2, mRNA [NM_001145290]	FALSE	hs|11q24.2	ENST00000407458	NM_001145290|NP868942	219855	solute carrier family 37 (glycerol-3-phosphate transporter), member 2	GO:0016020|GO:0008643|GO:0016021|GO:0055085	NM_001145290	Hs.352661	chr11:124955854-124955913	chr11	124955854	124955913	+
MPP1	-1.77652	-0.829058	1.77652	down	1.03046	0.0432942	1.03046	up	5.76085	10.1193	68.3322	66.1703	-2.22334	-1.39428	1.38579	1.3425	7.01602	4.50569	11.3877	8.85094	73.777	62.8873	65.9438	66.3967	-1.97087	-2.47582	-1.2669	-1.52167	1.50468	1.2669	1.33763	1.34736	MPP1	Homo sapiens membrane protein, palmitoylated 1, 55kDa (MPP1), transcript variant 3, mRNA [NM_001166461]	FALSE	hs|Xq28	ENST00000369531	NM_001166461|NP1465354	4354	membrane protein, palmitoylated 1, 55kDa	GO:0005622|GO:0005515|GO:0007165|GO:0016020|GO:0005887|GO:0032420|GO:0005624|GO:0004385|GO:0030863|GO:0042995|GO:0019898	NM_001166461	Hs.496984	chrX:154019318-154019259	chrX	154019259	154019318	-
LOC100129119	-1.77618	-0.82878	1.77618	down	-1.22292	-0.290328	1.22292	down	9.18536	16.2317	21.9373	26.5344	-0.89725	-0.06847	0.355885	0.646213	10.5503	7.82045	16.9383	15.5251	26.3201	17.5544	23.1208	29.9481	-0.74825	-1.04625	-0.0600281	-0.0769119	0.651742	0.0600276	0.459648	0.832777	LOC100129119	PREDICTED: Homo sapiens hypothetical LOC100129119 (LOC100129119), mRNA [XM_001718523]	FALSE	hs|15q24.1		XM_001718523	100129119	hypothetical LOC100129119		XM_001718523	Hs.154829	chr15:072900881-072900822	chr15	72900822	72900881	-
PTX3	-1.776	-0.828631	1.776	down	1.75877	0.814566	1.75877	up	5.39386	9.55048	7.50108	4.27512	-0.278995	0.549636	0.227885	-0.586681	6.52897	4.25875	11.1659	7.93507	8.46505	6.53711	4.86671	3.68353	-0.0377598	-0.520229	0.741627	0.357646	0.41801	0.0377598	-0.385681	-0.787682	PTX3	Homo sapiens pentraxin-related gene, rapidly induced by IL-1 beta (PTX3), mRNA [NM_002852]	FALSE	hs|3q25.31	ENST00000295927	NM_002852	5806	pentraxin-related gene, rapidly induced by IL-1 beta	GO:0050766|GO:0006954|GO:0005576|GO:0001872|GO:0001878|GO:0008228|GO:0045429	NM_002852	Hs.591286	chr3:157160969-157161028	chr3	157160969	157161028	+
RGAG4	-1.77582	-0.828489	1.77582	down	-1.81396	-0.859142	1.81396	down	3.13255	5.62474	59.8595	107.461	-2.47201	-1.64353	1.77491	2.63406	3.17795	3.08715	6.24239	5.0071	50.0028	69.7161	100.148	114.774	-2.51808	-2.42595	-1.53887	-1.74819	1.53886	2.01096	2.53579	2.73232	RGAG4	Homo sapiens retrotransposon gag domain containing 4 (RGAG4), mRNA [NM_001024455]	FALSE	hs|Xq13.1	ENST00000479991	NM_001024455	340526	retrotransposon gag domain containing 4		NM_001024455	Hs.716554	chrX:071347022-071346963	chrX	71346963	71347022	-
HS1BP3	-1.77575	-0.828425	1.77575	down	1.25891	0.332173	1.25891	up	75.4507	134.955	814.715	647.997	-2.00228	-1.17385	1.44553	1.11336	81.5668	69.3347	148.987	120.923	806.592	822.838	663.978	632.017	-1.95205	-2.0525	-1.0777	-1.27	1.43484	1.45622	1.14902	1.0777	HS1BP3	Homo sapiens HCLS1 binding protein 3 (HS1BP3), mRNA [NM_022460]	FALSE	hs|2p24.1	ENST00000304031	NM_022460	64342	HCLS1 binding protein 3	GO:0005515|GO:0007154|GO:0035091	NM_022460	Hs.531785	chr2:020817935-020817876	chr2	20817876	20817935	-
HRASLS2	-1.77536	-0.828111	1.77536	down	-2.55252	-1.35192	2.55252	down	476.067	854.055	1213.23	3101.03	-1.13305	-0.30494	0.227438	1.57936	490.963	461.171	945.95	762.16	1190	1236.45	3200.72	3001.34	-1.15487	-1.11123	-0.203507	-0.406373	0.203507	0.251369	1.62582	1.53289	HRASLS2	Homo sapiens HRAS-like suppressor 2 (HRASLS2), mRNA [NM_017878]	FALSE	hs|11q13.1	ENST00000255695	NM_017878	54979	HRAS-like suppressor 2		NM_017878	Hs.272805	chr11:063320383-063320324	chr11	63320324	63320383	-
LEPREL1	-1.77396	-0.826973	1.77396	down	-1.38903	-0.474076	1.38903	down	32.668	58.0977	33324.6	46330.9	-5.42098	-4.594	4.58764	5.06172	35.0794	30.2565	59.096	57.0995	32702.2	33946.9	46775.2	45886.6	-5.38127	-5.46069	-4.62361	-4.56439	4.56439	4.6109	5.07563	5.04781	LEPREL1	Homo sapiens leprecan-like 1 (LEPREL1), transcript variant 1, mRNA [NM_018192]	FALSE	hs|3q28	ENST00000427335	NM_018192	55214	leprecan-like 1	GO:0031418|GO:0005794|GO:0005506|GO:0019797|GO:0005783|GO:0016705|GO:0016702|GO:0046872|GO:0055114	NM_018192	Hs.374191	chr3:189674703-189674644	chr3	189674644	189674703	-
	-1.77222	-0.825558	1.77222	down	1.12433	0.169063	1.12433	up	4.1522	7.36144	12.2233	10.8811	-1.15031	-0.324751	0.424803	0.25574	3.72575	4.57864	7.10957	7.61332	12.5927	11.8539	10.6184	11.1439	-1.36598	-0.934637	-0.428534	-0.220968	0.47211	0.377496	0.220968	0.290512			FALSE	hs|12p12.1								chr12:021427915-021427856	chr12	21427856	21427915	-
SILV	-1.77132	-0.824821	1.77132	down	1.53603	0.619206	1.53603	up	33.351	58.9814	127.827	83.2163	-1.08008	-0.25526	0.877014	0.257808	37.2686	29.4335	60.3138	57.6489	134.116	121.537	84.6167	81.8159	-0.976809	-1.18335	-0.277065	-0.233456	0.951749	0.802279	0.282161	0.233456	SILV	Homo sapiens silver homolog (mouse) (SILV), mRNA [NM_006928]	FALSE		ENST00000360714	NM_006928	6490	silver homolog (mouse)	GO:0005515|GO:0042470|GO:0005794|GO:0042438|GO:0005886|GO:0032438|GO:0032585|GO:0005789|GO:0005576|GO:0016021	NM_006928	Hs.95972
TAS2R43	-1.77107	-0.824621	1.77107	down	-1.59359	-0.672277	1.59359	down	6.19892	10.9693	4.2778	6.99731	2.38419e-07	0.824622	-0.535255	0.137022	7.31882	5.07901	12.56	9.37852	5.20198	3.35361	4.8602	9.13442	0.196554	-0.196553	0.980923	0.668321	-0.21489	-0.855621	-0.318056	0.592099	TAS2R43	Homo sapiens taste receptor, type 2, member 43 (TAS2R43), mRNA [NM_176884]	FALSE	hs|12p13.2		NM_176884	259289	taste receptor, type 2, member 43	GO:0007165|GO:0033038|GO:0050909|GO:0016020|GO:0007186|GO:0004872|GO:0016021|GO:0050896|GO:0001580	NM_176884	Hs.688195	chr12:011244304-011244245	chr12	11244245	11244304	-
SMEK3P	-1.77036	-0.82404	1.77036	down	1.02781	0.0395708	1.02781	up	5.23962	9.23957	974.245	950.058	-4.1803	-3.35626	3.38173	3.34216	4.51688	5.96237	8.92841	9.55073	1009.39	939.097	891.534	1008.58	-4.44756	-3.91304	-3.45926	-3.25325	3.4375	3.32597	3.25325	3.43107	SMEK3P	Homo sapiens SMEK homolog 3, suppressor of mek1 (Dictyostelium) pseudogene (SMEK3P), non-coding RNA [NR_002784]	FALSE	hs|Xp21.3		NR_002784|NP404868	139420	SMEK homolog 3, suppressor of mek1 (Dictyostelium) pseudogene		NR_002784	Hs.350673	chrX:027478385-027478326	chrX	27478326	27478385	-
hCG_20426	-1.77006	-0.823795	1.77006	down	1.17191	0.228861	1.17191	up	26.3482	46.8195	7.53779	6.71436	0.791199	1.61499	-1.01187	-1.24073	27.6479	25.0486	46.9057	46.7332	6.66359	8.41199	4.66916	8.75957	0.795442	0.786955	1.56325	1.66674	-1.17625	-0.847489	-1.69451	-0.786955	hCG_20426	Homo sapiens hypothetical protein LOC441869 (LOC441869), transcript variant 1, mRNA [NM_001145210]	FALSE	hs|1p36.33		NM_001145210	441869	hypothetical protein LOC441869		NM_001145210	Hs.381222	chr1:001354269-001354210	chr1	1354210	1354269	-
OSBP2	-1.76944	-0.82329	1.76944	down	1.00909	0.0130482	1.00909	up	7.98948	13.0986	4.30125	4.30018	0.569326	1.39262	-0.182032	-0.19508	11.2604	4.71858	14.9729	11.2243	4.4427	4.1598	4.85188	3.74848	1.12976	0.0088892	1.54608	1.23915	-0.130878	-0.233186	-0.0088892	-0.381271	OSBP2	Homo sapiens oxysterol binding protein 2 (OSBP2), transcript variant 1, mRNA [NM_030758]	FALSE	hs|22q12.3	ENST00000382310	NM_030758|NP1244012	23762	oxysterol binding protein 2	GO:0016020|GO:0006869|GO:0008202|GO:0019898	NM_030758	Hs.517546	chr22:031289833-031289892	chr22	31289833	31289892	+
ENPP5	-1.76574	-0.82027	1.76574	down	1.50821	0.592833	1.50821	up	131.053	232.321	5.41672	3.63494	2.28264	3.10291	-2.30184	-2.89468	138.008	124.098	237.601	227.041	5.29452	5.53892	4.17685	3.09302	2.2923	2.27298	3.0813	3.12452	-2.3307	-2.27298	-2.67791	-3.11145	ENPP5	Homo sapiens ectonucleotide pyrophosphatase/phosphodiesterase 5 (putative function) (ENPP5), mRNA [NM_021572]	FALSE	hs|6p12.3	ENST00000371383	NM_021572	59084	ectonucleotide pyrophosphatase/phosphodiesterase 5 (putative function)	GO:0007154|GO:0016787|GO:0005886|GO:0008152|GO:0005576|GO:0016021	NM_021572	Hs.35198	chr6:046128843-046128784	chr6	46128784	46128843	-
DMKN	-1.76555	-0.820114	1.76555	down	1.10957	0.150001	1.10957	up	3.18294	5.57622	1506.68	1357.9	-4.82966	-4.00955	4.08537	3.93537	2.65697	3.70892	5.32885	5.82358	1589.26	1424.1	1316.19	1399.62	-5.13725	-4.52207	-4.12799	-3.8911	4.16821	4.00252	3.8911	3.97963	DMKN	Homo sapiens dermokine (DMKN), transcript variant 1, mRNA [NM_001035516]	FALSE	hs|19q12	ENST00000408915	NM_001035516|NP1468173	93099	dermokine	GO:0005576|GO:0005615	NM_001035516	Hs.417795	chr19:035990920-035990861	chr19	35990861	35990920	-
	-1.76547	-0.820055	1.76547	down	1.65659	0.728215	1.65659	up	4.49347	8.39558	13.213	11.4162	-0.576927	0.243128	0.897531	0.169316	5.80535	3.18159	11.9064	4.8848	19.045	7.38109	20.3043	2.52805	-0.210087	-0.943767	0.831408	-0.345151	1.58498	0.210086	1.67223	-1.3336		cDNA FLJ38235 fis, clone FCBBF2005428 [Source:UniProtKB/TrEMBL;Acc:Q8N984] [ENST00000356642]	FALSE	hs|4q31.1	ENST00000356642	AK095554					Hs.720676	chr4:141205384-141205325	chr4	141205325	141205384	-
SIRPB1	-1.76509	-0.819741	1.76509	down	-1.96637	-0.975534	1.96637	down	25.0382	44.3506	545.932	1075.89	-2.67424	-1.8545	1.79235	2.76788	27.9626	22.1137	48.9006	39.8006	556.635	535.23	1132.28	1019.5	-2.57194	-2.77654	-1.76037	-1.94863	1.82433	1.76037	2.84364	2.69212	SIRPB1	Homo sapiens signal-regulatory protein beta 1 (SIRPB1), transcript variant 1, mRNA [NM_006065]	FALSE	hs|20p13	ENST00000381599	NM_006065	10326	signal-regulatory protein beta 1	GO:0016020|GO:0005887|GO:0016021|GO:0007166	NM_006065	Hs.709487	chr20:001552568-001552509	chr20	1552509	1552568	-
ZNF160	-1.76394	-0.818802	1.76394	down	-1.05085	-0.0715537	1.05085	down	23.9854	41.2478	14.7529	15.3895	0.371654	1.19046	-0.289204	-0.21765	29.8784	18.0924	39.782	42.7136	16.8727	12.6331	14.4081	16.3709	0.666534	0.0767736	1.08476	1.29615	-0.0767736	-0.501634	-0.309705	-0.125595	ZNF160	Homo sapiens zinc finger protein 160, mRNA (cDNA clone IMAGE:3452857), complete cds. [BC000807]	FALSE	hs|19q13.32		BC000807	90338	zinc finger protein 160	GO:0030097|GO:0005622|GO:0006355|GO:0008270|GO:0005634|GO:0003677|GO:0046872		Hs.655967	chr19:53576514-53576455	chr19	53576455	53576514	-
C22orf41	-1.76318	-0.818176	1.76318	down	1.26682	0.341216	1.26682	up	539.167	954.808	305.674	241.604	0.395497	1.21367	-0.41096	-0.752176	567.495	510.838	989.188	920.427	310.052	301.296	235.14	248.069	0.404389	0.386604	1.21124	1.2161	-0.386604	-0.435315	-0.790714	-0.713637	C22orf41	Homo sapiens chromosome 22 open reading frame 41 (C22orf41), mRNA [NM_001123225]	FALSE		ENST00000406915	NM_001123225	644186	chromosome 22 open reading frame 41		NM_001123225	Hs.535660	chr22:050989602-050989544	chr22	50989544	50989602	-
C2orf88	-1.7623	-0.817462	1.7623	down	-1.02399	-0.0342023	1.02399	down	48.7984	86.466	2.86408	2.95871	1.94981	2.76727	-2.12668	-2.09248	52.3265	45.2702	93.0989	79.8331	2.88011	2.84805	3.32618	2.59123	1.98732	1.9123	2.82376	2.71078	-2.11492	-2.13845	-1.9123	-2.27267	C2orf88	Homo sapiens chromosome 2 open reading frame 88 (C2orf88), transcript variant 1, mRNA [NM_001042519]	FALSE	hs|2q32.2	ENST00000450357	NM_001042519	84281	chromosome 2 open reading frame 88	GO:0005576	NM_001042519	Hs.720468	chr2:191064495-191064554	chr2	191064495	191064554	+
INPP5J	-1.76172	-0.816987	1.76172	down	1.24914	0.320936	1.24914	up	5.48634	9.60822	5.50333	4.3781	-0.101326	0.715661	-0.0961258	-0.417062	4.60375	6.36893	10.2263	8.99016	4.4181	6.58856	3.68988	5.06633	-0.402424	0.199773	0.754192	0.677131	-0.380702	0.18845	-0.645674	-0.18845	INPP5J	Homo sapiens inositol polyphosphate-5-phosphatase J (INPP5J), mRNA [NM_001002837]	FALSE	hs|22q12.3	ENST00000401755	NM_001002837	27124	inositol polyphosphate-5-phosphatase J	GO:0017124|GO:0005737|GO:0016787|GO:0004437|GO:0004445|GO:0001726	NM_001002837	Hs.517549	chr22:031529621-031529680	chr22	31529621	31529680	+
GGNBP1	-1.76149	-0.816797	1.76149	down	-1.19924	-0.26212	1.19924	down	8.98522	14.5217	7.27719	8.60782	-0.321096	0.495701	-0.500653	-0.238533	4.75968	13.2108	10.8102	18.2332	5.12351	9.43086	6.49625	10.7194	-1.12446	0.48227	0.0642166	0.927185	-0.937089	-0.0642166	-0.599732	0.122667	GGNBP1	Homo sapiens gametogenetin binding protein 1 (GGNBP1), non-coding RNA [NR_028361]	FALSE		ENST00000374458	NR_028361|NP1241537	449520	gametogenetin binding protein 1	GO:0005515|GO:0005737|GO:0005794|GO:0005886|GO:0007275|GO:0007283|GO:0030154|GO:0019898	NR_028361	Hs.582973
CCT6B	-1.76107	-0.816451	1.76107	down	1.22102	0.288092	1.22102	up	92.3309	162.036	213.185	175.429	-0.83767	-0.021219	0.39201	0.103918	104.386	80.2756	162.957	161.116	218.09	208.28	159.787	191.071	-0.7152	-0.96014	-0.0674264	0.0249884	0.428903	0.355116	-0.0249884	0.232824	CCT6B	Homo sapiens chaperonin containing TCP1, subunit 6B (zeta 2) (CCT6B), mRNA [NM_006584]	FALSE	hs|17q12	ENST00000314144	NM_006584	10693	chaperonin containing TCP1, subunit 6B (zeta 2)	GO:0005737|GO:0000166|GO:0006457|GO:0008565|GO:0051082|GO:0007283|GO:0051131|GO:0005524	NM_006584	Hs.73072	chr17:033255052-033254993	chr17	33254993	33255052	-
KREMEN1	-1.76045	-0.815942	1.76045	down	2.21845	1.14955	2.21845	up	2.75349	5.44518	309.81	139.997	-3.53987	-2.72392	3.29591	2.14636	2.40055	3.10643	7.95556	2.9348	300.981	318.639	131.521	148.473	-3.79279	-3.28694	-2.05898	-3.38887	3.25848	3.33334	2.05898	2.23375	KREMEN1	Homo sapiens kringle containing transmembrane protein 1 (KREMEN1), transcript variant 3, mRNA [NM_001039570]	FALSE	hs|22q12.2	ENST00000400338	NM_001039570	83999	kringle containing transmembrane protein 1	GO:0003674|GO:0007154|GO:0016020|GO:0005624|GO:0016021|GO:0016055	NM_001039570	Hs.229335	chr22:029542505-029542564	chr22	29542505	29542564	+
	-1.75996	-0.815545	1.75996	down	1.04651	0.0655818	1.04651	up	143.639	254.804	102.493	97.4644	0.22666	1.0422	-0.257412	-0.322994	137.922	149.355	276.359	233.249	91.2517	113.734	95.6949	99.2339	0.102236	0.351084	1.11014	0.974268	-0.412589	-0.102236	-0.349118	-0.296871		Fibrinogen silencer-binding protein [Source:UniProtKB/Swiss-Prot;Acc:O95073] [ENST00000481490]	FALSE	hs|8q22.1	ENST00000481490	AF007866					Hs.30561	chr8:95444506-95444447	chr8	95444447	95444506	-
CGN	-1.75847	-0.814317	1.75847	down	-1.12644	-0.171766	1.12644	down	47.1974	83.5379	648.879	731.514	-2.31512	-1.5008	1.47795	1.64972	49.5648	44.83	89.642	77.4338	634.466	663.291	727.03	735.997	-2.30967	-2.32056	-1.44959	-1.552	1.44959	1.50631	1.64095	1.65849	CGN	Homo sapiens cingulin (CGN), mRNA [NM_020770]	FALSE	hs|1q21.3	ENST00000271636	NM_020770	57530	cingulin	GO:0005515|GO:0008150|GO:0003774|GO:0030054|GO:0003779|GO:0016459|GO:0005923	NM_020770	Hs.591464	chr1:151511070-151511129	chr1	151511070	151511129	+
ITPRIPL2	-1.75744	-0.813478	1.75744	down	-1.1969	-0.259301	1.1969	down	3.58101	6.26327	952.338	1141	-4.50737	-3.69389	3.58543	3.84473	2.88566	4.27637	7.114	5.41253	972.548	932.128	1163.18	1118.81	-4.85809	-4.15665	-3.55111	-3.83667	3.61974	3.55111	3.87285	3.81661	ITPRIPL2	Homo sapiens inositol 1,4,5-triphosphate receptor interacting protein-like 2 (ITPRIPL2), transcript variant 1, mRNA [NM_001034841]	FALSE	hs|16p12.3	ENST00000381440	NM_001034841	162073	inositol 1,4,5-triphosphate receptor interacting protein-like 2	GO:0016020|GO:0016021	NM_001034841	Hs.530899	chr16:019132844-019132903	chr16	19132844	19132903	+
C22orf41	-1.75737	-0.813422	1.75737	down	1.30839	0.38779	1.30839	up	166.311	293.83	103.823	79.5674	0.349724	1.16315	-0.320817	-0.708607	163.843	168.779	301.409	286.252	99.2796	108.367	73.8025	85.3324	0.261335	0.438114	1.14596	1.18033	-0.380299	-0.261335	-0.813246	-0.603967	C22orf41	Homo sapiens chromosome 22 open reading frame 41 (C22orf41), mRNA [NM_001123225]	FALSE		ENST00000402753	NM_001123225	644186	chromosome 22 open reading frame 41		NM_001123225	Hs.535660	chr22:050989724-050989665	chr22	50989665	50989724	-
LOC100132701	-1.7569	-0.813033	1.7569	down	-1.02357	-0.0336051	1.02357	down	2.97011	5.25261	2.99685	3.09402	-0.144944	0.668089	-0.107416	-0.0738106	2.55599	3.38423	6.0374	4.46782	2.9961	2.99761	3.47347	2.71457	-0.414396	0.124507	0.830865	0.505312	-0.104087	-0.110744	0.104087	-0.251709	LOC100132701	PREDICTED: Homo sapiens hypothetical LOC100132701 (LOC100132701), mRNA [XM_001715461]	FALSE	hs|9q22.31		XM_001715461	100132701	hypothetical LOC100132701		XM_001715461	Hs.132394	chr9:094189301-094189360	chr9	94189301	94189360	+
SELL	-1.75659	-0.812774	1.75659	down	-1.22949	-0.298061	1.22949	down	76.0739	134.483	188.121	231.23	-1.03752	-0.224744	0.277594	0.575655	78.5486	73.5991	142.521	126.446	198.683	177.56	225.903	236.557	-1.05755	-1.01749	-0.19282	-0.256668	0.362367	0.19282	0.542485	0.608825	SELL	Homo sapiens selectin L (SELL), transcript variant 1, mRNA [NM_000655]	FALSE	hs|1q24.3	ENST00000236147	NM_000655	6402	selectin L	GO:0005515|GO:0005886|GO:0043208|GO:0005887|GO:0005529|GO:0033198|GO:0007155|GO:0008201|GO:0009897	NM_000655	Hs.719894	chr1:169659870-169659811	chr1	169659811	169659870	-
SAMD3	-1.75425	-0.810857	1.75425	down	1.4884	0.573765	1.4884	up	6.77449	11.2509	91.8729	61.9195	-2.00911	-1.19826	1.84924	1.27547	9.05504	4.49394	11.5143	10.9874	93.7435	90.0023	57.7241	66.1148	-1.57072	-2.44751	-1.21887	-1.17765	1.88231	1.81617	1.17765	1.3733	SAMD3	Homo sapiens sterile alpha motif domain containing 3 (SAMD3), transcript variant 1, mRNA [NM_001017373]	FALSE	hs|6q23.1	ENST00000296977	NM_001017373	154075	sterile alpha motif domain containing 3		NM_001017373	Hs.440508	chr6:130465840-130465781	chr6	130465781	130465840	-
BCAN	-1.75409	-0.810726	1.75409	down	-1.21052	-0.275624	1.21052	down	2.84165	5.87547	2.81137	3.56113	-0.0138717	0.796855	-0.00779343	0.267831	2.48997	3.19332	9.00681	2.74412	2.8312	2.79153	4.59857	2.52368	-0.260315	0.232572	1.59979	-0.00608063	0.00607967	-0.0216665	0.70073	-0.165069	BCAN	Homo sapiens brevican (BCAN), transcript variant 2, mRNA [NM_198427]	FALSE	hs|1q23.1	ENST00000255029	NM_198427|NP566275	63827	brevican	GO:0021766|GO:0048168|GO:0016020|GO:0005540|GO:0005488|GO:0005578|GO:0005529|GO:0045202|GO:0030672|GO:0005576|GO:0031225|GO:0007155	NM_198427	Hs.516904	chr1:156622311-156622370	chr1	156622311	156622370	+
LOC100130342	-1.75397	-0.810628	1.75397	down	1.10152	0.139496	1.10152	up	3.20931	5.98599	5.32262	4.82675	-0.319459	0.491169	0.388869	0.249373	2.62529	3.79333	8.19526	3.77671	3.86452	6.78071	3.5399	6.1136	-0.651929	0.0130115	0.995598	-0.0132594	-0.013011	0.79075	-0.144711	0.643458	LOC100130342	SLC30A10 protein [Source:UniProtKB/TrEMBL;Acc:Q1RMY7] [ENST00000411899]	FALSE	hs|19q12	ENST00000411899	XM_001718878	100130342	hypothetical LOC100130342		XM_001718878	Hs.679909	chr19:35136687-35136746	chr19	35136687	35136746	+
CTH	-1.7531	-0.809909	1.7531	down	1.88922	0.91779	1.88922	up	2620.74	4624.11	3430.24	1818.56	-0.243015	0.566894	0.156126	-0.761664	2546.8	2694.67	4896.59	4351.63	3372.01	3488.48	1885.63	1751.49	-0.350707	-0.135324	0.597602	0.536185	0.135324	0.176928	-0.708359	-0.814969	CTH	Homo sapiens cystathionase (cystathionine gamma-lyase) (CTH), transcript variant 1, mRNA [NM_001902]	FALSE	hs|1p31.1	ENST00000411986	NM_001902	1491	cystathionase (cystathionine gamma-lyase)	GO:0019344|GO:0030308|GO:0070814|GO:0008285|GO:0006749|GO:0008652|GO:0016829|GO:0018272|GO:0005737|GO:0051289|GO:0030170|GO:0004123|GO:0004121	NM_001902	Hs.19904	chr1:070905041-070905100	chr1	70905041	70905100	+
PPAP2C	-1.75158	-0.808659	1.75158	down	-1.0045	-0.00647426	1.0045	down	203.973	358.266	41.7608	42.0907	1.09346	1.90212	-1.18245	-1.17598	223.481	184.466	382.327	334.204	38.3513	45.1703	37.6145	46.5669	1.16489	1.02204	1.94476	1.85949	-1.29681	-1.0681	-1.32992	-1.02204	PPAP2C	Homo sapiens phosphatidic acid phosphatase type 2C (PPAP2C), transcript variant 3, mRNA [NM_177543]	FALSE	hs|19p13.3	ENST00000327790	NM_177543	8612	phosphatidic acid phosphatase type 2C	GO:0042392|GO:0016787|GO:0005886|GO:0004721|GO:0016021|GO:0008195	NM_177543	Hs.465506	chr19:000282253-000282194	chr19	282194	282253	-
	-1.75144	-0.808543	1.75144	down	-1.02616	-0.037261	1.02616	down	2.54707	4.45009	2.55416	2.64652	-0.152644	0.655898	-0.124564	-0.0873027	2.1972	2.89695	4.17162	4.72855	2.58461	2.5237	2.99468	2.29836	-0.419056	0.113768	0.511103	0.800693	-0.103666	-0.145461	0.103667	-0.278273		Uncharacterized protein KIAA1529 [Source:UniProtKB/Swiss-Prot;Acc:Q9P1Z9] [ENST00000375205]	FALSE	hs|9q22.33	ENST00000375205							chr9:100057983-100058042	chr9	100057983	100058042	+
MAGI3	-1.74861	-0.80621	1.74861	down	1.19054	0.25161	1.19054	up	17.8169	29.3467	172.997	145.837	-2.11026	-1.30405	1.3045	1.05289	10.7094	24.9244	23.2892	35.4042	175.304	170.69	135.198	156.477	-2.78658	-1.43395	-1.66058	-0.947525	1.32743	1.28157	0.947525	1.15826	MAGI3	Homo sapiens membrane associated guanylate kinase, WW and PDZ domain containing 3 (MAGI3), transcript variant 2, mRNA [NM_152900]	FALSE	hs|1p13.2	ENST00000369615	NM_152900	260425	membrane associated guanylate kinase, WW and PDZ domain containing 3	GO:0005515|GO:0007242|GO:0030054|GO:0005886|GO:0000166|GO:0044419|GO:0006915|GO:0004385|GO:0005634|GO:0005923|GO:0005524|GO:0019898	NM_152900	Hs.486189	chr1:114228405-114228464	chr1	114228405	114228464	+
hCG_1817306	-1.74609	-0.804132	1.74609	down	1.09276	0.127975	1.09276	up	176.8	310.174	95.7981	87.9756	0.499544	1.30368	-0.37249	-0.500465	168.39	185.211	322.282	298.066	94.9814	96.6148	94.2134	81.7379	0.363883	0.635205	1.30562	1.30173	-0.381097	-0.363883	-0.397929	-0.603	hCG_1817306	Homo sapiens hypothetical LOC100130691 (LOC100130691), non-coding RNA [NR_026966]	FALSE	hs|2q31.2		NR_026966	100130691	hypothetical LOC100130691		NR_026966	Hs.661872	chr2:178148443-178148384	chr2	178148384	178148443	-
LOXL3	-1.74567	-0.803779	1.74567	down	-1.06094	-0.0853465	1.06094	down	2.92016	5.50993	183.28	194.233	-3.6207	-2.81692	2.37348	2.45883	2.50135	3.33897	7.6656	3.35425	195.289	171.271	194.45	194.017	-3.89603	-3.34537	-2.27512	-3.35873	2.47184	2.27512	2.46051	2.45714	LOXL3	Homo sapiens lysyl oxidase-like 3 (LOXL3), mRNA [NM_032603]	FALSE	hs|2p13.1	ENST00000409986	NM_032603	84695	lysyl oxidase-like 3	GO:0008150|GO:0016020|GO:0005507|GO:0004720|GO:0016491|GO:0005576|GO:0005615|GO:0046872|GO:0055114|GO:0005044	NM_032603	Hs.720335	chr2:074761088-074761029	chr2	74761029	74761088	-
OR8K3	-1.74475	-0.803016	1.74475	down	-1.29585	-0.373897	1.29585	down	2.95586	5.18902	3.98939	4.84847	-0.720887	0.0821295	-0.373544	0.00035286	2.97921	2.93251	5.42952	4.94852	5.39577	2.58301	5.08319	4.61375	-0.776466	-0.665308	0.0946417	0.0696173	0.161535	-0.908623	0.0703225	-0.0696168	OR8K3	Homo sapiens olfactory receptor, family 8, subfamily K, member 3 (OR8K3), mRNA [NM_001005202]	FALSE	hs|11q11	ENST00000312711	NM_001005202|NP1461822	219473	olfactory receptor, family 8, subfamily K, member 3	GO:0007608|GO:0007165|GO:0004984|GO:0007186|GO:0005886|GO:0004872|GO:0016021|GO:0050896	NM_001005202	Hs.553629	chr11:056086247-056086306	chr11	56086247	56086306	+
LOC399881	-1.74428	-0.802628	1.74428	down	-1.02459	-0.0350437	1.02459	down	3.862	6.55477	2.84183	2.93735	0.23219	1.03482	-0.118195	-0.0831509	2.59743	5.12657	5.12794	7.98159	2.87558	2.80808	3.30284	2.57187	-0.325242	0.789622	0.661269	1.40837	-0.0973663	-0.139023	0.0973663	-0.263668	LOC399881	PREDICTED: Homo sapiens similar to heterogeneous nuclear ribonucleoprotein K (LOC399881), miscRNA [XR_040376]	FALSE	hs|11p12		XR_040376	399881	similar to heterogeneous nuclear ribonucleoprotein K		XR_040376	Hs.446761	chr11:043283141-043283082	chr11	43283082	43283141	-
HMOX1	-1.74378	-0.802219	1.74378	down	1.12184	0.165869	1.12184	up	332.686	582.602	6600.69	5889.9	-2.48427	-1.68205	1.8395	1.67363	354.014	311.357	611.207	553.998	6562.03	6639.36	5922.56	5857.25	-2.45863	-2.50991	-1.66556	-1.69854	1.83474	1.84426	1.6817	1.66556	HMOX1	Homo sapiens heme oxygenase (decycling) 1 (HMOX1), mRNA [NM_002133]	FALSE	hs|22q12.3	ENST00000216117	NM_002133	3162	heme oxygenase (decycling) 1	GO:0031670|GO:0042542|GO:0008219|GO:0043627|GO:0008285|GO:0005783|GO:0007264|GO:0004392|GO:0034101|GO:0005634|GO:0004630|GO:0055072|GO:0005615|GO:0046872|GO:0043433|GO:0007243|GO:0005829|GO:0034383|GO:0045909|GO:0042167|GO:0004871|GO:0043123|GO:0006979|GO:0043305|GO:0032764|GO:0005792|GO:0001666|GO:0007588|GO:0008630|GO:0005730|GO:0002246|GO:0014806|GO:0045765|GO:0005624|GO:0043619|GO:0006788|GO:…	NM_002133	Hs.517581	chr22:035790122-035790181	chr22	35790122	35790181	+
	-1.74336	-0.801873	1.74336	down	1.60314	0.680902	1.60314	up	5.57788	9.69494	5.74638	3.60061	-0.0970931	0.70478	2.38419e-07	-0.680902	6.94589	4.20987	7.64388	11.746	5.96335	5.52941	3.27233	3.9289	0.197121	-0.391307	0.340482	1.06908	0.0581923	-0.0581918	-0.812733	-0.549071		DB028131 TESTI2 Homo sapiens cDNA clone TESTI2010918 5', mRNA sequence [DB028131]	FALSE	hs|9q22.1		DB028131					Hs.691059	chr9:90440219-90440278	chr9	90440219	90440278	+
GKAP1	-1.74305	-0.801611	1.74305	down	1.2127	0.278218	1.2127	up	248.895	435.895	314.245	259.597	-0.228066	0.573545	0.119025	-0.159193	255.649	242.142	436.041	435.749	308.706	319.784	248.452	270.743	-0.255891	-0.200242	0.519628	0.627461	0.0972853	0.140764	-0.2211	-0.0972853	GKAP1	Homo sapiens G kinase anchoring protein 1 (GKAP1), transcript variant 1, mRNA [NM_025211]	FALSE	hs|9q21.33	ENST00000376365	NM_025211|NP1166435	80318	G kinase anchoring protein 1	GO:0005515|GO:0007165|GO:0005794	NM_025211	Hs.522255	chr9:086354662-086354606	chr9	86354606	86354662	-
LOC222699	-1.74296	-0.801536	1.74296	down	1.0374	0.0529678	1.0374	up	10.4662	17.2695	74.3577	71.6694	-1.82853	-1.02699	1.09105	1.03808	14.0092	6.92326	16.5136	18.0255	66.8494	81.8661	65.2904	78.0485	-1.38708	-2.26998	-1.14458	-0.909401	0.948563	1.23353	0.909401	1.16676	LOC222699	Homo sapiens transducer of ERBB2, 2 pseudogene (LOC222699), non-coding RNA [NR_002936]	FALSE	hs|6p22.1		NR_002936	222699	transducer of ERBB2, 2 pseudogene		NR_002936	Hs.161441	chr6:028183182-028183123	chr6	28183123	28183182	-
PPM1J	-1.74054	-0.799537	1.74054	down	1.62513	0.700556	1.62513	up	41.5218	72.4877	70.6382	43.5269	-0.435948	0.363589	0.34302	-0.357536	44.3366	38.707	73.9453	71.0302	67.5628	73.7135	41.3038	45.7499	-0.404973	-0.466923	0.338201	0.388977	0.283862	0.402178	-0.431211	-0.283862	PPM1J	Homo sapiens protein phosphatase 1J (PP2C domain containing) (PPM1J), mRNA [NM_005167]	FALSE	hs|1p13.2	ENST00000359994	NM_005167|NP1134207	333926	protein phosphatase 1J (PP2C domain containing)	GO:0005515|GO:0006470|GO:0016787|GO:0004722	NM_005167	Hs.655231	chr1:113253152-113253093	chr1	113253093	113253152	-
PRAMEF4	-1.74023	-0.799278	1.74023	down	-1.01121	-0.0160861	1.01121	down	129.293	226.222	3.18838	3.29734	2.51167	3.31095	-2.83207	-2.81599	130.663	127.924	232.398	220.047	3.60756	2.76919	4.09475	2.49993	2.45997	2.56337	3.29594	3.32595	-2.6376	-3.02655	-2.45997	-3.172	PRAMEF4	Homo sapiens PRAME family member 4 (PRAMEF4), mRNA [NM_001009611]	FALSE	hs|1p36.21	ENST00000235349	NM_001009611	400735	PRAME family member 4		NM_001009611	Hs.551617	chr1:012884587-012884528	chr1	12884528	12884587	-
CRELD1	-1.73986	-0.798969	1.73986	down	1.06379	0.0892074	1.06379	up	53.3479	93.7677	19.4167	18.3886	0.690109	1.48908	-0.756706	-0.845914	56.7295	49.9664	104.896	82.639	20.4435	18.3899	20.6751	16.102	0.714701	0.665517	1.60671	1.37144	-0.676649	-0.836763	-0.665516	-1.02631	CRELD1	Homo sapiens cysteine-rich with EGF-like domains 1 (CRELD1), transcript variant 1, mRNA [NM_001031717]	FALSE	hs|3p25.3	ENST00000295982	NM_001031717	78987	cysteine-rich with EGF-like domains 1	GO:0016020|GO:0005509|GO:0016021	NM_001031717	Hs.9383	chr3:009985671-009985730	chr3	9985671	9985730	+
S100A1	-1.7398	-0.798924	1.7398	down	-1.0284	-0.0404015	1.0284	down	8.56878	15.2458	3.33295	3.45573	0.628144	1.42707	-0.722816	-0.682414	8.2627	8.87486	18.1081	12.3834	3.35365	3.31225	3.86751	3.04395	0.509612	0.746677	1.64678	1.20736	-0.710163	-0.735468	-0.509612	-0.855217	S100A1	Homo sapiens S100 calcium binding protein A1 (S100A1), mRNA [NM_006271]	FALSE	hs|1q22	ENST00000368698	NM_006271	6271	S100 calcium binding protein A1	GO:0043234|GO:0007242|GO:0005737|GO:0016529|GO:0008016|GO:0005509|GO:0051117|GO:0008270|GO:0000122|GO:0048154|GO:0042803|GO:0048155	NM_006271	Hs.515715	chr1:153604276-153604335	chr1	153604276	153604335	+
H1FX	-1.73941	-0.798594	1.73941	down	1.11484	0.156839	1.11484	up	414.14	725.793	390.621	351.531	0.0659194	0.864514	-0.00800705	-0.164846	413.9	414.38	776.187	675.399	392.302	388.94	375.055	328.007	-0.00189447	0.133733	0.910444	0.818584	0.00189447	-0.0179086	-0.0680861	-0.261607	H1FX	Homo sapiens H1 histone family, member X (H1FX), mRNA [NM_006026]	FALSE	hs|3q21.3	ENST00000333762	NM_006026	8971	H1 histone family, member X	GO:0005694|GO:0006334|GO:0005634|GO:0000786|GO:0003677	NM_006026	Hs.75307	chr3:129034525-129034466	chr3	129034466	129034525	-
FLJ32224	-1.73894	-0.798209	1.73894	down	1.57919	0.659189	1.57919	up	4.66116	8.2806	10.941	6.9104	-0.611783	0.186427	0.659189	0	3.53707	5.78526	10.7414	5.81975	9.4417	12.4404	7.65642	6.16437	-1.03367	-0.189891	0.574104	-0.201251	0.463926	0.854453	0.15643	-0.15643	FLJ32224	Homo sapiens cDNA FLJ32224 fis, clone PLACE6004336 [AK056786]	FALSE	hs|1p34.2		AK056786	440584	hypothetical gene supported by AK056786			Hs.260928	chr1:43441758-43441817	chr1	43441758	43441817	+
LOC100128328	-1.73875	-0.798049	1.73875	down	-1.26576	-0.340009	1.26576	down	7.52864	12.7881	9.73078	12.5682	-0.530196	0.267853	-0.0768032	0.263206	5.00199	10.0553	15.9372	9.63894	8.41035	11.0512	15.5243	9.61212	-1.10086	0.040473	0.576178	-0.0404725	-0.270094	0.116487	0.609078	-0.0826674	LOC100128328	PREDICTED: Homo sapiens hypothetical LOC100128328 (LOC100128328), mRNA [XM_001715053]	FALSE	hs|Xq22.2		XM_001715053	100128328	hypothetical LOC100128328		XM_001715053		chrX:102632170-102632111	chrX	102632111	102632170	-
RBM11	-1.73663	-0.796289	1.73663	down	2.22802	1.15576	2.22802	up	75.3932	131.628	10.5853	5.15764	1.42052	2.21681	-1.40139	-2.55716	76.5827	74.2037	128.191	135.065	10.7423	10.4283	7.1545	3.16079	1.37631	1.46474	2.12473	2.30889	-1.37631	-1.42648	-1.9678	-3.14651	RBM11	Homo sapiens RNA binding motif protein 11 (RBM11), mRNA [NM_144770]	FALSE	hs|21q21.1	ENST00000330599	NM_144770	54033	RNA binding motif protein 11	GO:0000166|GO:0003723	NM_144770	Hs.283828	chr21:015600543-015600602	chr21	15600543	15600602	+
IMPA2	-1.73648	-0.796162	1.73648	down	1.09351	0.128964	1.09351	up	9.60529	16.1501	3324.68	3043.06	-4.63358	-3.83742	3.87851	3.74955	12.4849	6.72566	18.3934	13.9068	3473.62	3175.73	2917.63	3168.5	-4.25434	-5.01282	-3.69012	-3.98471	3.94688	3.81014	3.69012	3.80897	IMPA2	Homo sapiens inositol(myo)-1(or 4)-monophosphatase 2 (IMPA2), mRNA [NM_014214]	FALSE	hs|18p11.21	ENST00000269159	NM_014214	3613	inositol(myo)-1(or 4)-monophosphatase 2	GO:0007165|GO:0000287|GO:0016787|GO:0006796|GO:0008934	NM_014214	Hs.720058	chr18:012030648-012030707	chr18	12030648	12030707	+
MGC24103	-1.73624	-0.795966	1.73624	down	-1.02563	-0.0365071	1.02563	down	80.8187	140.698	2.94456	3.04522	2.29981	3.09578	-2.46384	-2.42733	87.1739	74.4634	145.895	135.5	2.94317	2.94596	3.41104	2.6794	2.34652	2.25311	3.09469	3.09687	-2.46083	-2.46685	-2.25311	-2.60155	MGC24103	Homo sapiens hypothetical MGC24103, mRNA (cDNA clone MGC:24103 IMAGE:4613905), complete cds. [BC020879]	FALSE	hs|9p22.3		BC020879|NP1159657	158295	hypothetical MGC24103			Hs.664877	chr9:16526545-16526486	chr9	16526486	16526545	-
KIF21B	-1.73527	-0.795157	1.73527	down	-1.51386	-0.598231	1.51386	down	6.36183	9.84246	8.4289	9.40768	-0.740159	0.0549977	-0.595044	0.00318718	3.41807	9.30558	9.50236	10.1826	2.70963	14.1482	8.72667	10.0887	-1.52959	0.0492749	-0.0492749	0.15927	-1.78357	0.593486	-0.101359	0.107733	KIF21B	Homo sapiens kinesin family member 21B (KIF21B), mRNA [NM_017596]	FALSE	hs|1q32.1	ENST00000295559	NM_017596	23046	kinesin family member 21B	GO:0005737|GO:0000166|GO:0005874|GO:0003777|GO:0005524|GO:0007018	NM_017596	Hs.169182	chr1:200943908-200943849	chr1	200943849	200943908	-
SAMSN1	-1.73497	-0.794908	1.73497	down	1.25494	0.327619	1.25494	up	1299.57	2270.82	12356.7	9861.6	-1.85182	-1.05691	1.40732	1.0797	1282.61	1316.53	2417.83	2123.81	11999.4	12714	10284.1	9439.07	-1.93762	-1.76601	-1.01778	-1.09604	1.36929	1.44536	1.14163	1.01778	SAMSN1	Homo sapiens SAM domain, SH3 domain and nuclear localization signals 1 (SAMSN1), mRNA [NM_022136]	FALSE	hs|21q21.1	ENST00000285670	NM_022136|NP495159	64092	SAM domain, SH3 domain and nuclear localization signals 1	GO:0001784	NM_022136	Hs.473341	chr21:015858344-015858285	chr21	15858285	15858344	-
AQP7P3	-1.73464	-0.794634	1.73464	down	1.03292	0.0467289	1.03292	up	36.2286	62.6261	9.60123	8.94824	0.780089	1.57472	-1.22243	-1.26916	41.2726	31.1846	65.7173	59.5349	13.2308	5.97167	6.52685	11.3696	0.915286	0.644892	1.59159	1.55786	-0.644893	-1.79997	-1.66945	-0.86887	AQP7P3	Homo sapiens aquaporin 7 pseudogene 3 (AQP7P3), non-coding RNA [NR_026558]	FALSE	hs|9p11.2		NR_026558	441432	aquaporin 7 pseudogene 3	GO:0005215|GO:0042493|GO:0007283|GO:0031526|GO:0055085|GO:0015840|GO:0005737|GO:0016020|GO:0030529|GO:0015250|GO:0015793|GO:0015265|GO:0006833|GO:0015254|GO:0016021	NR_026558	Hs.658215	chr9:042608848-042608789	chr9	42608789	42608848	-
FRAT1	-1.73383	-0.793963	1.73383	down	-1.08082	-0.112133	1.08082	down	5.58714	9.45307	22.5822	24.8237	-1.37408	-0.580113	0.694022	0.806155	6.9284	4.24589	9.59555	9.31058	22.2497	22.9147	29.2266	20.4208	-1.08783	-1.66033	-0.612767	-0.547458	0.676473	0.711572	1.06485	0.547459	FRAT1	Homo sapiens frequently rearranged in advanced T-cell lymphomas (FRAT1), mRNA [NM_005479]	FALSE	hs|10q24.1	ENST00000371021	NM_005479	10023	frequently rearranged in advanced T-cell lymphomas	GO:0005737|GO:0000578|GO:0016055	NM_005479	Hs.126057	chr10:099080588-099080647	chr10	99080588	99080647	+
LOC100132826	-1.73358	-0.793751	1.73358	down	-1.05203	-0.0731776	1.05203	down	3.41378	5.90539	98.2695	103.259	-2.78984	-1.99609	2.07665	2.14983	2.97509	3.85247	6.18001	5.63076	91.673	104.866	102.491	104.027	-3.04325	-2.53644	-1.98335	-2.00883	1.98335	2.16995	2.13917	2.16048	LOC100132826	PREDICTED: Homo sapiens hypothetical LOC100132826 (LOC100132826), mRNA [XM_001719073]	FALSE			XM_001719073	100132826	hypothetical LOC100132826		XM_001719073		chr16:090283461-090283402	chr16	90283402	90283461	-
LRRC36	-1.73342	-0.793623	1.73342	down	-1.12128	-0.165145	1.12128	down	59.0475	102.178	11.9699	13.4076	1.08651	1.88013	-1.19952	-1.03437	65.9327	52.1622	102.888	101.469	12.845	11.0948	12.9435	13.8716	1.18852	0.98449	1.83575	1.92451	-1.09016	-1.30887	-1.08426	-0.98449	LRRC36	Homo sapiens leucine rich repeat containing 36 (LRRC36), transcript variant 1, mRNA [NM_018296]	FALSE	hs|16q22.1	ENST00000329956	NM_018296	55282	leucine rich repeat containing 36	GO:0005515	NM_018296	Hs.125139	chr16:067419034-067419093	chr16	67419034	67419093	+
CAMTA1	-1.73293	-0.79321	1.73293	down	-1.02508	-0.0357342	1.02508	down	9.81386	15.7606	2.69575	2.78824	1.10882	1.90203	-0.463546	-0.427812	15.3917	4.23606	22.8733	8.6479	2.72628	2.66522	3.1393	2.43718	1.97252	0.245126	2.54925	1.25481	-0.443514	-0.483577	-0.245126	-0.610497	CAMTA1	Homo sapiens calmodulin binding transcription activator 1 (CAMTA1), mRNA [NM_015215]	FALSE	hs|1p36.23	ENST00000377565	NM_015215	23261	calmodulin binding transcription activator 1	GO:0005516|GO:0005737|GO:0030528|GO:0005634|GO:0045449	NM_015215	Hs.397705	chr1:007829261-007829320	chr1	7829261	7829320	+
ZNF226	-1.73221	-0.79261	1.73221	down	1.32852	0.409823	1.32852	up	718.451	1241.21	974.808	733.458	-0.237024	0.555586	0.221772	-0.188051	807.61	629.292	1237.44	1244.98	1038.26	911.354	706.383	760.533	-0.124037	-0.350011	0.496805	0.614367	0.319508	0.124037	-0.241259	-0.134843	ZNF226	Homo sapiens zinc finger protein 226 (ZNF226), transcript variant 3, mRNA [NM_001032374]	FALSE	hs|19q13.2	ENST00000413984	NM_001032374	7769	zinc finger protein 226	GO:0005622|GO:0006355|GO:0008270|GO:0005634|GO:0003677|GO:0046872	NM_001032374	Hs.145956	chr19:044679287-044679346	chr19	44679287	44679346	+
ALOX15B	-1.73111	-0.791701	1.73111	down	-1.17778	-0.236073	1.17778	down	20.7321	36.1271	23.1205	27.3445	-0.25199	0.53971	-0.0831938	0.152879	19.6439	21.8202	38.8618	33.3923	23.955	22.2861	29.7153	24.9737	-0.394757	-0.109223	0.594728	0.484693	-0.0274091	-0.138978	0.278349	0.0274091	ALOX15B	Homo sapiens arachidonate 15-lipoxygenase, type B (ALOX15B), transcript variant d, mRNA [NM_001141]	FALSE	hs|17p13.1	ENST00000380173	NM_001141|NP704909	247	arachidonate 15-lipoxygenase, type B	GO:0006629|GO:0019370|GO:0030336|GO:0008285|GO:0005506|GO:0006917|GO:0045786|GO:0046872|GO:0005622|GO:0005737|GO:0030856|GO:0016165|GO:0006631|GO:0016491|GO:0030850|GO:0045926|GO:0055114|GO:0050473	NM_001141	Hs.111256	chr17:007952182-007952241	chr17	7952182	7952241	+
MAOA	-1.73103	-0.79163	1.73103	down	-1.00264	-0.00379801	1.00264	down	10.1077	16.8385	18.9438	19.0124	-0.889152	-0.0975218	0.0930283	0.0968263	13.0935	7.12193	17.9549	15.7221	19.3797	18.5078	19.4007	18.624	-0.516873	-1.26143	-0.0561304	-0.138913	0.129927	0.0561299	0.126373	0.0672793	MAOA	Homo sapiens monoamine oxidase A (MAOA), nuclear gene encoding mitochondrial protein, mRNA [NM_000240]	FALSE	hs|Xp11.3	ENST00000338702	NM_000240	4128	monoamine oxidase A	GO:0005739|GO:0005515|GO:0008131|GO:0016020|GO:0006584|GO:0016491|GO:0042420|GO:0007610|GO:0005741|GO:0016021|GO:0042135|GO:0055114	NM_000240	Hs.183109	chrX:043606008-043606067	chrX	43606008	43606067	+
	-1.7306	-0.791273	1.7306	down	1.09966	0.137056	1.09966	up	7.42282	12.8952	3.4154	3.11081	0.555973	1.34725	-0.560158	-0.697214	6.95437	7.89128	13.3832	12.4071	3.02408	3.80672	3.4817	2.73993	0.397826	0.71412	1.34747	1.34702	-0.722491	-0.397826	-0.524318	-0.870111		Putative uncharacterized protein ENSP00000374801 [Source:UniProtKB/TrEMBL;Acc:A6NKP1] [ENST00000474213]	FALSE	hs|2p11.2	ENST00000474213	BC022362|NP1468303					Hs.449621	chr2:89976313-89976372	chr2	89976313	89976372	+
LOC100131435	-1.73004	-0.790804	1.73004	down	1.01735	0.0248208	1.01735	up	12.6798	21.8656	2.9681	2.96517	0.965945	1.75675	-1.11407	-1.13889	14.3128	11.0467	21.7212	22.0099	2.6642	3.27201	3.55872	2.37162	1.08581	0.846079	1.69282	1.82067	-1.25862	-0.969527	-0.846079	-1.43171	LOC100131435	PREDICTED: Homo sapiens hypothetical LOC100131435 (LOC100131435), mRNA [XM_001715263]	FALSE	hs|13q34		XM_001715263	100131435	hypothetical LOC100131435		XM_001715263		chr13:111362909-111362850	chr13	111362850	111362909	-
KAZALD1	-1.72893	-0.789877	1.72893	down	-1.0266	-0.0378754	1.0266	down	63.8819	111.097	56.7327	58.2286	0.0283878	0.818265	-0.134285	-0.09641	66.9801	60.7837	118.009	104.185	52.7406	60.7247	55.3596	61.0975	0.0314333	0.0253422	0.853738	0.782791	-0.232277	-0.0362937	-0.167478	-0.0253422	KAZALD1	Homo sapiens Kazal-type serine peptidase inhibitor domain 1 (KAZALD1), mRNA [NM_030929]	FALSE	hs|10q24.31	ENST00000370200	NM_030929	81621	Kazal-type serine peptidase inhibitor domain 1	GO:0001503|GO:0030198|GO:0007275|GO:0005576|GO:0005614|GO:0001558|GO:0030154|GO:0005520	NM_030929	Hs.632079	chr10:102825270-102825329	chr10	102825270	102825329	+
[truncated: 33,488 more rows]

## Sheet: Metadata
#Experiment : Miami_Wang_012012
# Created On : Mon Jan 23 13:57:58 CST 2012
# Technology : Agilent.SingleColor.26652
Threshold: 1.0
Logbase: 2
Normalization: Shift to 75 percentile
Baseline Transformation: median of all samples
# Notes : Fold change >= 1.0
[truncated: 6 more rows]
